# Supplementary material for: EGFR activation differentially affects the inflammatory profiles of female human aortic and coronary artery endothelial cells
Source: Sci Rep. 2023 Dec 20;13:22827. doi: 10.1038/s41598-023-50148-7 (PMC10739936; doi:10.1038/s41598-023-50148-7)
Supplement: Supplementary file 3 — Supplementary Table S1. [file 41598_2023_50148_MOESM3_ESM.xlsx]

## Sheet: Legend
Supplementary Table S1 (.xlsx) - Results of the differential expression analysis. Output of DESeq2 and edgeR for the different comparisons. For each of the latter, are included the log2 fold change and the FDR calculated by DESeq2 and edgeR, respectively. The columns “x_FPM-log2FCfiltering” work as follow: 1 indicates that the corresponding gene was considered significantly regulated by the given…

## Sheet: Table
				Set_1 (HAoEC) Control vs. EGF (N = 8)					Set_2 (HCAEC) Control vs. EGF (N = 8)					Set_1 vs. Set_2 (HAoEC vs. HCAEC) (control samples, N = 8)					FPM Set_1 Control								FPM Set_1 EGF								FPM Set_2 Control								FPM Set_2 EGF
geneName	geneID (Ensembl 101)	gene_biotype	chromosome_name	DESeq2_log2FC	DESeq2_FDR	edgeR_log2FC	edgeR_FDR	Differential expressed? (0/1)	DESeq2_log2FC	DESeq2_FDR	edgeR_log2FC	edgeR_FDR	Differential expressed? (0/1)	DESeq2_log2FC	DESeq2_FDR	edgeR_log2FC	edgeR_FDR	Differential expressed? (0/1)	h523	h531	h539	h547	h527	h535	h543	h551	h524	h532	h540	h548	h528	h536	h544	h552	h495	h555	h571	h579	h499	h559	h575	h583	h496	h556	h572	h580	h500	h560	h576
5_8S_rRNA	ENSG00000277739	rRNA	21	-0.33	0.191	-0.31	0.254	0	-0.16	0.711	-0.17	0.727	0	-0.84	0.00997	-0.47	0.0221	0	7	4	5	7	4	6	5	4	5	4	6	5	4	5	1	5	3	5	4	4	3	3	5	4	2	3	3	4	3	3	5
A1BG-AS1	ENSG00000268895	lncRNA	19	0.07	0.83	0.08	0.762	0	-0.01	0.99	-0.01	0.986	0	-0.45	0.148	-0.76	2.28e-07	0	3	2	4	3	3	4	3	3	3	3	4	4	3	3	3	4	2	2	2	1	2	3	2	2	1	2	2	2	2	2	2
A2M	ENSG00000175899	protein_coding	12	-0.03	0.889	-0.02	0.935	0	0.18	0.0309	0.18	0.0129	0	2.42	5.11e-86	2.31	4.04e-306	1	5	5	6	11	4	4	6	9	5	5	6	9	5	4	6	9	21	37	26	33	25	39	29	36	28	43	24	41	29	41	29
A2M-AS1	ENSG00000245105	lncRNA	12	-0.01	0.991	0	1	0	-0.08	0.892	-0.08	0.872	0	1.69	8.19e-06	1.62	1.04e-15	0	1	1	0	1	0	1	1	0	0	1	0	0	1	0	1	1	3	2	1	2	2	2	1	1	2	2	2	2	2	2	1
A4GALT	ENSG00000128274	protein_coding	22	-0.19	1.25e-08	-0.18	8.32e-07	0	-0.09	0.0312	-0.09	0.0541	0	0.24	3.74e-06	0.25	7.65e-14	0	58	59	68	70	59	63	65	60	52	53	56	59	53	56	56	58	69	80	76	74	68	79	77	73	64	72	69	69	71	75	73
AAAS	ENSG00000094914	protein_coding	12	0	0.966	0.01	0.871	0	0	0.991	0	1	0	-0.13	0.123	0.01	0.889	0	36	35	37	36	38	36	38	35	40	34	35	38	34	37	37	38	36	36	37	38	32	38	36	39	33	36	41	35	34	37	36
AACS	ENSG00000081760	protein_coding	12	0.06	0.193	0.07	0.133	0	0.04	0.625	0.04	0.668	0	-0.66	3.11e-31	-0.36	3.3e-23	1	54	45	47	43	50	46	47	45	55	51	46	48	52	50	47	45	35	40	38	34	32	40	37	35	32	39	40	38	33	41	39
AADACP1	ENSG00000240602	transcribed_unprocessed_pseudogene	3	0.18	0.778	0.15	0.775	0	0.86	NA	0.94	0.00471	0	-0.34	0.669	-0.13	0.817	0	1	0	0	0	0	1	0	1	1	1	1	1	1	0	0	1	1	1	0	1	0	0	0	0	1	1	1	1	1	0	1
AADAT	ENSG00000109576	protein_coding	4	-0.03	0.949	-0.01	1	0	-0.02	0.976	-0.04	0.968	0	-0.62	0.143	0.32	0.136	0	1	1	1	1	1	1	1	1	2	1	1	1	1	1	1	1	1	2	1	2	1	2	1	1	1	1	1	2	1	2	1
AAGAB	ENSG00000103591	protein_coding	15	-0.02	0.846	-0.01	0.937	0	-0.05	0.585	-0.05	0.561	0	0.21	0.00631	0.2	4.26e-06	0	43	41	43	38	44	39	42	42	42	42	42	41	43	41	39	40	49	46	43	44	52	47	48	53	51	49	45	45	46	47	44
AAK1	ENSG00000115977	protein_coding	2	-0.05	0.301	-0.05	0.378	0	0	0.971	0	0.993	0	-0.54	4.25e-22	-0.53	5.83e-53	1	78	96	78	80	84	92	72	80	77	83	78	77	85	81	81	78	57	61	55	60	58	60	54	54	55	62	56	58	57	60	54
AAMDC	ENSG00000087884	protein_coding	11	0.14	0.0804	0.16	0.0322	0	-0.06	0.721	-0.06	0.683	0	-0.2	0.1	-0.35	2.6e-08	0	20	18	16	19	19	19	21	17	19	20	23	20	21	21	23	20	18	13	16	13	17	13	13	16	15	14	14	14	14	16	14
AAMP	ENSG00000127837	protein_coding	2	-0.02	0.628	-0.01	0.814	0	0.01	0.881	0.01	0.914	0	-0.25	1.44e-07	-0.15	1.42e-06	0	83	76	84	81	84	79	79	75	81	81	79	80	83	76	73	79	72	76	74	67	68	77	69	72	69	75	72	73	72	78	72
AAR2	ENSG00000131043	protein_coding	20	-0.06	0.27	-0.05	0.4	0	-0.03	0.794	-0.03	0.815	0	0.14	0.0596	0.22	5.42e-08	0	33	28	30	29	30	31	34	28	29	31	30	27	28	29	31	30	34	37	36	34	32	37	36	37	33	34	34	36	34	36	35
AARS1	ENSG00000090861	protein_coding	16	-0.02	0.584	-0.01	0.86	0	0.01	0.922	0	0.976	0	-0.04	0.393	-0.12	1.11e-05	0	136	134	140	144	134	131	139	138	138	133	135	138	137	135	138	136	132	129	116	122	140	130	120	119	130	126	124	127	132	125	125
AARS2	ENSG00000124608	protein_coding	6	-0.05	0.573	-0.04	0.657	0	0.01	0.965	0.01	0.978	0	-0.16	0.127	-0.06	0.337	0	21	21	19	23	23	21	19	20	21	19	19	20	20	20	20	22	18	22	20	19	21	21	19	20	19	21	19	23	21	20	18
AARSD1	ENSG00000266967	protein_coding	17	-0.05	0.901	-0.05	0.925	0	0.03	0.97	0.03	0.993	0	-0.8	0.0589	-0.49	0.0178	0	1	1	1	2	1	1	1	1	1	1	2	1	1	1	1	2	1	1	1	1	1	1	1	1	0	1	1	1	1	1	1
AASDH	ENSG00000157426	protein_coding	4	0.01	0.965	0.02	0.928	0	0.09	0.67	0.09	0.623	0	0.09	0.688	-0.23	0.00834	0	9	11	11	9	9	10	11	12	10	12	11	10	9	9	11	10	8	9	8	8	11	7	9	9	10	8	8	9	11	12	7
AASDHPPT	ENSG00000149313	protein_coding	11	0.03	0.678	0.04	0.549	0	0	0.984	0	0.991	0	0.1	0.265	0.01	0.873	0	33	35	32	34	35	33	34	35	33	37	34	37	36	37	31	35	37	32	38	34	33	32	35	33	37	34	33	32	37	35	33
AASS	ENSG00000008311	protein_coding	7	0.02	0.844	0.03	0.705	0	-0.03	0.81	-0.03	0.75	0	-0.53	2.39e-13	-0.24	1.14e-08	0	48	50	45	44	44	49	46	49	45	47	48	49	46	45	51	52	30	42	38	45	31	42	44	46	34	45	40	44	30	40	38
AATBC	ENSG00000215458	lncRNA	21	-0.15	0.624	-0.13	0.654	0	0.06	0.914	0.09	0.854	0	0.4	0.256	-0.13	0.523	0	2	2	1	2	2	2	2	2	2	1	1	3	2	2	1	2	2	2	1	1	3	1	1	2	3	2	1	2	3	1	1
AATF	ENSG00000275700	protein_coding	17	0	0.998	0.01	0.972	0	0.12	0.674	0.12	0.686	0	-0.26	0.302	-0.19	0.157	0	35	33	38	30	32	35	37	27	37	34	35	35	35	36	18	40	28	27	24	32	35	33	29	26	29	31	35	27	28	35	35
AATK	ENSG00000181409	protein_coding	17	-0.3	0.00305	-0.29	0.0029	0	-0.13	0.468	-0.11	0.525	0	0	0.985	-0.26	0.00349	0	9	8	8	6	7	10	9	7	8	7	7	5	7	7	7	6	7	6	5	8	9	7	6	6	8	5	5	6	9	6	5
ABALON	ENSG00000281376	lncRNA	20	0.32	0.266	0.35	0.165	0	0.09	0.857	0.07	0.901	0	1.12	0.000679	0.6	0.000913	0	2	1	1	1	1	1	2	1	1	1	1	2	1	2	1	2	3	1	2	2	3	2	2	2	2	1	2	2	3	2	2
ABAT	ENSG00000183044	protein_coding	16	-0.12	0.622	-0.1	0.645	0	-0.11	0.778	-0.12	0.725	0	-1.59	1.94e-10	-1.15	1.66e-18	0	5	3	4	4	5	5	5	5	5	5	4	3	4	5	4	4	1	2	2	3	1	2	3	2	1	2	2	2	2	2	3
ABCA1	ENSG00000165029	protein_coding	9	0.04	0.881	0.05	0.842	0	0.19	0.22	0.16	0.246	0	1.63	7.13e-20	2.05	5.76e-100	1	3	3	2	3	3	3	3	4	3	3	4	4	4	3	3	3	8	14	15	14	8	14	13	15	12	17	15	14	13	15	13
ABCA10	ENSG00000154263	protein_coding	17	0.22	0.506	0.23	0.404	0	0.28	0.55	0.3	0.451	0	-0.91	0.0194	-0.93	2.28e-06	0	2	2	2	2	2	2	2	2	2	2	2	2	2	3	2	3	1	1	1	1	1	1	1	1	1	1	1	2	2	1	1
ABCA11P	ENSG00000251595	transcribed_processed_pseudogene	4	-0.49	0.296	-0.48	0.228	0	-0.04	NA	-0.04	1	0	-0.44	0.548	-0.29	0.353	0	1	1	1	1	1	1	0	1	1	0	0	0	1	1	0	1	0	1	1	1	1	1	1	1	1	0	1	0	1	1	1
ABCA2	ENSG00000107331	protein_coding	9	0.14	0.00424	0.15	0.000937	0	0.03	0.775	0.03	0.748	0	-0.11	0.2	-0.47	1.96e-31	0	48	61	53	63	55	59	59	59	58	68	63	65	60	62	70	61	48	39	41	39	50	39	41	36	51	36	41	42	50	38	39
ABCA3	ENSG00000167972	protein_coding	16	-0.18	4.55e-09	-0.17	2.92e-07	0	-0.07	0.111	-0.07	0.197	0	0.52	2.06e-30	0.2	5.55e-11	0	117	103	98	102	113	111	100	97	100	97	85	88	91	101	97	89	159	111	102	113	156	113	104	114	154	104	97	103	156	109	102
ABCA4	ENSG00000198691	protein_coding	1	-0.47	0.000153	-0.48	0.000226	0	0.06	0.661	0.04	0.723	0	3.16	4.46e-125	3.3	0	1	3	3	2	4	4	4	2	3	2	3	1	2	2	2	2	2	28	40	26	25	32	36	26	24	33	35	29	26	33	36	27
ABCA5	ENSG00000154265	protein_coding	17	-0.04	0.763	-0.03	0.793	0	0.03	0.859	0.03	0.87	0	-0.35	0.00145	-0.38	3.4e-10	1	18	25	17	18	18	22	19	18	19	20	18	19	21	20	18	16	14	14	16	14	16	16	16	12	15	16	14	13	16	17	14
ABCA6	ENSG00000154262	protein_coding	17	-0.03	0.796	-0.04	0.681	0	0.2	0.0157	0.19	0.0102	0	-1.17	2.43e-31	-1.44	1.58e-161	1	29	58	47	63	27	50	49	70	28	51	51	57	35	44	55	63	13	24	19	15	13	22	20	16	15	27	23	18	17	27	21
ABCA7	ENSG00000064687	protein_coding	19	-0.2	0.0368	-0.19	0.0277	0	-0.04	0.876	-0.03	0.905	0	0.15	0.36	-0.4	5.1e-08	0	13	16	16	14	14	17	18	13	14	13	13	12	11	14	14	14	14	11	11	12	17	8	9	10	16	10	11	10	15	8	9
ABCA8	ENSG00000141338	protein_coding	17	0.03	0.823	0.04	0.778	0	-0.06	0.734	-0.07	0.698	0	-1.12	9.36e-21	-0.65	3.68e-23	1	13	19	17	14	14	16	13	13	14	15	16	14	16	16	16	14	6	12	10	8	6	11	12	8	7	11	10	7	6	12	11
ABCA9	ENSG00000154258	protein_coding	17	-0.24	0.00195	-0.22	0.00104	0	-0.02	0.93	-0.04	0.873	0	-1.94	4.93e-51	-2.05	6.54e-223	1	17	38	31	31	20	32	27	30	15	27	25	28	16	26	27	30	5	11	6	5	5	11	5	5	5	10	7	5	4	8	8
ABCA9-AS1	ENSG00000231749	lncRNA	17	-0.26	0.671	-0.33	0.512	0	0.54	NA	0.5	0.405	0	-1.54	0.0428	-0.84	0.00663	0	0	1	0	1	0	1	1	0	1	1	1	0	1	0	1	1	0	1	0	0	0	1	0	0	0	1	0	1	0	1	0
ABCB1	ENSG00000085563	protein_coding	7	-0.13	0.0654	-0.11	0.067	0	0.21	0.00247	0.22	0.000639	0	-0.77	2.69e-18	-0.95	1.5e-79	1	36	41	40	35	36	40	39	39	34	37	41	34	36	33	34	33	20	20	20	19	21	19	19	21	24	19	22	23	29	21	23
ABCB10	ENSG00000135776	protein_coding	1	0.09	0.121	0.1	0.0749	0	0.06	0.491	0.06	0.542	0	-0.1	0.278	-0.14	0.00259	0	27	27	26	29	26	26	28	28	28	30	29	31	27	30	27	30	24	24	23	25	25	26	25	25	26	26	25	24	25	26	28
ABCB11	ENSG00000073734	protein_coding	2	0.46	0.242	0.4	0.194	0	0.23	0.777	0.21	0.748	0	-1.47	0.0136	-1.24	1.77e-06	0	1	1	1	2	0	1	1	1	1	1	2	1	2	2	2	2	0	1	0	0	0	1	1	1	1	0	0	1	0	0	0
ABCB6	ENSG00000115657	protein_coding	2	0.06	0.895	0.07	0.871	0	-0.32	0.475	-0.32	0.446	0	-0.03	0.964	-0.22	0.38	0	1	1	1	1	1	1	1	1	1	1	1	1	1	1	1	1	1	1	1	1	1	1	1	1	0	0	1	1	1	1	0
ABCB7	ENSG00000131269	protein_coding	X	-0.01	0.924	0	1	0	-0.09	0.413	-0.09	0.379	0	0.08	0.597	0.11	0.0709	0	19	18	18	19	17	17	17	20	19	19	18	19	18	15	18	17	21	20	20	20	18	19	17	21	18	20	20	18	18	18	18
ABCB8	ENSG00000197150	protein_coding	7	-0.06	0.349	-0.05	0.477	0	0.02	0.835	0.02	0.845	0	-0.15	0.0493	-0.02	0.663	0	36	34	30	38	37	35	33	34	36	33	30	34	37	34	33	31	33	35	36	35	35	33	34	34	33	35	33	37	34	31	38
ABCB9	ENSG00000150967	protein_coding	12	-0.32	7.93e-07	-0.31	1.83e-06	0	-0.09	0.391	-0.09	0.395	0	0.35	0.000333	0.37	5.2e-11	1	16	13	14	14	16	14	12	16	14	12	10	11	12	12	12	12	20	17	19	18	22	18	18	17	18	16	19	15	20	18	18
ABCC1	ENSG00000103222	protein_coding	16	0.03	0.712	0.04	0.579	0	0	0.991	0	0.989	0	0.3	4.74e-06	0.25	1.99e-11	0	126	121	106	121	130	104	113	120	125	114	114	124	126	120	124	119	164	122	124	143	151	130	146	145	149	119	144	133	151	133	139
ABCC10	ENSG00000124574	protein_coding	6	-0.11	0.0845	-0.1	0.0978	0	-0.08	0.314	-0.09	0.279	0	0.27	0.00118	0.2	2.48e-05	0	35	36	32	32	33	38	34	33	33	34	30	33	32	31	31	32	44	40	36	43	42	35	40	36	37	35	42	36	39	34	35
ABCC2	ENSG00000023839	protein_coding	10	-0.19	0.379	-0.18	0.352	0	-0.12	0.8	-0.12	0.787	0	-2.33	1.27e-15	-1.59	3.85e-29	0	4	4	3	4	3	4	4	3	3	4	3	3	4	3	4	3	1	2	1	2	1	1	1	1	0	1	1	1	1	1	1
ABCC3	ENSG00000108846	protein_coding	17	-0.04	0.729	-0.03	0.791	0	-0.1	0.284	-0.12	0.147	0	0.42	5.44e-06	0.68	1.21e-38	1	23	19	14	17	28	19	17	16	27	17	16	19	23	16	16	17	33	15	32	41	38	15	36	38	29	16	33	35	32	15	30
ABCC4	ENSG00000125257	protein_coding	13	0.32	1.58e-11	0.33	2.03e-12	1	0.11	0.0871	0.11	0.102	0	0.59	5.1e-16	0.41	1.28e-20	1	21	24	27	25	23	22	23	28	28	27	32	33	26	29	33	33	34	30	33	31	33	33	32	30	34	35	35	31	36	33	36
ABCC5	ENSG00000114770	protein_coding	3	-0.04	0.566	-0.03	0.655	0	-0.06	0.378	-0.06	0.373	0	0.07	0.438	0.04	0.3	0	50	55	45	46	50	52	47	45	47	46	48	52	51	47	43	49	52	48	50	53	52	44	51	52	50	47	46	50	51	46	46
ABCC6	ENSG00000091262	protein_coding	16	0.2	0.661	0.21	0.611	0	-0.1	0.901	-0.1	0.926	0	-0.6	0.263	-0.37	0.147	0	1	1	2	1	1	1	1	1	2	0	1	1	1	2	1	1	1	1	1	1	1	1	1	1	1	1	1	1	1	1	1
ABCD1	ENSG00000101986	protein_coding	X	-0.03	0.845	-0.01	0.956	0	0.02	0.924	0.01	0.957	0	0.37	0.000841	0.34	1.03e-07	1	13	12	12	12	12	15	13	12	14	12	14	11	13	12	14	12	18	17	16	14	19	15	15	14	16	16	16	16	16	16	16
ABCD3	ENSG00000117528	protein_coding	1	0.05	0.518	0.06	0.374	0	0.09	0.222	0.09	0.235	0	-0.09	0.373	-0.13	0.00404	0	31	34	32	34	33	31	35	35	33	38	36	35	32	35	33	33	32	29	30	28	29	30	32	30	31	34	33	29	30	31	34
ABCD4	ENSG00000119688	protein_coding	14	-0.1	0.0311	-0.09	0.0793	0	-0.05	0.41	-0.05	0.476	0	0.2	0.000844	0.24	4.9e-11	0	42	45	42	45	50	46	43	42	47	42	37	42	43	43	38	41	53	49	55	53	54	50	54	52	53	45	51	51	52	46	54
ABCE1	ENSG00000164163	protein_coding	4	0.06	0.203	0.07	0.115	0	0.04	0.522	0.04	0.544	0	0.1	0.122	0.13	0.000172	0	97	102	94	96	95	88	94	107	93	105	102	107	100	102	98	104	103	107	104	99	101	118	109	104	107	116	112	101	99	116	111
ABCF1	ENSG00000204574	protein_coding	6	0.06	0.645	0.07	0.643	0	-0.16	0.201	-0.16	0.29	0	0.39	0.0024	0.45	1.41e-07	1	43	33	41	47	49	41	37	46	48	45	32	44	48	38	50	48	61	63	57	57	62	61	45	55	43	52	45	49	63	56	49
ABCF2	ENSG00000033050	protein_coding	7	0.06	0.56	0.08	0.423	0	0.01	0.984	0.01	1	0	-0.25	0.0416	-0.22	0.000795	0	20	20	19	20	19	19	21	18	22	19	19	20	18	25	18	22	17	17	17	16	16	17	16	17	14	16	16	18	18	19	16
ABCF3	ENSG00000161204	protein_coding	3	-0.06	0.272	-0.05	0.433	0	-0.04	0.643	-0.04	0.654	0	0.13	0.0591	0.02	0.616	0	49	47	52	52	44	49	48	49	46	44	46	47	48	48	52	47	53	48	48	51	53	49	48	46	47	45	48	48	52	46	49
ABCG1	ENSG00000160179	protein_coding	21	-0.11	0.369	-0.1	0.368	0	0.04	0.807	0.03	0.839	0	2.65	4.03e-125	2.65	0	1	7	8	9	7	6	8	8	6	6	6	6	8	6	8	8	7	41	48	45	59	38	39	48	52	43	42	48	54	49	43	48
ABCG2	ENSG00000118777	protein_coding	4	0.37	0.0646	0.42	0.012	0	0.32	0.305	0.33	0.226	0	-1.47	1.16e-05	-1.01	2.73e-11	0	2	3	4	3	2	2	3	4	2	4	5	4	2	3	5	5	1	2	2	1	1	2	1	1	1	2	3	2	0	2	2
ABCG4	ENSG00000172350	protein_coding	11	-0.26	0.656	-0.25	0.645	0	0.04	NA	0.01	1	0	-0.22	0.793	-0.1	0.85	0	1	1	1	0	1	1	1	0	1	1	1	0	1	0	0	0	1	1	0	1	1	0	1	1	1	1	1	1	1	1	1
ABHD10	ENSG00000144827	protein_coding	3	-0.02	0.839	-0.01	0.925	0	-0.06	0.593	-0.06	0.574	0	0.4	2.08e-05	0.53	1.31e-24	1	23	17	20	21	21	19	22	20	21	21	19	18	21	19	22	21	32	31	30	30	26	30	29	28	26	32	30	27	28	32	25
ABHD11	ENSG00000106077	protein_coding	7	0.15	0.255	0.15	0.185	0	0.01	0.97	0.01	1	0	0.08	0.714	-0.06	0.623	0	6	7	6	8	6	6	6	7	9	7	7	7	7	8	7	8	7	6	6	7	8	6	6	6	6	6	6	7	7	7	7
ABHD11-AS1	ENSG00000225969	transcribed_unitary_pseudogene	7	-0.1	0.87	-0.07	0.905	0	-0.15	NA	-0.1	0.928	0	-0.41	0.545	-0.85	0.00166	0	1	1	1	1	1	1	1	1	1	1	1	1	1	1	1	1	1	0	0	0	1	0	0	1	0	0	0	0	1	0	1
ABHD12	ENSG00000100997	protein_coding	20	-0.08	0.192	-0.07	0.256	0	-0.09	0.154	-0.09	0.152	0	0.06	0.521	0.11	0.0117	0	43	37	39	38	43	38	42	40	40	38	38	39	38	42	36	34	43	45	45	40	46	43	41	43	39	39	39	43	42	40	42
ABHD13	ENSG00000139826	protein_coding	13	-0.01	0.921	0	1	0	-0.05	0.633	-0.05	0.651	0	-0.03	0.799	0.02	0.759	0	21	21	22	20	21	21	23	20	22	21	22	21	21	19	21	21	20	20	23	23	21	19	22	22	21	20	22	20	19	20	22
ABHD14A	ENSG00000248487	protein_coding	3	-0.07	0.832	-0.05	0.904	0	-0.27	0.329	-0.27	0.287	0	0.74	0.0104	0.38	0.0126	0	2	2	2	2	2	3	2	2	3	2	3	2	1	2	3	2	4	3	4	3	3	3	2	3	3	3	3	3	3	2	2
ABHD14B	ENSG00000114779	protein_coding	3	-0.04	0.682	-0.03	0.774	0	-0.03	0.889	-0.03	0.879	0	-0.23	0.0475	-0.09	0.142	0	25	21	22	22	19	23	22	21	22	17	21	20	21	23	24	21	18	22	21	22	18	21	22	20	20	21	21	18	19	19	21
ABHD15	ENSG00000168792	protein_coding	17	0.02	0.923	0.03	0.862	0	-0.02	0.924	-0.02	0.928	0	0.1	0.55	0	0.963	0	10	10	9	11	10	11	10	12	10	10	10	10	10	12	9	12	11	9	11	10	11	11	10	11	10	11	8	10	10	12	11
ABHD16A	ENSG00000204427	protein_coding	6	0.02	0.974	-0.05	0.965	0	-0.09	NA	-0.01	0.993	0	-1.25	0.034	-0.12	0.745	0	1	1	0	1	1	1	0	1	1	1	1	1	1	1	1	1	1	1	1	1	0	1	1	1	0	1	1	1	0	1	1
ABHD17A	ENSG00000129968	protein_coding	19	-0.04	0.451	-0.03	0.632	0	-0.01	0.886	-0.01	0.91	0	0.65	1.17e-32	0.63	1.42e-78	1	130	122	126	136	128	130	134	123	137	121	122	112	134	139	126	118	205	199	199	202	205	196	187	199	216	177	194	198	210	187	197
ABHD17AP1	ENSG00000198658	unprocessed_pseudogene	1	-0.03	0.96	-0.02	1	0	-0.21	0.673	-0.2	0.68	0	0.51	0.301	0.47	0.0335	0	1	1	1	1	1	1	1	1	1	1	1	1	1	1	1	1	1	1	1	1	1	2	1	1	1	1	1	1	1	1	1
ABHD17AP6	ENSG00000226981	unprocessed_pseudogene	17	-0.31	0.241	-0.27	0.294	0	-0.16	0.71	-0.16	0.718	0	0.34	0.386	0.4	0.0278	0	3	4	2	3	3	2	3	2	3	2	2	2	2	2	5	2	3	3	4	3	4	4	4	4	4	3	4	3	3	3	3
ABHD17B	ENSG00000107362	protein_coding	9	-0.05	0.612	-0.04	0.685	0	0.02	0.924	0.02	0.948	0	-0.22	0.0264	-0.05	0.395	0	19	22	17	19	19	19	17	19	17	21	19	17	18	19	16	20	17	18	18	19	17	19	20	18	15	21	19	19	16	17	21
ABHD17C	ENSG00000136379	protein_coding	15	0.21	0.0818	0.22	0.0521	0	0.12	0.474	0.12	0.429	0	0.72	1.05e-06	0.57	3.93e-11	1	5	5	5	5	5	5	5	5	6	7	5	7	6	6	7	6	7	8	8	7	9	7	8	8	9	8	8	6	10	9	8
ABHD18	ENSG00000164074	protein_coding	4	-0.09	0.496	-0.08	0.499	0	-0.11	0.481	-0.11	0.434	0	0.12	0.527	0.18	0.0275	0	8	11	11	9	9	10	9	10	10	10	9	9	9	9	9	9	11	11	11	12	10	10	12	11	7	11	11	11	10	12	11
ABHD2	ENSG00000140526	protein_coding	15	0.03	0.521	0.04	0.365	0	0.03	0.661	0.03	0.698	0	0.49	5.34e-22	0.38	1.46e-32	1	70	67	66	73	72	67	71	72	65	77	69	74	78	72	69	72	97	89	86	88	102	87	87	91	100	90	92	90	98	88	94
ABHD3	ENSG00000158201	protein_coding	18	0.18	0.239	0.18	0.166	0	0.19	0.324	0.19	0.286	0	-0.88	1.74e-06	-0.51	5.29e-07	1	7	6	6	5	7	6	7	6	8	8	7	6	8	8	7	8	3	4	4	4	5	6	5	4	4	6	6	6	4	5	4
ABHD4	ENSG00000100439	protein_coding	14	-0.18	2.38e-05	-0.17	0.000142	0	-0.09	0.164	-0.08	0.174	0	-0.02	0.871	-0.17	4.67e-05	0	50	43	47	42	50	46	45	44	45	37	39	37	44	42	46	37	49	37	36	43	50	34	35	44	44	34	34	40	49	36	32
ABHD5	ENSG00000011198	protein_coding	3	0.21	0.00172	0.22	0.00048	0	0.18	0.0181	0.18	0.0168	0	-0.05	0.727	-0.01	0.893	0	18	19	17	18	18	19	18	18	21	20	24	22	23	21	19	18	18	17	18	17	19	17	18	20	18	19	21	20	22	22	20
ABHD6	ENSG00000163686	protein_coding	3	-0.11	0.39	-0.1	0.389	0	-0.02	0.921	-0.03	0.915	0	0.26	0.0956	0.1	0.243	0	9	8	10	7	8	8	8	8	6	8	9	8	8	8	7	7	10	9	8	9	10	9	8	8	9	8	9	10	10	9	9
ABHD8	ENSG00000127220	protein_coding	19	-0.01	0.952	0.01	0.982	0	0.11	0.482	0.12	0.397	0	0.27	0.073	0.22	0.00671	0	10	8	9	8	9	9	9	8	11	9	9	7	9	11	7	7	11	11	9	11	11	10	8	10	14	9	9	11	13	9	10
ABI1	ENSG00000136754	protein_coding	10	-0.01	0.884	0	1	0	-0.03	0.665	-0.03	0.669	0	0.26	1.69e-06	0.14	5.01e-05	0	56	66	64	61	60	60	59	64	58	64	66	64	58	62	61	57	72	64	69	66	69	66	64	71	68	66	65	65	68	66	65
ABI2	ENSG00000138443	protein_coding	2	0.06	0.171	0.07	0.108	0	0.05	0.356	0.05	0.419	0	-0.42	2.08e-15	-0.24	4.06e-13	0	75	75	68	68	68	73	68	69	75	72	76	72	73	74	76	74	53	63	56	59	54	64	64	61	55	67	63	66	55	60	61
ABI3	ENSG00000108798	protein_coding	17	0.62	6.07e-11	0.61	3.93e-12	1	0.14	0.456	0.15	0.391	0	-0.55	0.000737	-0.68	6.85e-14	1	14	9	14	20	13	12	16	15	21	18	24	23	17	23	21	25	7	6	12	10	11	6	8	10	8	7	10	12	10	6	12
ABI3BP	ENSG00000154175	protein_coding	3	-0.14	0.022	-0.12	0.025	0	0.25	1.16e-05	0.27	6.79e-09	0	-0.04	0.751	0.05	0.335	0	955	1089	1131	1198	977	1014	1207	1326	759	928	1144	1220	831	886	1249	1187	920	878	1146	1713	851	805	1136	1737	1031	960	1404	2073	1125	901	1334
ABITRAM	ENSG00000119328	protein_coding	9	-0.03	0.817	-0.02	0.882	0	0.18	0.0604	0.17	0.0664	0	-0.13	0.396	-0.1	0.201	0	14	12	13	14	11	11	13	12	11	12	13	12	12	13	12	13	10	11	13	13	12	11	13	11	13	13	12	13	13	13	14
ABL1	ENSG00000097007	protein_coding	9	-0.01	0.913	0.01	0.933	0	0.05	0.297	0.04	0.413	0	-0.02	0.817	0.03	0.281	0	159	152	148	156	154	158	149	156	157	153	154	144	157	156	165	152	149	158	158	166	153	158	159	160	161	160	162	165	166	151	167
ABL2	ENSG00000143322	protein_coding	1	-0.08	0.0737	-0.07	0.115	0	0.1	0.0271	0.1	0.0369	0	0.09	0.148	-0.13	0.000173	0	228	276	246	251	227	275	236	272	219	258	228	250	245	235	247	235	254	231	212	232	256	215	229	212	265	239	243	237	264	239	225
ABLIM1	ENSG00000099204	protein_coding	10	-0.26	4.46e-14	-0.24	3.74e-12	0	-0.09	0.102	-0.09	0.103	0	-1.41	1.55e-152	-1.63	0	1	408	554	554	543	400	544	521	569	304	453	472	482	343	413	509	478	148	205	165	160	137	185	167	154	143	181	153	141	150	186	148
ABLIM2	ENSG00000163995	protein_coding	4	-0.57	0.254	-0.59	0.177	0	0.14	0.824	0.13	0.805	0	1.92	1.21e-05	1.82	2.95e-14	0	1	0	0	0	0	0	0	0	0	0	0	0	0	0	0	0	3	1	1	1	2	1	1	1	3	1	1	2	2	1	1
ABLIM3	ENSG00000173210	protein_coding	5	0.31	2.74e-27	0.32	7.39e-25	1	0.06	0.272	0.06	0.342	0	-0.27	2.24e-08	-0.4	2.34e-38	1	83	80	83	89	82	85	87	85	98	105	105	110	97	106	109	111	66	61	63	65	71	59	63	63	67	62	69	68	68	61	64
ABR	ENSG00000159842	protein_coding	17	0	0.999	0.01	0.879	0	-0.03	0.811	-0.02	0.829	0	0.27	9.94e-05	-0.02	0.636	0	123	99	121	129	114	127	133	119	106	116	129	128	114	121	137	122	143	114	117	109	132	106	113	118	130	100	112	118	140	109	110
ABRACL	ENSG00000146386	protein_coding	6	0.15	0.00696	0.16	0.00094	0	0.04	0.705	0.03	0.743	0	0.66	3.32e-20	0.5	3.53e-34	1	47	44	41	43	46	45	43	46	57	53	50	42	48	53	50	44	75	59	58	55	78	61	54	64	74	63	61	66	72	58	61
ABRAXAS1	ENSG00000163322	protein_coding	4	0.1	0.373	0.11	0.269	0	-0.03	0.863	-0.03	0.876	0	0.19	0.193	0	0.977	0	13	13	11	12	10	12	13	14	13	12	15	14	14	14	12	14	13	11	11	11	14	13	13	14	14	11	11	12	13	12	12
ABRAXAS2	ENSG00000165660	protein_coding	10	0.05	0.609	0.06	0.483	0	0.07	0.505	0.07	0.507	0	0.06	0.668	-0.01	0.944	0	20	18	20	21	19	19	19	23	19	20	22	22	20	21	22	18	20	19	21	18	21	20	19	20	21	19	21	20	20	21	23
ABT1	ENSG00000146109	protein_coding	6	0.07	0.417	0.08	0.298	0	-0.08	0.395	-0.08	0.368	0	0	0.998	0.04	0.498	0	23	23	23	26	26	24	22	28	27	24	26	24	27	27	25	25	24	25	24	26	25	27	23	26	24	24	21	25	24	26	24
ABTB1	ENSG00000114626	protein_coding	3	0.03	0.76	0.04	0.657	0	-0.13	0.0754	-0.13	0.0894	0	0.25	0.00556	0.13	0.00939	0	24	20	24	21	24	23	24	23	25	22	24	25	23	23	21	23	27	24	24	29	27	22	23	25	27	19	22	24	26	22	21
ABTB2	ENSG00000166016	protein_coding	11	-0.03	0.944	-0.03	0.981	0	0.06	0.897	0.04	0.929	0	0.39	0.309	1.3	2.04e-15	0	1	1	1	1	1	1	1	1	1	1	1	1	1	1	1	1	1	3	4	2	2	3	4	2	2	3	4	2	2	4	3
AC000050.3	ENSG00000286508	lncRNA	22	-0.05	0.753	-0.04	0.806	0	-0.03	0.921	-0.02	0.942	0	-0.16	0.351	-0.07	0.464	0	11	9	8	9	10	10	7	8	9	7	8	9	11	8	8	10	10	9	7	9	8	8	9	10	10	8	9	8	9	8	9
AC000078.1	ENSG00000232926	processed_pseudogene	22	-0.77	0.000446	-0.74	0.000174	0	-0.14	0.728	-0.13	0.717	0	0.64	0.0535	0.58	0.000298	0	2	2	2	2	1	2	1	1	1	1	1	1	1	1	0	1	3	2	2	2	2	3	2	2	2	3	2	2	2	2	2
AC000089.1	ENSG00000235776	processed_pseudogene	22	0.05	0.901	0.06	0.887	0	-0.2	0.691	-0.19	0.701	0	-0.27	0.57	-0.58	0.0023	0	2	1	2	3	2	2	2	2	2	2	2	2	2	2	1	2	2	1	2	1	1	1	1	1	2	1	1	1	1	1	1
AC000093.1	ENSG00000284874	protein_coding	22	-0.46	0.443	-0.47	0.328	0	-0.29	NA	-0.2	0.86	0	-0.71	0.396	-0.39	0.292	0	1	2	0	1	1	1	1	0	0	0	1	1	0	1	0	1	0	0	1	1	1	1	1	1	0	0	1	1	0	1	0
AC000123.1	ENSG00000224138	lncRNA	7	0.25	0.608	0.26	0.531	0	-0.21	0.747	-0.22	0.681	0	0.73	0.19	0.36	0.191	0	1	1	1	1	1	1	1	1	1	1	1	1	1	2	1	1	2	1	1	1	1	1	1	1	0	1	1	1	1	1	1
AC000123.2	ENSG00000279265	TEC	7	0.11	0.879	0.15	0.832	0	0.42	NA	0.43	0.465	0	0.22	0.812	-0.28	0.45	0	0	0	1	1	1	0	0	0	0	1	0	0	0	1	0	0	1	1	0	0	1	0	0	0	1	0	0	1	0	0	0
AC000123.3	ENSG00000280347	TEC	7	-0.01	0.969	-0.01	0.992	0	0.17	0.524	0.17	0.479	0	0.23	0.412	-0.11	0.444	0	5	7	4	4	4	6	4	6	4	6	4	7	5	4	4	6	5	4	5	6	6	4	4	4	5	6	5	6	6	5	4
AC000403.1	ENSG00000278727	lncRNA	13	-0.07	0.811	-0.06	0.844	0	-0.03	0.946	-0.03	0.956	0	0.02	0.961	0.09	0.526	0	3	3	2	3	3	2	3	2	2	2	2	2	3	3	3	3	3	3	3	3	3	2	3	3	2	3	3	2	3	3	3
AC002070.1	ENSG00000248636	lncRNA	12	-0.45	0.419	-0.45	0.348	0	-0.02	NA	-0.06	0.969	0	1.45	0.0131	0.59	0.045	0	0	1	1	0	0	0	1	0	0	1	0	0	0	0	0	0	1	0	1	1	1	0	1	0	1	0	1	0	1	1	0
AC002310.5	ENSG00000278922	TEC	16	-0.13	0.629	-0.12	0.614	0	-0.03	0.957	-0.03	0.965	0	-0.58	0.0478	-0.33	0.029	0	3	3	2	3	4	5	4	4	4	3	4	4	4	2	2	3	3	3	3	3	3	3	3	3	2	3	3	2	3	3	3
AC002350.2	ENSG00000278993	TEC	12	0.24	0.552	0.24	0.482	0	-0.09	0.903	-0.12	0.854	0	-0.81	0.0982	-0.04	0.929	0	1	1	0	1	1	1	1	1	1	1	1	1	2	2	1	1	0	1	2	1	1	1	1	1	1	1	1	1	1	1	1
AC002401.4	ENSG00000276851	lncRNA	17	1.14	0.00468	1.17	0.000498	0	0.13	NA	0.11	0.893	0	0.15	0.88	0.5	0.174	0	0	1	0	0	0	0	0	0	1	1	1	1	1	1	1	1	0	0	1	0	0	0	1	1	0	0	1	0	0	1	1
AC002456.1	ENSG00000223969	lncRNA	7	0.07	0.927	0.07	0.908	0	0.54	NA	0.51	0.593	0	-2.74	0.000143	-2.08	7.84e-10	0	1	1	0	1	1	1	0	0	1	1	1	0	1	0	1	1	0	0	0	0	0	0	0	0	0	0	0	0	0	0	0
AC002467.1	ENSG00000241764	lncRNA	7	0.24	0.416	0.25	0.338	0	0.05	0.93	0.05	0.928	0	0.2	0.67	0.21	0.29	0	1	1	1	2	1	1	1	2	2	2	2	2	1	2	1	2	1	2	1	2	2	2	2	1	2	1	1	2	1	2	1
AC002480.1	ENSG00000232759	lncRNA	7	0.34	0.0411	0.36	0.0171	0	0.24	0.323	0.25	0.265	0	-0.26	0.381	-0.33	0.0214	0	3	2	3	3	3	3	3	4	4	4	3	5	5	4	3	4	3	2	2	3	3	2	2	2	3	3	3	3	3	1	3
AC002480.2	ENSG00000232949	lncRNA	7	0.04	0.916	0.06	0.886	0	0.43	0.124	0.43	0.0777	0	-0.25	0.559	-0.14	0.506	0	2	2	2	2	1	1	1	2	2	1	1	2	2	2	2	2	2	1	1	2	1	1	1	2	2	1	2	2	2	1	2
AC002524.1	ENSG00000233247	processed_pseudogene	X	-0.04	0.918	-0.02	0.972	0	0.18	0.588	0.18	0.55	0	0.16	0.683	-0.05	0.836	0	2	2	2	2	2	2	3	2	2	2	3	2	2	2	2	2	2	2	2	2	2	2	2	2	3	3	2	2	3	2	2
AC002550.2	ENSG00000276571	lncRNA	16	-0.32	0.697	-0.32	0.65	0	-0.26	NA	-0.25	0.788	0	0.71	0.453	0.78	0.0411	0	0	0	0	0	0	0	0	1	0	0	0	0	0	0	0	0	1	1	0	0	1	0	1	1	0	0	1	0	0	1	0
AC002553.1	ENSG00000227782	lncRNA	17	0.01	0.993	-0.01	1	0	0.25	NA	0.22	0.87	0	-0.13	0.919	-0.47	0.3	0	0	1	1	0	0	0	1	0	0	1	0	0	0	1	0	1	0	0	1	1	0	0	0	0	0	0	0	0	0	1	0
AC003072.1	ENSG00000250318	unprocessed_pseudogene	22	-0.21	0.376	-0.19	0.361	0	0.07	0.871	0.07	0.884	0	-0.01	0.988	0.01	0.96	0	3	3	2	3	3	2	3	3	3	2	3	2	2	3	2	2	3	2	2	3	2	2	2	3	3	3	3	2	3	3	3
AC003102.1	ENSG00000260793	lncRNA	17	0.01	0.984	0.02	0.974	0	-0.44	0.329	-0.43	0.284	0	-0.88	0.0718	-0.2	0.409	0	1	1	1	1	1	1	1	1	1	1	1	0	1	1	1	1	0	1	1	2	1	1	1	1	1	0	1	1	1	0	1
AC003681.1	ENSG00000279159	lncRNA	22	0.06	0.842	0.08	0.795	0	0.01	0.992	0.01	0.997	0	-0.68	0.0156	-0.67	2.85e-06	0	3	5	4	3	4	4	4	3	4	3	3	5	4	4	3	5	2	1	2	3	2	3	2	2	2	2	2	3	2	2	2
AC003957.1	ENSG00000279825	TEC	17	-0.14	0.225	-0.14	0.168	0	-0.04	0.849	-0.04	0.86	0	0.32	0.0242	0.77	1.78e-26	0	14	18	11	10	15	13	10	11	12	11	8	12	15	11	10	12	20	22	21	25	18	19	25	22	17	20	22	24	16	22	20
AC004057.1	ENSG00000196656	transcribed_processed_pseudogene	4	0.06	0.629	0.07	0.561	0	-0.06	0.744	-0.06	0.738	0	-0.22	0.0961	-0.03	0.743	0	32	33	35	33	34	27	30	34	40	31	33	33	35	32	34	34	27	29	30	31	28	45	33	30	34	31	29	30	27	30	31
AC004067.1	ENSG00000273447	lncRNA	4	-0.58	0.229	-0.55	0.205	0	-0.51	NA	-0.46	0.435	0	-0.53	0.525	-0.04	0.967	0	0	1	0	0	0	1	1	1	0	1	0	0	0	0	1	0	0	0	1	1	0	0	0	1	0	0	1	0	0	0	0
AC004069.1	ENSG00000251259	lncRNA	4	0.12	0.895	0.12	0.909	0	-0.17	NA	-0.14	0.887	0	-0.69	0.488	-0.29	0.502	0	1	0	0	0	0	0	1	0	0	1	0	1	0	0	0	0	0	0	0	0	0	0	1	0	0	1	0	0	0	0	0
AC004076.2	ENSG00000276449	lncRNA	19	-0.01	0.993	-0.03	1	0	0.06	NA	0.06	0.989	0	0.77	0.378	0.19	0.616	0	0	0	0	0	0	1	0	0	0	0	0	1	1	0	0	0	1	0	1	1	1	0	0	0	0	0	1	0	1	1	1
AC004130.2	ENSG00000271133	lncRNA	7	0.08	0.876	0.1	0.837	0	0.68	0.128	0.66	0.0974	0	-1.68	0.000439	-1.53	4.04e-10	0	1	1	1	1	1	1	1	1	1	1	2	1	1	1	1	1	0	0	0	0	0	1	1	0	1	0	1	1	0	1	1
AC004148.1	ENSG00000263272	lncRNA	17	-0.29	0.0982	-0.28	0.0768	0	-0.07	0.852	-0.07	0.839	0	-0.58	0.0214	-0.27	0.0424	0	3	3	5	4	4	4	4	4	4	3	2	4	3	4	3	3	2	4	3	4	3	3	3	4	3	4	4	4	2	3	3
AC004160.1	ENSG00000230333	lncRNA	7	0.14	0.781	0.15	0.775	0	-0.09	0.915	-0.03	0.992	0	-0.49	0.424	-0.18	0.48	0	1	2	1	1	1	1	1	1	1	1	1	1	1	1	1	1	1	1	1	1	1	1	1	1	0	1	1	1	0	1	1
AC004263.2	ENSG00000286067	lncRNA	12	-0.18	0.116	-0.17	0.103	0	-0.08	0.701	-0.07	0.694	0	-0.42	0.00487	-0.18	0.0256	0	13	16	11	12	12	15	12	13	11	11	9	11	14	14	10	14	8	11	12	15	12	10	14	12	8	9	11	13	11	9	11
AC004381.3	ENSG00000283399	unprocessed_pseudogene	16	-0.58	0.281	-0.67	0.0766	0	-0.85	NA	-0.65	0.362	0	-1.74	0.0323	-1.89	6.34e-09	0	1	3	1	1	1	2	0	0	0	1	0	0	0	1	1	1	0	0	0	0	0	0	0	0	0	0	0	0	0	0	0
AC004453.1	ENSG00000146677	processed_pseudogene	7	-0.16	0.546	-0.14	0.519	0	-0.02	0.972	-0.03	0.987	0	-0.72	0.0137	-0.34	0.0217	0	3	3	3	2	3	2	2	3	2	3	3	2	2	2	2	2	2	2	2	2	1	3	2	2	2	2	2	2	1	2	2
AC004466.2	ENSG00000274737	lncRNA	12	0.21	0.758	0.31	0.559	0	0.15	NA	0.21	0.838	0	-0.5	0.562	-0.53	0.143	0	0	1	1	1	1	1	1	0	1	0	1	1	1	1	0	2	0	0	0	1	1	0	0	0	0	0	0	1	0	0	1
AC004466.3	ENSG00000276691	lncRNA	12	-0.25	0.739	-0.17	0.857	0	-0.2	NA	-0.19	0.811	0	-0.1	0.924	0.96	0.00296	0	0	0	0	1	0	0	0	0	0	0	0	0	1	0	1	0	0	1	1	1	1	1	1	0	1	1	0	1	0	0	1
AC004477.2	ENSG00000278765	lncRNA	17	-0.31	0.617	-0.3	0.602	0	0.11	NA	0.12	0.945	0	-0.58	0.479	-0.52	0.132	0	0	1	0	1	1	0	1	1	0	0	0	0	1	0	1	0	0	0	0	0	0	1	0	0	0	1	0	0	1	0	0
AC004492.1	ENSG00000272072	lncRNA	7	0	1	0.03	0.994	0	-0.06	NA	-0.04	0.99	0	-0.03	0.98	-0.02	1	0	0	1	0	0	0	1	0	1	1	0	0	1	1	1	0	0	1	0	1	1	1	1	0	0	0	0	1	0	1	1	1
AC004540.1	ENSG00000214870	lncRNA	7	-0.06	0.824	-0.05	0.849	0	-0.13	0.654	-0.13	0.624	0	0.56	0.0218	0.48	0.000226	0	2	2	2	2	2	2	2	2	2	2	2	2	2	2	2	2	3	4	2	3	4	3	3	2	3	3	3	2	3	4	2
AC004540.2	ENSG00000225792	lncRNA	7	-0.89	0.534	-0.76	0.662	0	0.17	NA	0.1	0.886	0	2.87	0.00429	4.4	1.53e-31	0	0	0	0	0	0	0	0	0	0	0	0	0	0	0	0	0	1	2	1	1	0	2	2	1	1	2	1	1	1	3	1
AC004552.1	ENSG00000225071	processed_pseudogene	X	0.24	0.295	0.25	0.31	0	-0.1	0.817	-0.12	0.805	0	0.13	0.749	0.24	0.212	0	5	6	7	6	8	5	5	7	8	7	6	6	8	9	7	7	6	7	6	6	6	12	8	6	10	7	4	6	5	5	9
AC004594.1	ENSG00000240499	lncRNA	7	0.29	0.672	0.28	0.599	0	0.34	NA	0.35	0.669	0	-0.46	0.65	-0.87	0.0121	0	0	1	1	1	0	1	1	0	1	1	1	1	1	1	0	1	0	0	0	0	0	0	0	0	0	1	0	0	1	0	0
AC004596.1	ENSG00000267394	lncRNA	17	0.09	0.878	0.09	0.904	0	0.08	NA	0.1	0.91	0	0.03	0.975	0.14	0.688	0	1	1	1	0	1	1	1	0	1	1	1	1	1	1	1	1	1	1	1	1	1	1	1	1	1	1	0	0	1	1	1
AC004706.3	ENSG00000282936	protein_coding	17	-0.19	0.377	-0.2	0.302	0	0	0.994	0	1	0	0.05	0.905	-0.32	0.0177	0	3	4	3	3	2	5	4	3	2	3	3	3	3	4	3	3	3	3	3	3	2	3	3	2	3	2	3	3	3	3	3
AC004771.2	ENSG00000262227	lncRNA	17	-0.2	0.674	-0.19	0.634	0	0.28	0.63	0.27	0.603	0	0	1	0	1	0	1	0	1	1	1	1	1	1	1	1	1	1	1	1	0	1	1	1	1	1	1	1	1	1	1	1	1	1	1	1	1
AC004771.4	ENSG00000262678	lncRNA	17	-0.18	0.644	-0.17	0.629	0	-0.15	0.787	-0.13	0.826	0	0	0.994	0.14	0.556	0	2	1	1	1	1	1	1	1	1	1	1	1	1	1	1	1	1	1	1	2	2	2	2	1	1	1	1	1	2	1	1
AC004803.1	ENSG00000250132	lncRNA	12	-0.09	0.847	-0.07	0.888	0	0.09	0.891	0.08	0.927	0	0.38	0.43	0.33	0.152	0	1	1	1	1	1	1	1	1	2	1	1	1	1	1	1	1	1	1	1	1	2	1	1	1	1	2	1	2	1	1	1
AC004812.2	ENSG00000277283	lncRNA	12	-0.06	0.904	-0.07	0.883	0	-0.16	0.766	-0.17	0.727	0	0.63	0.145	0.29	0.173	0	1	2	2	2	1	1	1	1	1	1	1	1	1	2	1	1	2	1	1	1	1	1	2	3	2	1	1	1	1	1	2
AC004837.2	ENSG00000228554	lncRNA	7	-0.43	0.318	-0.45	0.198	0	-0.05	0.964	-0.07	0.96	0	-0.97	0.0888	-0.5	0.0688	0	1	1	1	1	1	1	0	1	1	0	1	0	1	1	1	1	1	1	1	1	0	1	1	1	0	1	1	1	1	1	1
AC004837.4	ENSG00000287584	lncRNA	7	-0.2	0.785	-0.19	0.756	0	-0.11	NA	-0.11	0.919	0	0.88	0.193	0.57	0.0671	0	1	0	0	0	0	0	0	1	1	0	0	0	0	0	1	0	1	0	0	1	1	0	1	0	1	0	0	0	1	0	0
AC004839.1	ENSG00000238832	snoRNA	7	0.04	0.966	0.04	0.996	0	0.47	NA	0.45	0.53	0	-0.26	0.813	-0.62	0.098	0	0	1	1	0	0	1	0	0	0	0	0	1	1	1	1	1	0	0	0	0	0	0	1	0	0	0	0	0	1	1	1
AC004846.1	ENSG00000258376	lncRNA	14	-0.18	0.138	-0.17	0.132	0	0.03	0.941	0.01	0.969	0	-1.54	3.66e-21	-1.65	4.35e-69	1	10	8	10	10	10	10	10	8	9	8	8	8	9	9	9	8	3	4	2	2	3	4	3	2	4	3	3	2	4	3	3
AC004854.2	ENSG00000272768	lncRNA	7	-0.35	0.425	-0.33	0.418	0	0.59	NA	0.6	0.0972	0	-1.02	0.063	-0.41	0.137	0	1	1	1	1	1	1	1	1	0	1	1	0	1	1	0	0	1	1	1	1	0	0	0	0	0	1	1	1	1	1	1
AC004877.2	ENSG00000280149	TEC	7	-0.01	0.995	0.04	0.96	0	0.08	NA	0.11	0.916	0	-0.03	0.976	-0.68	0.027	0	1	1	1	1	0	1	1	1	1	1	1	1	1	1	0	1	0	0	1	0	1	0	1	1	1	0	0	1	1	0	0
AC004890.2	ENSG00000244560	transcribed_unprocessed_pseudogene	7	-0.17	0.533	-0.16	0.504	0	0.16	0.7	0.18	0.609	0	-0.69	0.0277	-0.48	0.00271	0	3	3	3	3	4	4	3	3	3	2	3	3	3	3	2	3	2	2	2	3	2	2	2	2	2	2	4	3	2	1	3
AC004893.2	ENSG00000286305	lncRNA	7	-0.18	0.796	-0.21	0.696	0	-0.72	NA	-0.72	0.239	0	-0.65	0.421	-0.59	0.0736	0	0	1	0	1	1	1	0	0	1	0	0	1	1	0	1	1	0	1	0	0	1	0	0	0	0	0	0	0	0	0	0
AC004908.1	ENSG00000272240	lncRNA	8	-0.27	0.576	-0.25	0.537	0	-0.36	0.563	-0.26	0.652	0	-0.98	0.088	-0.15	0.636	0	1	1	1	1	1	1	1	1	0	1	1	1	1	1	1	1	1	1	1	1	1	1	2	1	0	1	1	1	0	1	1
AC004908.2	ENSG00000272812	lncRNA	8	-0.16	0.749	-0.14	0.736	0	-0.15	0.834	-0.12	0.886	0	-0.93	0.0678	-0.18	0.49	0	1	1	1	1	1	1	1	1	1	1	1	1	1	1	0	1	1	1	1	1	0	1	1	1	0	1	1	1	1	0	0
AC004908.3	ENSG00000273402	lncRNA	8	-0.43	0.472	-0.4	0.394	0	0.32	NA	0.37	0.577	0	0.03	0.982	-0.3	0.437	0	0	1	0	0	1	1	0	0	0	1	0	0	0	0	0	1	1	1	0	0	0	0	1	0	1	1	0	0	0	1	0
AC004918.1	ENSG00000244701	lncRNA	7	-0.26	0.582	-0.25	0.549	0	0.17	0.821	0.18	0.788	0	-0.53	0.406	-0.36	0.189	0	1	1	1	1	1	1	1	1	0	1	0	1	1	1	1	1	0	1	0	1	1	1	1	1	0	1	1	1	1	1	1
AC004918.3	ENSG00000270157	lncRNA	7	-0.12	0.477	-0.13	0.415	0	0.18	0.338	0.18	0.326	0	-0.14	0.583	-0.16	0.141	0	6	8	4	6	5	7	5	6	5	6	6	6	5	5	5	6	5	6	6	4	5	5	6	5	5	7	7	7	6	5	5
AC004943.2	ENSG00000259768	lncRNA	16	0.25	0.596	0.26	0.485	0	-0.24	NA	-0.19	0.818	0	-1.02	0.0728	-0.3	0.282	0	1	0	1	0	0	1	1	1	1	1	1	1	1	1	1	1	1	1	0	1	0	1	0	1	0	1	0	1	0	1	1
AC004951.1	ENSG00000228434	lncRNA	7	0.09	0.861	0.13	0.779	0	-0.04	0.964	-0.05	0.968	0	-0.83	0.101	-0.79	0.000929	0	2	1	2	1	1	1	1	1	1	1	2	2	1	1	1	2	1	1	1	1	1	0	1	1	0	1	1	1	1	1	1
AC004967.2	ENSG00000285725	lncRNA	7	0.27	0.669	0.3	0.566	0	-0.05	NA	0.03	1	0	0.12	0.913	0.12	0.741	0	1	1	0	0	0	1	0	1	0	1	1	0	0	1	1	1	1	1	0	1	1	0	0	0	0	1	1	1	0	1	1
AC004980.1	ENSG00000205485	transcribed_unprocessed_pseudogene	7	-0.19	0.333	-0.18	0.337	0	-0.14	0.667	-0.14	0.673	0	-0.47	0.0764	-0.28	0.0343	0	3	2	4	4	4	4	3	4	3	3	2	3	2	4	2	3	2	3	3	3	3	3	3	3	2	2	2	2	2	2	3
AC005000.1	ENSG00000228532	processed_pseudogene	X	0.25	0.0638	0.25	0.0321	0	-0.04	0.892	-0.04	0.873	0	0.15	0.519	0.07	0.53	0	6	5	6	7	6	5	6	7	7	6	7	7	8	7	8	6	9	5	6	6	5	6	5	8	7	6	6	6	6	7	5
AC005005.3	ENSG00000273387	lncRNA	22	0.12	0.842	0.12	0.822	0	-0.28	NA	-0.28	0.581	0	0.43	0.478	0.92	0.000209	0	1	0	0	1	0	0	0	1	1	1	0	0	1	0	0	1	1	1	1	1	1	1	1	1	1	1	1	1	1	1	1
AC005034.5	ENSG00000271452	lncRNA	2	0.19	0.814	0.17	0.797	0	-0.44	NA	-0.42	0.524	0	0.28	0.783	0.04	0.923	0	0	0	0	1	1	0	1	0	1	0	0	1	0	0	0	1	1	0	0	1	0	0	0	0	0	0	0	0	0	0	1
AC005041.3	ENSG00000272183	lncRNA	2	0	0.997	0.02	0.992	0	-0.02	NA	-0.04	1	0	-0.49	0.529	0.06	0.897	0	1	0	0	1	1	1	1	0	1	1	0	1	1	1	1	0	0	1	0	0	0	1	1	1	0	1	0	0	1	1	0
AC005046.1	ENSG00000273055	lncRNA	7	0.04	0.912	0.04	0.931	0	0.09	0.853	0.06	0.915	0	-0.31	0.411	-0.21	0.225	0	2	5	3	3	3	3	3	3	2	2	4	4	4	4	2	3	2	2	4	4	3	2	4	2	2	3	3	3	3	3	3
AC005050.1	ENSG00000267052	lncRNA	7	-0.24	0.587	-0.23	0.571	0	0	0.997	-0.03	0.992	0	0.4	0.456	-0.06	0.915	0	1	1	1	1	1	1	1	1	1	1	1	1	1	1	0	1	1	1	1	1	1	0	1	1	1	1	0	1	1	1	1
AC005052.2	ENSG00000286366	lncRNA	X	-0.79	0.241	-0.74	0.142	0	0.01	NA	0.02	1	0	-1.12	0.247	-0.82	0.0489	0	0	1	0	1	1	1	0	1	0	0	0	0	0	1	0	0	0	0	0	0	0	0	1	0	0	0	0	0	0	0	0
AC005070.3	ENSG00000272918	lncRNA	7	0.01	0.982	-0.05	0.96	0	-0.27	0.706	-0.23	0.727	0	-0.21	0.786	-0.41	0.152	0	1	1	1	1	1	2	0	1	1	1	1	1	1	1	1	1	1	1	1	1	1	1	0	1	0	0	1	1	1	0	0
AC005077.4	ENSG00000230882	processed_pseudogene	7	0.79	NA	0.69	0.078	0	0.01	NA	-0.02	1	0	-4.54	0.00113	-2.59	3.33e-09	0	0	0	1	0	0	0	1	0	1	0	0	1	0	1	1	1	0	0	0	0	0	0	0	0	0	0	0	0	0	0	0
AC005104.1	ENSG00000223374	lncRNA	2	0.24	0.654	0.24	0.598	0	-0.13	NA	-0.12	0.901	0	0.71	0.282	0.2	0.505	0	0	1	0	1	1	1	0	0	0	0	0	1	1	1	1	1	1	1	1	1	1	0	1	0	0	1	1	0	1	1	0
AC005154.2	ENSG00000244480	transcribed_processed_pseudogene	7	-0.3	0.657	-0.31	0.578	0	0.11	NA	0.12	0.915	0	-0.61	0.486	-0.59	0.0966	0	1	1	1	0	1	1	0	0	1	0	0	0	0	1	1	1	0	1	1	0	0	1	1	0	1	0	1	0	1	0	0
AC005229.4	ENSG00000273314	lncRNA	7	-0.05	0.893	-0.03	0.928	0	-0.13	0.712	-0.13	0.689	0	0.5	0.1	0.26	0.106	0	2	2	2	2	3	2	2	2	1	2	2	3	2	2	3	2	3	2	3	3	3	2	3	2	3	2	2	2	3	2	3
AC005253.1	ENSG00000268030	lncRNA	19	-0.19	0.559	-0.18	0.514	0	-0.29	0.42	-0.28	0.359	0	-0.33	0.431	-0.01	0.986	0	3	2	2	2	2	1	1	1	2	1	2	2	2	1	1	2	2	2	2	2	2	1	2	1	1	2	2	1	2	2	1
AC005261.1	ENSG00000268205	lncRNA	19	-0.14	0.604	-0.12	0.653	0	-0.19	0.559	-0.19	0.577	0	-0.15	0.683	-0.15	0.412	0	10	15	17	14	13	13	12	13	16	9	10	13	10	18	10	14	11	13	15	13	13	10	9	14	10	9	11	12	10	14	9
AC005261.5	ENSG00000279541	TEC	19	-0.12	0.839	-0.11	0.838	0	0.48	NA	0.47	0.296	0	0.1	0.912	-0.21	0.537	0	0	1	0	1	0	1	0	0	0	0	1	1	0	0	0	1	1	1	0	1	0	0	1	1	1	1	1	1	1	1	1
AC005264.1	ENSG00000267551	lncRNA	19	-0.38	0.482	-0.35	0.492	0	-0.16	NA	-0.2	0.708	0	1.03	0.0482	1.21	1.86e-06	0	1	0	0	1	1	0	0	0	1	0	0	0	0	0	0	0	2	1	1	2	1	0	1	1	1	0	1	2	1	1	1
AC005329.3	ENSG00000280486	lncRNA	19	0.11	0.871	0.12	0.883	0	-0.15	NA	-0.15	0.872	0	-0.32	0.699	-0.31	0.385	0	0	1	0	1	1	1	0	0	0	1	1	1	0	0	1	1	1	0	1	1	1	0	1	0	0	0	0	0	0	1	0
AC005332.3	ENSG00000274561	lncRNA	17	-0.31	0.273	-0.27	0.29	0	-0.04	0.945	-0.05	0.96	0	-0.05	0.928	-0.08	0.73	0	2	2	2	2	3	2	2	2	2	1	2	2	2	1	2	2	2	2	2	2	2	1	1	3	2	2	2	1	2	2	2
AC005332.4	ENSG00000274712	transcribed_unprocessed_pseudogene	17	-0.15	0.411	-0.14	0.381	0	-0.03	0.924	-0.03	0.949	0	-0.03	0.913	-0.08	0.534	0	5	5	6	4	5	5	4	3	4	4	4	5	5	4	4	4	4	4	4	5	5	4	4	4	5	4	4	4	4	4	4
AC005332.5	ENSG00000277476	lncRNA	17	-0.18	0.43	-0.16	0.415	0	-0.09	0.797	-0.09	0.801	0	-0.21	0.526	0	0.954	0	3	3	4	3	4	2	3	3	3	3	2	3	3	4	2	3	3	3	4	3	3	4	3	3	3	2	3	4	3	3	4
AC005332.6	ENSG00000278730	lncRNA	17	-0.17	0.00305	-0.16	0.00542	0	-0.17	0.00639	-0.17	0.00525	0	-0.05	0.662	-0.11	0.0295	0	28	26	28	27	27	26	25	29	24	22	26	25	21	25	27	23	26	24	25	26	25	24	25	25	25	23	22	23	21	22	22
AC005498.3	ENSG00000269696	lncRNA	19	0.07	0.917	0.05	0.918	0	0.28	NA	0.26	0.665	0	-0.22	0.78	-0.26	0.39	0	0	1	1	1	1	1	0	1	1	1	1	1	1	0	1	0	0	1	1	0	1	1	1	0	1	1	0	1	1	1	1
AC005519.1	ENSG00000258559	lncRNA	14	-0.24	0.48	-0.25	0.368	0	-0.22	0.64	-0.22	0.606	0	-0.12	0.823	-0.11	0.664	0	3	2	1	2	2	2	1	1	1	1	1	1	1	1	1	2	1	1	1	2	2	1	2	2	1	1	1	2	1	1	1
AC005520.2	ENSG00000259065	lncRNA	14	-0.16	0.652	-0.14	0.704	0	-0.16	0.662	-0.17	0.589	0	1.51	8.8e-07	1.33	4.87e-17	0	1	1	1	1	1	1	1	1	1	2	0	1	1	1	1	1	2	2	3	4	2	3	2	4	3	2	2	2	3	3	3
AC005562.1	ENSG00000214719	lncRNA	17	-0.21	0.69	-0.17	0.691	0	-0.65	NA	-0.6	0.142	0	0.14	0.874	-0.06	0.84	0	1	2	1	1	1	0	1	1	0	1	1	1	0	1	1	1	1	1	1	1	1	1	1	1	0	1	0	0	1	1	0
AC005586.1	ENSG00000240449	lncRNA	7	0.2	0.691	0.2	0.653	0	-0.08	0.922	-0.05	0.97	0	0.4	0.516	0.32	0.244	0	1	1	1	1	1	0	0	1	1	1	1	1	1	0	1	1	1	1	1	1	1	1	1	1	1	1	1	1	1	1	1
AC005606.2	ENSG00000261790	lncRNA	16	-0.26	0.684	-0.3	0.55	0	-0.47	NA	-0.46	0.462	0	-0.03	0.975	0	1	0	0	1	0	1	1	1	0	0	0	1	0	1	0	1	0	0	0	1	0	1	1	1	1	1	0	0	1	0	0	0	0
AC005618.1	ENSG00000272070	lncRNA	5	0.24	0.664	0.25	0.627	0	0.26	NA	0.23	0.718	0	0.66	0.31	0.49	0.107	0	0	1	0	0	1	0	1	0	1	1	1	1	0	1	1	0	1	1	1	1	0	0	1	1	1	1	1	1	1	1	1
AC005632.6	ENSG00000287809	lncRNA	16	-0.04	0.962	0.02	1	0	0.11	NA	0.1	0.981	0	0.29	0.761	-0.14	0.734	0	0	1	0	0	0	1	0	1	0	0	0	1	0	1	0	1	0	0	0	1	1	0	0	1	0	1	0	1	0	1	0
AC005670.3	ENSG00000262879	lncRNA	17	-0.05	0.471	-0.04	0.541	0	0.03	0.795	0.03	0.812	0	-0.59	3.34e-15	-0.59	4.95e-43	1	46	51	45	46	41	50	44	51	40	48	48	47	47	43	48	43	30	32	31	30	29	34	33	30	29	34	35	32	31	32	30
AC005674.2	ENSG00000261490	lncRNA	4	-0.03	0.901	-0.02	0.924	0	0.08	0.782	0.07	0.793	0	0.04	0.898	0.14	0.274	0	4	5	4	4	5	4	3	5	4	4	4	4	4	5	4	5	3	6	5	5	4	5	4	5	6	5	4	6	4	4	5
AC005699.1	ENSG00000249631	lncRNA	4	0.94	0.0719	0.9	0.0343	0	-0.08	NA	-0.04	0.987	0	2.53	4.55e-05	1.57	1.12e-06	0	0	0	0	0	0	0	0	0	1	0	0	1	0	0	1	0	2	0	0	1	2	1	1	0	2	0	0	1	1	1	0
AC005702.3	ENSG00000274378	unprocessed_pseudogene	17	0.22	0.777	0.24	0.672	0	-0.52	NA	-0.52	0.358	0	-0.03	0.979	0.61	0.0911	0	0	0	0	0	1	0	0	0	1	0	0	0	1	0	0	0	0	1	0	1	1	0	0	0	0	0	0	0	1	0	0
AC005740.4	ENSG00000271871	lncRNA	5	-0.13	0.848	-0.15	0.822	0	-0.3	0.507	-0.29	0.462	0	1.91	3.01e-05	1.82	2.06e-14	0	0	1	0	0	0	1	0	0	1	1	0	0	0	0	0	0	1	2	1	1	2	1	2	2	2	1	2	1	1	1	1
AC005753.1	ENSG00000278925	lncRNA	5	-1.45	0.0128	-1.37	0.00562	0	0.06	NA	0.07	0.962	0	3.11	0.000999	0.93	0.0031	0	0	0	0	0	0	0	1	0	0	0	0	0	0	0	0	0	1	1	0	1	0	0	1	1	1	0	0	1	1	0	1
AC005753.3	ENSG00000287527	lncRNA	5	-0.23	0.674	-0.24	0.647	0	-0.43	0.224	-0.4	0.18	0	2.29	2.72e-08	2.11	9.87e-22	0	1	0	0	0	1	0	0	1	0	0	0	0	0	1	0	0	3	1	2	2	2	1	2	3	2	1	2	1	2	1	1
AC005785.1	ENSG00000268189	lncRNA	19	0.4	0.502	0.35	0.471	0	-0.29	NA	-0.31	0.771	0	-1.28	0.0963	-0.21	0.636	0	1	0	0	0	1	1	0	0	0	0	0	0	1	1	0	1	0	0	0	0	0	0	0	1	0	0	0	0	0	0	0
AC005831.1	ENSG00000280202	TEC	12	0.1	0.717	0.11	0.661	0	0.19	0.564	0.19	0.572	0	-0.14	0.728	-0.35	0.0286	0	3	2	2	3	2	2	2	2	2	3	2	3	2	2	3	2	2	2	2	2	3	1	2	2	2	3	2	3	2	2	1
AC005838.2	ENSG00000266538	lncRNA	17	0.26	0.63	0.27	0.59	0	0.32	NA	0.32	0.576	0	0.38	0.625	0.33	0.281	0	0	1	0	0	0	1	0	0	1	1	0	1	0	1	0	1	1	0	0	1	0	0	1	1	0	1	1	1	1	1	1
AC005839.1	ENSG00000279089	TEC	17	-0.33	0.361	-0.31	0.312	0	0.04	0.964	0.05	0.97	0	-0.36	0.515	-0.27	0.255	0	1	1	1	1	2	1	1	2	1	1	1	1	1	1	1	1	1	1	1	1	1	1	1	1	0	2	1	1	1	1	1
AC005840.2	ENSG00000256433	lncRNA	12	-0.18	0.768	-0.18	0.741	0	-0.32	NA	-0.3	0.679	0	0.21	0.808	0	1	0	0	1	1	1	0	0	0	1	0	0	0	0	0	1	0	0	0	1	1	1	0	1	0	0	0	0	1	0	0	0	0
AC005845.1	ENSG00000255775	lncRNA	12	0.17	0.57	0.18	0.461	0	0.2	0.68	0.2	0.692	0	-2.13	3e-09	-1.26	2.03e-12	0	2	4	2	3	2	2	3	2	3	3	4	3	3	2	3	3	1	1	1	2	1	1	2	1	0	1	2	2	1	1	1
AC005912.1	ENSG00000227081	processed_pseudogene	12	-0.06	0.68	-0.04	0.747	0	-0.12	0.441	-0.12	0.429	0	-0.14	0.422	0	1	0	21	19	21	21	20	19	20	18	21	16	20	23	16	21	17	20	20	18	21	17	17	24	23	19	16	18	19	21	15	21	17
AC005972.3	ENSG00000283538	lncRNA	17	-0.24	0.755	-0.21	0.821	0	0.41	NA	0.41	0.35	0	1.83	0.0051	1.51	4.46e-07	0	0	0	0	0	0	0	0	0	0	1	0	0	0	0	0	0	1	1	1	1	0	1	1	1	1	1	1	1	2	1	1
AC006001.2	ENSG00000226824	lncRNA	7	0.13	0.854	0.14	0.841	0	-0.52	NA	-0.51	0.259	0	0.93	0.166	0.97	0.000703	0	0	0	1	0	0	1	0	0	0	1	0	1	0	1	0	0	1	1	2	1	1	1	1	1	0	1	1	1	0	1	1
AC006001.3	ENSG00000229180	transcribed_unprocessed_pseudogene	7	-0.01	0.927	0	0.99	0	0.01	0.982	0	0.991	0	-0.19	0.152	-0.16	0.014	0	17	19	17	16	19	16	20	16	16	17	18	19	17	16	17	18	16	15	17	15	13	14	16	17	15	13	17	16	16	17	15
AC006042.1	ENSG00000227719	lncRNA	7	-0.28	0.38	-0.28	0.284	0	-0.34	0.377	-0.35	0.296	0	-0.44	0.307	-0.29	0.17	0	2	2	2	1	3	3	2	1	2	1	1	2	2	1	1	2	2	2	2	3	2	1	1	2	1	1	2	1	1	1	2
AC006057.1	ENSG00000202318	misc_RNA	12	-0.25	0.659	-0.27	0.576	0	-0.03	NA	0.03	1	0	-1	0.143	-1.05	0.000578	0	1	1	0	1	1	1	1	1	1	1	1	1	1	1	1	1	0	0	0	1	1	0	0	0	0	0	0	1	0	0	0
AC006059.1	ENSG00000230084	lncRNA	3	-0.2	0.425	-0.22	0.369	0	-0.05	0.927	-0.05	0.932	0	-0.32	0.347	-0.18	0.329	0	6	8	5	4	6	7	5	4	4	6	5	3	7	3	5	6	5	5	4	7	5	4	7	5	4	5	5	6	5	4	4
AC006116.10	ENSG00000285996	lncRNA	19	-0.07	0.919	-0.11	0.823	0	-0.23	NA	-0.23	0.754	0	-0.58	0.382	-0.29	0.332	0	1	1	1	0	1	1	0	0	1	1	1	1	0	1	1	1	0	0	1	1	0	0	1	0	0	1	0	0	0	1	0
AC006128.1	ENSG00000279716	TEC	19	-0.15	0.596	-0.14	0.58	0	-0.27	0.354	-0.27	0.339	0	-0.48	0.128	0.1	0.591	0	3	3	1	2	4	2	2	2	2	1	2	3	3	1	2	2	2	3	3	3	2	2	3	3	2	1	2	2	2	2	3
AC006160.1	ENSG00000249502	lncRNA	4	-0.35	0.309	-0.36	0.217	0	-0.16	0.76	-0.16	0.719	0	-0.43	0.362	0.64	0.00239	0	2	1	2	1	2	0	1	1	1	1	0	1	1	1	1	1	1	1	2	3	1	1	2	2	1	2	2	2	1	2	1
AC006213.2	ENSG00000267058	lncRNA	19	-0.28	0.713	-0.4	0.498	0	-0.52	NA	-0.49	0.563	0	0.18	0.876	-0.22	0.62	0	1	1	0	1	0	1	0	1	0	0	1	0	1	1	0	0	1	1	1	0	1	1	0	1	1	0	1	1	0	0	1
AC006213.4	ENSG00000277806	lncRNA	19	0.27	0.679	0.25	0.661	0	-0.56	NA	-0.53	0.375	0	1.02	0.186	0.15	0.73	0	0	1	0	1	1	1	0	0	0	1	1	1	0	1	1	0	0	1	1	0	0	1	1	1	0	0	0	0	0	1	0
AC006213.6	ENSG00000278917	TEC	19	-0.4	0.475	-0.44	0.318	0	-0.06	NA	0	1	0	0.16	0.855	0.16	0.643	0	1	1	0	1	0	1	0	0	0	0	0	0	0	0	0	1	1	1	1	1	1	1	1	1	1	0	0	1	1	0	1
AC006213.7	ENSG00000286613	lncRNA	19	-0.38	0.549	-0.36	0.477	0	-0.15	NA	-0.15	0.91	0	-0.26	0.792	-0.31	0.395	0	1	0	1	0	0	1	0	0	0	0	1	0	0	0	0	0	1	0	0	1	0	0	1	0	1	0	0	0	0	0	0
AC006254.1	ENSG00000243696	protein_coding	3	-0.21	0.771	-0.26	0.688	0	-0.19	NA	-0.17	0.836	0	-0.62	0.414	0.23	0.554	0	1	0	0	1	1	0	0	0	1	0	0	0	0	1	0	0	0	1	0	0	1	0	1	1	0	1	0	0	0	0	1
AC006273.1	ENSG00000272473	lncRNA	19	-0.4	0.158	-0.39	0.113	0	-0.1	0.873	-0.14	0.793	0	-1.3	0.000683	-0.59	0.00201	0	2	1	2	2	1	2	2	2	2	2	1	1	1	1	2	1	0	1	1	1	1	1	1	2	1	1	1	1	1	1	2
AC006435.2	ENSG00000263345	lncRNA	17	0.08	0.835	0.11	0.756	0	-0.47	0.139	-0.49	0.0896	0	-0.44	0.297	-0.21	0.304	0	1	2	2	2	2	1	2	2	2	1	2	1	2	1	2	2	1	1	2	1	1	1	2	1	1	1	1	1	1	1	1
AC006441.1	ENSG00000263466	lncRNA	17	-0.16	0.853	-0.13	0.908	0	0.11	NA	0.11	0.951	0	-0.43	0.64	0.41	0.246	0	0	0	0	0	0	0	0	0	0	0	0	0	0	0	0	0	0	0	0	1	0	1	1	0	0	0	1	1	1	1	0
AC006449.2	ENSG00000275532	lncRNA	17	-0.2	0.811	-0.2	0.759	0	0.72	NA	0.55	0.417	0	-1.53	0.0765	-0.7	0.0615	0	0	0	0	0	1	1	1	0	0	0	0	0	0	0	1	1	0	1	0	1	0	0	0	1	1	0	0	0	0	1	1
AC006449.6	ENSG00000277969	lncRNA	17	0.03	0.956	0.03	0.959	0	-0.11	0.877	-0.09	0.892	0	0.14	0.822	-0.21	0.407	0	2	2	2	2	1	1	1	2	1	1	2	1	1	2	2	1	2	1	1	1	1	2	1	1	1	1	1	1	1	2	1
AC006460.2	ENSG00000284052	lncRNA	2	0.14	0.826	0.16	0.775	0	0.02	NA	0.02	1	0	0.34	0.649	0.1	0.755	0	1	1	0	1	0	1	1	1	1	1	1	1	1	0	0	1	1	1	1	1	1	1	0	0	1	1	0	1	1	1	1
AC006480.2	ENSG00000273448	lncRNA	7	-0.44	0.172	-0.45	0.11	0	0.23	0.67	0.24	0.619	0	-0.52	0.268	-0.46	0.042	0	2	2	1	1	2	2	1	2	2	1	1	1	1	1	1	1	1	1	1	1	1	1	1	0	1	2	1	1	1	2	1
AC006486.2	ENSG00000279539	TEC	19	-0.26	0.627	-0.23	0.617	0	-0.07	NA	-0.08	0.932	0	0.03	0.976	-0.2	0.564	0	0	1	1	1	1	1	1	0	0	0	0	1	1	1	1	1	1	1	1	0	1	0	1	0	0	0	1	1	1	0	1
AC006504.1	ENSG00000261770	lncRNA	19	0.01	0.973	0.03	0.95	0	-0.21	0.711	-0.2	0.724	0	-1.37	0.000208	-1.62	7.5e-18	0	2	2	2	2	2	2	3	2	1	3	2	2	2	3	3	3	1	1	1	1	1	1	1	0	0	1	1	1	1	1	0
AC006504.5	ENSG00000267575	lncRNA	19	0.05	0.841	0.06	0.81	0	0.02	0.971	0.01	0.981	0	-0.39	0.12	-0.23	0.0621	0	4	4	3	3	4	4	3	4	3	3	4	5	4	5	4	4	2	4	3	3	3	3	3	4	3	4	3	4	3	3	3
AC006504.7	ENSG00000281468	lncRNA	19	0.49	0.381	0.47	0.293	0	0	NA	0.01	1	0	0.41	0.65	0.35	0.341	0	0	0	0	1	0	1	0	0	0	0	1	0	1	1	1	1	0	0	1	1	1	1	0	0	1	1	0	0	0	0	1
AC006547.1	ENSG00000236540	lncRNA	22	-0.13	0.575	-0.12	0.575	0	-0.13	0.712	-0.13	0.687	0	-0.54	0.0541	-0.42	0.00236	0	2	3	2	3	2	3	3	3	3	3	3	2	2	3	2	3	2	2	2	2	2	2	2	2	1	2	2	2	2	1	2
AC006978.1	ENSG00000235859	processed_pseudogene	7	-0.64	0.125	-0.63	0.0674	0	-0.42	NA	-0.42	0.364	0	0.26	0.722	0.4	0.148	0	1	1	1	0	1	1	0	0	0	0	0	0	1	0	0	1	1	1	1	1	1	1	0	1	1	0	1	1	0	1	1
AC007038.1	ENSG00000272807	lncRNA	2	0.13	0.855	0.16	0.759	0	0.2	NA	0.2	0.8	0	-1.03	0.146	-0.3	0.462	0	1	0	0	1	0	0	0	0	1	0	0	0	1	0	1	0	0	0	0	0	0	0	1	1	0	0	0	1	0	0	1
AC007066.2	ENSG00000261094	lncRNA	9	-0.09	0.822	-0.08	0.814	0	0.22	0.649	0.2	0.665	0	-0.62	0.145	-0.45	0.0263	0	1	1	2	1	2	1	2	2	2	1	1	2	1	1	1	2	1	1	1	1	1	1	1	2	1	1	1	2	1	1	2
AC007182.2	ENSG00000242951	processed_pseudogene	14	0.43	0.126	0.44	0.0723	0	0.17	0.735	0.15	0.751	0	-0.42	0.373	-0.06	0.842	0	1	1	1	1	1	1	1	1	1	1	1	1	2	2	2	1	1	1	1	1	1	1	1	1	1	1	1	1	1	1	1
AC007191.1	ENSG00000279407	TEC	19	-0.23	0.383	-0.22	0.347	0	0.09	0.855	0.07	0.889	0	-0.64	0.0539	-0.19	0.273	0	2	2	2	3	2	2	3	3	2	1	2	2	2	2	2	2	1	2	1	2	2	3	3	2	2	2	2	2	2	3	2
AC007255.1	ENSG00000223813	lncRNA	7	-0.1	0.797	-0.08	0.796	0	-0.17	0.797	-0.18	0.792	0	-2.95	3.51e-09	-1.45	2.69e-13	0	1	2	2	1	2	2	2	2	1	1	2	2	1	2	1	2	0	1	1	1	0	0	1	1	0	0	1	1	0	1	1
AC007292.2	ENSG00000269318	lncRNA	19	0.08	0.909	0.18	0.771	0	-0.17	NA	-0.11	0.957	0	-0.2	0.813	-0.12	0.774	0	1	1	1	1	1	0	0	0	1	1	0	1	1	0	0	1	0	0	0	0	1	0	0	1	0	0	0	1	1	0	0
AC007319.1	ENSG00000224063	lncRNA	2	-0.06	0.913	-0.04	0.948	0	0.24	0.736	0.3	0.66	0	-0.8	0.167	-1.02	6.18e-05	0	1	2	1	1	1	1	1	1	1	1	1	1	1	1	1	2	0	1	0	1	1	1	1	0	0	1	0	1	1	1	0
AC007336.1	ENSG00000261997	lncRNA	16	0.07	0.884	0.04	0.938	0	0.23	0.692	0.2	0.732	0	-1.89	1.43e-05	-0.9	4.19e-05	0	2	2	1	1	1	1	1	1	1	1	2	1	2	2	1	2	1	1	1	1	0	1	1	1	0	1	1	1	1	1	1
AC007342.7	ENSG00000279722	TEC	16	-0.15	0.736	-0.13	0.756	0	-0.11	0.846	-0.11	0.833	0	0.77	0.0892	0.48	0.0255	0	0	1	1	1	1	1	1	1	0	1	1	1	1	1	0	1	1	1	1	1	1	1	1	1	1	1	1	1	1	1	1
AC007362.1	ENSG00000225216	lncRNA	2	-0.36	0.305	-0.33	0.261	0	0.58	NA	0.6	0.348	0	-2.2	6.76e-05	-2.5	1.53e-21	0	1	1	1	1	1	1	1	1	1	1	1	1	1	1	1	1	0	0	0	0	0	0	0	0	0	0	0	1	0	0	0
AC007376.2	ENSG00000258569	lncRNA	14	-0.25	0.53	-0.25	0.517	0	0.08	0.873	0.09	0.838	0	0.97	0.00648	1.68	2.41e-20	0	1	1	1	1	1	1	1	1	1	1	0	0	1	1	0	1	2	2	2	3	2	2	3	2	2	3	3	2	2	3	3
AC007383.1	ENSG00000227946	lncRNA	2	-0.2	0.293	-0.19	0.298	0	-0.22	0.334	-0.23	0.32	0	-0.15	0.624	-0.14	0.307	0	3	3	3	4	3	3	3	3	3	3	2	3	3	3	3	2	2	3	3	3	3	3	3	3	2	2	3	2	2	2	2
AC007390.1	ENSG00000272054	lncRNA	2	-0.03	0.964	-0.02	0.996	0	0.05	NA	0.05	0.989	0	-0.13	0.863	-0.46	0.0981	0	1	1	1	1	0	1	0	1	1	1	1	1	1	1	1	1	1	1	0	1	0	0	1	1	1	1	1	0	1	0	1
AC007406.5	ENSG00000261799	lncRNA	12	0.02	0.936	0.03	0.892	0	-0.01	0.976	-0.02	0.964	0	-0.21	0.305	-0.11	0.297	0	5	6	6	6	6	6	6	5	7	5	6	6	6	6	5	6	5	5	6	6	6	5	6	5	5	6	5	5	6	5	6
AC007485.2	ENSG00000279059	TEC	17	-0.14	0.473	-0.12	0.495	0	0.16	0.544	0.17	0.516	0	-1.13	1.14e-07	-0.84	7.37e-13	1	5	6	6	4	7	6	6	5	5	5	4	7	6	4	5	6	3	3	3	3	3	3	4	4	2	4	3	4	3	3	4
AC007513.1	ENSG00000258272	lncRNA	12	0.23	0.721	0.25	0.68	0	-0.11	0.877	-0.11	0.862	0	2.42	1.02e-06	2.29	1.46e-19	0	1	0	0	0	0	0	0	0	0	0	0	0	0	0	1	0	2	1	2	2	2	1	1	1	2	1	2	1	1	1	1
AC007541.1	ENSG00000260329	lncRNA	12	0.1	0.844	0.09	0.852	0	0.18	0.791	0.17	0.818	0	-0.45	0.407	-0.71	0.00309	0	1	1	1	1	1	1	2	1	1	1	2	1	1	1	1	1	1	1	1	0	1	1	0	1	1	1	1	1	1	1	1
AC007566.1	ENSG00000244055	lncRNA	7	0	1	-0.01	1	0	-0.13	0.774	-0.13	0.772	0	0.5	0.155	0.01	0.985	0	1	3	2	2	2	2	1	1	1	2	2	2	2	2	2	1	1	1	2	2	2	1	2	2	2	1	1	2	2	1	2
AC007569.1	ENSG00000257221	lncRNA	12	0.08	0.917	0.05	0.988	0	0.08	NA	0.08	0.941	0	0.59	0.396	0.97	0.0014	0	1	0	0	0	1	0	0	0	0	0	0	0	0	1	0	0	1	1	1	1	1	0	1	0	1	1	0	1	1	1	1
AC007610.4	ENSG00000279356	TEC	16	-0.19	0.827	-0.17	0.871	0	0.35	NA	0.36	0.712	0	-0.14	0.912	-0.45	0.298	0	1	0	0	0	0	0	1	0	0	0	0	0	0	1	1	0	0	0	0	0	1	0	0	0	0	1	0	0	0	0	0
AC007622.2	ENSG00000258136	lncRNA	12	0.2	0.684	0.19	0.653	0	-0.03	NA	-0.03	0.99	0	0.07	0.935	0.23	0.389	0	0	1	0	1	1	1	0	1	1	1	1	1	1	0	0	1	1	1	1	1	1	1	1	1	0	1	1	1	1	1	1
AC007686.3	ENSG00000273729	lncRNA	14	-0.13	0.809	-0.12	0.825	0	-0.43	NA	-0.41	0.458	0	-0.35	0.603	-0.15	0.643	0	1	1	1	1	0	1	0	1	1	1	0	1	1	1	0	1	1	1	1	1	0	1	1	1	0	0	0	1	0	0	0
AC007731.1	ENSG00000215493	processed_pseudogene	22	-0.17	0.716	-0.14	0.745	0	-0.06	0.937	-0.08	0.932	0	0.07	0.914	0.09	0.784	0	1	1	1	1	1	1	1	1	1	1	1	1	1	1	1	1	1	1	1	1	1	1	0	1	1	1	1	1	1	1	1
AC007743.1	ENSG00000233251	lncRNA	2	-0.09	0.0833	-0.08	0.133	0	-0.04	0.633	-0.04	0.68	0	-0.09	0.312	-0.09	0.0582	0	40	38	36	37	41	40	35	41	39	37	32	38	37	37	36	35	38	32	35	42	37	28	38	42	35	30	35	42	40	27	33
AC007842.1	ENSG00000269069	processed_pseudogene	19	-0.25	0.659	-0.21	0.694	0	-0.3	NA	-0.3	0.615	0	-0.05	0.954	0.12	0.725	0	0	1	1	1	1	1	0	1	1	1	0	0	1	1	1	1	1	1	1	1	1	1	1	1	1	1	1	1	0	0	0
AC007878.1	ENSG00000281195	lncRNA	2	-0.1	0.849	-0.12	0.815	0	0.28	0.639	0.23	0.667	0	-0.9	0.0705	-0.55	0.0247	0	1	2	1	1	1	1	1	1	1	1	1	1	1	1	1	1	0	1	1	1	1	1	2	1	1	1	1	1	1	1	1
AC007881.4	ENSG00000288065	lncRNA	2	-0.42	0.364	-0.42	0.267	0	0.02	NA	-0.01	1	0	-0.89	0.15	-0.47	0.0986	0	0	1	1	1	1	1	1	1	1	1	1	1	1	1	0	1	0	1	0	1	1	1	1	1	0	1	1	1	1	0	1
AC007906.2	ENSG00000277639	protein_coding	16	0.01	0.986	0.04	0.971	0	0.2	0.61	0.22	0.517	0	1.41	4.28e-05	1.03	8.43e-09	0	1	1	1	1	1	1	1	2	1	1	1	1	1	1	1	2	3	2	2	3	2	2	3	2	3	2	2	2	3	3	3
AC007952.1	ENSG00000197665	lncRNA	17	-0.19	0.373	-0.17	0.374	0	-0.02	0.972	-0.02	0.97	0	0.38	0.14	0.63	8.67e-08	0	2	3	3	5	4	3	3	3	4	4	2	3	3	3	3	3	4	6	6	6	5	5	5	6	4	6	6	6	5	5	5
AC007952.2	ENSG00000228157	lncRNA	17	-0.03	0.858	-0.02	0.929	0	0.01	0.984	0	1	0	0.31	0.0387	0.68	1.08e-19	0	10	11	9	10	9	9	8	8	12	9	7	9	10	9	9	9	12	14	17	19	13	14	15	16	12	15	17	18	13	14	14
AC007952.5	ENSG00000262292	lncRNA	17	0	0.997	0.03	0.968	0	-0.1	0.843	-0.11	0.797	0	0.32	0.446	0.94	4.01e-08	0	2	1	1	2	2	1	1	2	2	2	1	2	2	2	1	2	2	2	3	4	3	2	3	4	2	3	2	2	2	2	4
AC007952.6	ENSG00000262319	lncRNA	17	-0.09	0.432	-0.09	0.39	0	-0.05	0.773	-0.05	0.769	0	0.35	0.00456	0.81	1.16e-37	1	14	18	12	11	16	14	10	12	13	12	9	13	16	13	11	13	20	23	24	27	19	22	27	24	18	22	24	26	18	24	22
AC007952.7	ENSG00000263394	lncRNA	17	-0.03	0.925	-0.03	0.935	0	-0.03	0.946	-0.05	0.935	0	0.21	0.575	0.87	2.08e-07	0	4	3	4	2	5	4	3	4	4	3	4	3	2	4	3	5	3	7	9	8	5	5	8	7	4	8	8	5	5	6	8
AC007952.9	ENSG00000266664	lncRNA	17	0	0.992	0	1	0	-0.13	0.733	-0.12	0.75	0	0.41	0.257	0.91	1.32e-08	0	1	2	1	1	2	1	1	1	1	1	1	1	2	1	1	1	2	3	3	3	2	2	3	2	1	2	2	3	2	2	2
AC007996.1	ENSG00000277534	lncRNA	18	0.15	0.648	0.15	0.578	0	0.26	0.487	0.24	0.494	0	-0.33	0.426	-0.2	0.288	0	3	2	2	1	2	2	3	2	2	2	2	2	2	2	2	2	1	1	3	1	2	1	2	2	1	2	2	3	2	2	1
AC007998.3	ENSG00000267583	lncRNA	18	-0.21	0.0121	-0.21	0.00942	0	-0.09	0.247	-0.08	0.252	0	1.98	3.73e-126	2.56	0	1	16	7	7	9	17	8	7	7	14	7	5	7	14	8	6	7	63	55	53	60	62	59	53	49	63	51	49	47	63	56	50
AC007998.4	ENSG00000275512	lncRNA	18	-0.5	0.402	-0.47	0.4	0	-0.27	0.622	-0.25	0.574	0	2.38	4.01e-06	2.22	7.08e-18	0	0	0	0	0	0	0	0	0	0	0	0	0	0	0	0	0	2	1	1	1	2	2	2	1	1	1	1	1	2	2	1
AC008014.1	ENSG00000257261	lncRNA	12	0.15	0.636	0.16	0.57	0	0.35	0.31	0.34	0.304	0	-0.72	0.0376	-0.8	6.03e-06	0	2	2	2	2	3	2	2	2	2	2	2	2	2	3	3	2	2	1	1	1	2	0	1	1	2	2	1	2	1	1	2
AC008038.1	ENSG00000283041	processed_pseudogene	7	0	0.968	0.01	0.912	0	0	0.991	0	1	0	-0.3	4.88e-10	-0.22	1.55e-12	0	179	161	200	188	181	180	188	183	186	171	197	189	174	174	186	192	144	157	155	150	144	179	161	163	153	160	152	153	143	175	163
AC008050.1	ENSG00000259124	lncRNA	14	-0.85	0.503	-0.77	0.48	0	-0.4	NA	-0.39	0.46	0	1.97	0.09	3.28	5.8e-17	0	0	0	0	0	0	0	0	0	0	0	0	0	0	0	0	0	0	1	1	1	0	1	1	0	0	1	1	1	0	1	1
AC008074.2	ENSG00000260101	lncRNA	2	-0.24	0.682	-0.22	0.668	0	-0.14	NA	-0.14	0.837	0	0.95	0.0933	0.46	0.101	0	1	1	0	1	0	0	1	1	1	0	0	1	0	1	0	1	2	1	1	1	1	1	0	1	1	1	1	1	1	1	0
AC008079.1	ENSG00000280007	lncRNA	22	0.12	0.789	0.12	0.747	0	0.09	0.899	0.1	0.899	0	-0.07	0.918	-0.39	0.104	0	1	1	1	1	1	2	1	1	1	1	1	1	1	2	1	2	1	0	1	1	1	1	1	1	1	1	1	1	1	1	1
AC008080.1	ENSG00000173862	lncRNA	7	-0.01	0.992	0	1	0	0.46	NA	0.39	0.77	0	-2.99	0.00148	-2.46	1.59e-12	0	0	1	1	1	1	1	1	0	0	1	1	1	1	1	1	1	0	0	0	0	0	0	0	0	0	0	0	0	0	0	0
AC008115.3	ENSG00000275560	lncRNA	12	-0.11	0.828	-0.11	0.815	0	-0.13	NA	-0.14	0.884	0	-0.62	0.243	-0.33	0.203	0	1	1	1	1	1	1	0	1	1	1	1	1	1	1	0	1	1	1	1	1	1	1	1	1	1	1	1	0	1	1	1
AC008119.1	ENSG00000287202	lncRNA	12	-0.04	0.952	-0.03	0.995	0	-0.12	NA	-0.07	0.969	0	-0.67	0.311	-0.64	0.0287	0	1	1	1	1	1	1	1	1	0	1	1	1	1	0	1	1	0	0	0	1	0	1	0	0	0	0	0	1	1	0	0
AC008124.1	ENSG00000273015	lncRNA	12	0.03	0.843	0.04	0.78	0	0.02	0.922	0.02	0.951	0	0.23	0.0798	0.13	0.0552	0	11	14	13	13	10	13	11	12	11	12	11	12	12	12	13	13	12	13	13	16	12	14	12	13	13	14	13	13	14	13	13
AC008132.1	ENSG00000161103	transcribed_processed_pseudogene	22	0.05	0.813	0.06	0.732	0	0.11	0.69	0.12	0.694	0	-1.06	1.4e-08	-1.23	1.3e-31	1	6	6	7	7	5	5	6	6	7	6	7	6	5	6	7	6	2	2	3	3	3	3	2	3	3	3	2	4	3	3	3
AC008147.2	ENSG00000257298	lncRNA	12	-0.15	0.845	-0.12	0.841	0	0.74	NA	0.76	0.197	0	-2.32	0.00223	-1.44	2.87e-05	0	1	1	1	0	0	0	0	1	1	1	0	1	0	0	0	1	0	0	0	0	0	0	0	0	0	0	0	0	0	0	0
AC008149.2	ENSG00000287454	lncRNA	12	0.14	0.777	0.1	0.836	0	-0.18	0.791	-0.19	0.777	0	-0.93	0.0656	-0.21	0.45	0	2	1	1	1	1	1	0	1	1	1	1	1	1	1	1	1	1	1	0	1	1	1	1	1	0	1	1	1	1	1	1
AC008267.3	ENSG00000234500	unprocessed_pseudogene	7	-0.59	0.0494	-0.58	0.0301	0	0.06	0.94	0.02	1	0	-0.76	0.108	-0.43	0.0621	0	1	1	0	1	1	1	1	1	1	1	1	1	1	1	0	1	1	1	1	2	1	1	0	1	0	1	1	1	1	1	1
AC008393.1	ENSG00000245317	lncRNA	5	-0.14	0.753	-0.15	0.727	0	-0.39	0.379	-0.37	0.352	0	-0.26	0.673	-0.2	0.455	0	1	1	1	1	1	1	1	2	1	1	1	1	1	1	1	1	1	1	1	1	1	1	1	1	1	1	1	1	0	1	0
AC008429.1	ENSG00000204758	lncRNA	5	-0.1	0.913	-0.11	0.912	0	0.76	NA	0.73	0.0805	0	0.46	0.624	0.37	0.361	0	0	0	0	0	0	0	1	0	0	0	0	0	0	0	0	0	0	0	0	0	0	0	1	1	1	1	1	1	1	1	1
AC008429.2	ENSG00000253785	processed_pseudogene	5	-0.1	0.738	-0.08	0.794	0	0.16	0.686	0.15	0.666	0	-1.17	4.15e-05	-0.48	0.00168	0	2	3	2	2	3	2	2	2	2	2	2	2	3	2	2	2	1	2	1	1	1	2	2	2	1	2	2	2	1	2	2
AC008453.2	ENSG00000286657	lncRNA	5	-0.47	0.331	-0.42	0.33	0	0.43	NA	0.39	0.614	0	-1.67	0.0161	-0.95	0.00231	0	1	1	0	1	0	1	0	0	0	1	0	0	0	0	0	1	0	0	0	0	0	0	1	0	0	0	0	0	0	0	0
AC008467.1	ENSG00000249476	lncRNA	5	-0.82	0.0557	-0.81	0.025	0	-0.16	NA	-0.15	0.882	0	0.84	0.222	0.12	0.758	0	0	1	1	0	0	1	1	1	0	0	0	0	0	0	0	1	0	1	1	1	1	0	1	1	0	0	0	1	1	1	1
AC008537.2	ENSG00000269843	lncRNA	19	-0.42	0.166	-0.41	0.146	0	-0.19	0.706	-0.17	0.725	0	0.43	0.332	0.06	0.842	0	1	1	1	1	2	1	1	2	1	1	1	1	1	1	1	1	1	1	2	1	2	1	1	1	2	1	1	1	2	1	1
AC008537.3	ENSG00000279108	TEC	19	-0.18	0.733	-0.16	0.732	0	-0.62	0.218	-0.65	0.132	0	-0.07	0.93	-0.43	0.113	0	1	1	1	1	0	1	1	1	1	0	1	1	1	1	1	1	1	1	0	1	1	1	1	0	1	0	1	0	0	1	1
AC008555.6	ENSG00000280106	TEC	19	-0.15	0.516	-0.14	0.483	0	-0.25	0.349	-0.25	0.291	0	-0.44	0.118	-0.38	0.00528	0	4	5	4	3	4	4	3	3	4	3	3	4	3	3	4	4	3	3	2	3	3	2	3	3	2	2	2	2	2	3	2
AC008556.1	ENSG00000277013	lncRNA	19	0.72	0.0208	0.69	0.00518	0	-0.34	NA	-0.34	0.727	0	-1.06	0.0817	-1.48	3.45e-08	0	0	1	1	1	1	1	1	1	1	1	1	1	1	2	1	2	0	0	0	0	0	0	0	0	0	0	0	0	0	0	0
AC008569.2	ENSG00000267474	lncRNA	19	-0.54	0.377	-0.44	0.386	0	-0.65	NA	-0.66	0.234	0	0.53	0.561	0.29	0.422	0	0	1	0	0	1	0	1	0	0	0	0	0	0	0	0	1	0	0	0	1	1	1	1	1	0	0	0	0	0	0	1
AC008608.2	ENSG00000271737	lncRNA	5	-0.05	0.957	-0.15	0.877	0	-0.46	NA	-0.44	0.542	0	0.29	0.793	0.19	0.614	0	0	1	0	1	1	0	0	1	1	0	0	0	0	1	1	0	1	1	0	0	1	0	1	1	0	0	0	0	0	1	0
AC008735.2	ENSG00000267523	lncRNA	19	-0.18	0.645	-0.16	0.662	0	-0.17	0.753	-0.18	0.743	0	-0.75	0.0809	-0.08	0.724	0	1	2	1	1	2	1	2	2	2	1	1	1	1	2	1	2	1	2	2	2	1	1	1	1	1	1	1	1	1	1	2
AC008735.4	ENSG00000276488	lncRNA	19	-0.05	0.93	-0.01	0.984	0	-0.41	0.427	-0.41	0.354	0	-0.41	0.499	-0.16	0.585	0	1	1	1	1	1	1	1	1	1	1	1	1	1	1	0	1	0	1	1	1	1	1	1	1	0	1	1	1	1	0	0
AC008736.1	ENSG00000267475	lncRNA	19	0.11	0.809	0.13	0.747	0	0.04	0.96	0.04	0.978	0	0.06	0.925	0.21	0.359	0	1	1	1	1	1	1	1	1	1	1	1	1	1	1	1	1	1	1	1	1	1	1	1	1	1	1	1	2	1	1	1
AC008737.1	ENSG00000268743	lncRNA	19	0.42	0.439	0.43	0.346	0	0.06	NA	0.07	0.982	0	-0.03	0.979	-0.01	1	0	1	1	0	0	0	0	0	0	1	0	0	1	0	1	1	1	0	0	0	1	0	0	1	0	0	0	1	0	0	0	1
AC008752.4	ENSG00000267370	unprocessed_pseudogene	19	-0.26	0.61	-0.23	0.597	0	-0.06	NA	-0.04	0.981	0	0.65	0.263	0.32	0.248	0	0	1	1	1	1	1	1	1	1	0	1	1	0	1	1	0	1	1	1	1	1	0	1	1	1	0	1	1	1	1	0
AC008764.2	ENSG00000268087	lncRNA	19	-0.24	0.249	-0.23	0.222	0	-0.11	0.759	-0.13	0.714	0	-0.53	0.0578	-0.29	0.0388	0	3	4	4	3	4	3	4	3	3	3	2	3	4	2	2	3	2	3	3	2	2	2	4	2	2	3	2	3	3	2	2
AC008764.6	ENSG00000269399	lncRNA	19	0.1	0.801	0.11	0.769	0	0.25	0.583	0.24	0.569	0	-0.87	0.0339	-0.28	0.203	0	1	2	1	2	1	1	1	1	2	1	2	1	2	2	1	1	1	1	2	2	1	1	1	2	1	1	1	2	1	1	1
AC008764.8	ENSG00000279529	lncRNA	19	-0.11	0.81	-0.11	0.784	0	-0.05	0.95	-0.06	0.936	0	-0.41	0.436	-0.16	0.538	0	1	1	1	2	1	1	1	2	1	1	1	1	1	1	1	1	1	1	1	1	1	1	1	2	1	1	1	1	1	1	1
AC008771.1	ENSG00000249042	lncRNA	5	-0.29	0.407	-0.24	0.444	0	-0.21	0.677	-0.22	0.668	0	-0.04	0.955	-0.02	0.912	0	1	1	1	1	1	1	2	1	0	1	1	1	1	1	1	1	1	2	1	1	1	2	1	1	1	1	1	1	0	1	1
AC008870.2	ENSG00000260751	lncRNA	16	-0.23	0.601	-0.22	0.605	0	0.01	0.991	0.01	1	0	0.58	0.26	-0.04	0.977	0	1	1	1	1	1	1	1	1	1	1	1	1	1	1	1	0	1	0	1	1	1	1	1	1	2	1	1	1	1	0	1
AC008875.2	ENSG00000286656	lncRNA	5	0.22	0.558	0.25	0.466	0	-0.03	0.976	-0.04	0.991	0	0.44	0.38	-0.08	0.815	0	1	1	1	1	1	1	1	1	1	1	1	1	1	1	1	1	1	1	1	1	1	1	1	1	1	1	1	1	1	1	1
AC008875.3	ENSG00000287263	lncRNA	5	0.27	0.000317	0.28	4.36e-05	0	0.1	0.436	0.1	0.424	0	0.26	0.0305	0.06	0.375	0	15	17	16	17	16	16	21	16	20	20	20	22	18	22	21	21	19	18	18	17	20	17	13	17	20	19	18	20	17	18	19
AC008894.2	ENSG00000269243	lncRNA	19	-0.27	0.74	-0.28	0.687	0	0.14	NA	0.14	0.916	0	-0.3	0.812	-0.19	0.67	0	0	0	1	0	0	1	1	0	0	0	0	0	0	0	1	0	0	0	0	0	0	0	0	1	0	0	1	0	0	1	0
AC008894.3	ENSG00000279198	TEC	19	-0.06	0.843	-0.06	0.868	0	-0.18	0.587	-0.18	0.526	0	-0.1	0.819	0.31	0.0418	0	3	3	2	2	3	3	2	2	3	2	1	2	2	3	2	2	4	3	3	4	2	4	2	3	2	3	4	2	3	4	3
AC008906.1	ENSG00000248734	lncRNA	5	-0.25	0.644	-0.25	0.61	0	-0.23	0.717	-0.19	0.759	0	0.71	0.245	1.08	1.94e-05	0	0	1	1	0	1	1	0	1	0	0	0	0	1	1	1	0	1	1	1	1	1	1	1	1	1	1	2	1	0	1	1
AC008915.3	ENSG00000260136	lncRNA	16	-0.11	0.869	-0.09	0.902	0	-0.16	NA	-0.16	0.836	0	-0.04	0.967	0.3	0.333	0	1	0	0	1	1	0	1	1	0	0	1	1	0	1	0	1	1	1	1	0	1	1	1	0	1	1	1	1	0	1	1
AC008966.1	ENSG00000247796	lncRNA	5	0.2	0.666	0.2	0.655	0	-0.08	0.919	-0.06	0.963	0	0.83	0.0788	0.36	0.162	0	1	1	1	0	1	1	0	1	0	1	1	1	1	1	1	1	1	1	1	0	1	0	1	1	1	1	1	1	1	1	0
AC008969.1	ENSG00000176593	lncRNA	19	-0.05	0.839	-0.03	0.885	0	-0.08	0.803	-0.07	0.797	0	-0.19	0.493	-0.05	0.721	0	5	5	4	4	4	4	4	4	5	4	3	5	4	5	3	5	4	4	4	6	4	4	4	5	4	4	4	6	3	3	4
AC008972.2	ENSG00000272081	lncRNA	5	0.07	0.93	0.1	0.899	0	-0.16	NA	-0.16	0.953	0	-0.48	0.6	-0.85	0.00603	0	0	0	1	1	1	0	1	1	0	1	1	1	0	0	1	1	0	0	0	0	0	0	0	0	0	0	0	0	0	0	0
AC008982.2	ENSG00000269688	lncRNA	19	0.26	0.63	0.27	0.583	0	-0.04	NA	-0.03	1	0	-0.24	0.771	0	1	0	1	1	1	0	1	0	0	1	1	1	1	1	1	0	1	1	1	1	0	1	0	1	1	1	1	1	1	1	0	0	1
AC008993.1	ENSG00000282542	TEC	19	-0.45	0.553	-0.43	0.532	0	-0.29	NA	-0.24	0.759	0	0.53	0.598	0.94	0.00779	0	0	1	0	0	0	0	0	0	0	0	0	0	0	0	0	0	0	0	1	0	1	0	0	1	0	1	0	1	0	0	0
AC008993.2	ENSG00000282798	TEC	19	-0.19	0.748	-0.2	0.706	0	0.08	NA	0.02	1	0	-0.59	0.413	-0.44	0.149	0	0	1	0	1	1	1	1	1	1	1	0	1	1	1	1	1	0	0	1	1	1	0	0	1	0	1	0	0	1	0	1
AC009021.2	ENSG00000260973	lncRNA	16	0.02	0.959	0.04	0.929	0	0.08	0.918	0.08	0.946	0	-1.93	2.19e-06	-1.75	5.53e-17	0	2	2	2	2	2	1	2	2	3	2	3	2	1	2	2	2	0	1	1	1	1	1	1	1	0	0	1	0	1	1	1
AC009041.3	ENSG00000276931	lncRNA	16	0.16	0.775	0.15	0.743	0	0.29	NA	0.31	0.6	0	-0.71	0.262	-0.49	0.0946	0	1	1	1	1	1	1	1	1	1	1	1	1	1	1	1	1	1	1	1	0	1	1	1	0	1	1	1	1	0	1	0
AC009053.1	ENSG00000214331	transcribed_unprocessed_pseudogene	16	-0.23	0.166	-0.22	0.135	0	-0.03	0.939	-0.03	0.946	0	0.12	0.683	0.36	0.00159	0	5	5	5	5	6	5	7	5	5	5	4	5	6	3	4	5	6	9	6	7	7	5	7	7	5	7	8	8	7	6	7
AC009053.2	ENSG00000261079	lncRNA	16	0.29	0.645	0.27	0.696	0	-0.3	NA	-0.28	0.577	0	2.06	0.000304	1.39	5.46e-07	0	0	0	0	0	0	0	0	0	0	0	0	0	0	0	0	0	1	1	1	1	1	0	1	1	1	0	1	1	1	0	1
AC009053.3	ENSG00000261170	lncRNA	16	-0.25	0.608	-0.24	0.555	0	0.31	NA	0.28	0.631	0	-0.86	0.159	-0.82	0.00322	0	1	1	0	1	1	1	0	1	0	1	0	1	0	1	0	1	0	0	0	1	0	1	0	1	0	0	1	0	1	0	1
AC009061.2	ENSG00000270049	lncRNA	16	-0.17	0.552	-0.17	0.493	0	-0.11	0.78	-0.12	0.749	0	0.17	0.688	0.11	0.543	0	1	3	2	2	1	2	3	1	1	2	2	2	2	2	1	2	2	2	2	3	2	2	2	2	1	1	2	2	2	3	2
AC009065.4	ENSG00000260778	lncRNA	16	-0.37	0.237	-0.34	0.236	0	-0.34	0.439	-0.33	0.43	0	-0.31	0.556	-0.4	0.0724	0	1	1	2	2	2	2	1	1	2	2	1	1	1	2	1	1	1	1	1	2	1	1	1	1	1	0	1	1	1	1	1
AC009065.8	ENSG00000261663	lncRNA	16	0	0.995	0.01	1	0	-0.16	0.828	-0.17	0.827	0	0.12	0.877	-0.21	0.439	0	1	1	1	1	1	1	1	1	1	1	1	1	1	1	1	1	1	1	1	0	1	1	0	1	1	0	1	1	1	1	1
AC009078.3	ENSG00000280152	TEC	16	-0.27	0.0237	-0.25	0.027	0	0	0.992	0	1	0	-1.03	9.72e-10	-0.54	1.47e-08	1	7	7	7	7	7	8	8	7	7	6	5	6	8	5	5	7	3	5	5	6	5	4	5	6	3	5	4	6	4	5	5
AC009086.2	ENSG00000279583	TEC	16	0.28	0.617	0.28	0.528	0	-0.1	NA	-0.1	0.967	0	0.4	0.621	-0.24	0.527	0	0	0	0	1	0	1	0	1	1	1	1	0	0	1	1	1	0	0	0	0	1	0	1	0	0	0	0	1	1	0	0
AC009090.4	ENSG00000279019	TEC	16	-0.11	0.822	-0.11	0.811	0	0.03	0.969	0.05	0.97	0	-0.51	0.317	-0.02	0.984	0	2	1	1	1	1	1	1	1	1	1	2	1	1	2	1	1	1	2	1	1	1	1	1	1	0	1	1	1	1	1	2
AC009090.6	ENSG00000285979	lncRNA	16	-0.2	0.385	-0.16	0.422	0	-0.14	0.669	-0.14	0.627	0	-0.02	0.961	0.17	0.253	0	3	3	3	2	3	2	3	2	2	2	2	3	3	2	2	3	3	3	3	4	2	2	3	4	2	3	3	3	2	2	3
AC009107.2	ENSG00000260927	lncRNA	16	-0.28	0.637	-0.24	0.66	0	0.11	NA	0.11	0.927	0	-1	0.136	-0.35	0.271	0	0	1	1	1	1	1	0	0	1	1	0	0	1	0	0	0	0	1	0	1	0	0	0	0	1	0	1	1	0	1	0
AC009113.1	ENSG00000259877	lncRNA	16	0.03	0.956	0.03	0.963	0	0.02	0.984	0.01	1	0	0.15	0.784	-0.15	0.513	0	1	1	2	2	2	2	2	2	2	1	2	1	1	2	2	2	2	1	2	1	1	1	2	2	2	2	1	2	1	1	1
AC009120.1	ENSG00000239763	processed_pseudogene	16	0.41	0.323	0.42	0.221	0	0.19	0.787	0.2	0.748	0	-0.22	0.767	-0.03	0.945	0	1	1	1	1	1	0	1	1	1	1	1	1	1	1	1	1	1	1	1	1	0	0	1	1	0	1	1	1	1	1	1
AC009120.2	ENSG00000259972	lncRNA	16	-0.04	0.862	-0.03	0.89	0	0.03	0.93	0.03	0.948	0	-0.05	0.886	0.06	0.701	0	4	5	5	4	4	4	5	3	5	3	3	4	4	5	4	5	4	5	6	5	4	4	4	5	4	5	4	5	4	4	5
AC009120.3	ENSG00000260884	lncRNA	16	-0.46	0.164	-0.45	0.117	0	-0.2	0.719	-0.2	0.72	0	-0.6	0.214	-0.07	0.789	0	1	2	1	1	1	1	1	1	1	1	1	1	1	0	1	1	1	1	1	1	1	1	1	2	1	1	1	1	1	1	1
AC009126.1	ENSG00000247121	lncRNA	5	-0.01	0.986	0.01	1	0	-0.01	0.994	-0.05	0.973	0	0.26	0.689	-0.02	0.982	0	1	1	1	1	1	1	1	1	1	1	1	1	1	1	0	2	2	1	1	1	1	1	1	1	1	1	1	1	1	1	1
AC009133.1	ENSG00000238045	lncRNA	16	-0.24	0.528	-0.22	0.537	0	0	0.998	-0.01	1	0	-0.1	0.882	-0.03	0.966	0	1	1	1	2	1	2	2	1	1	2	1	1	1	2	1	1	1	1	1	2	1	1	2	2	1	1	1	1	2	2	1
AC009148.1	ENSG00000260495	lncRNA	16	-0.21	0.775	-0.21	0.767	0	-0.86	NA	-0.8	0.112	0	-0.16	0.884	0.25	0.522	0	0	0	1	0	0	0	0	0	0	1	0	0	1	0	0	0	0	1	0	1	0	0	1	0	0	0	0	0	0	0	0
AC009163.7	ENSG00000274220	lncRNA	16	-0.22	0.767	-0.2	0.745	0	0.38	NA	0.36	0.546	0	0.04	0.972	0.36	0.351	0	0	0	0	0	0	0	0	0	0	0	0	0	0	0	0	0	0	0	0	1	0	0	1	1	1	0	0	1	0	0	1
AC009228.1	ENSG00000242628	lncRNA	2	-0.67	0.306	-0.66	0.155	0	0.11	NA	0.14	0.96	0	-0.95	0.33	-0.87	0.0197	0	0	1	0	1	1	1	1	0	0	0	0	0	0	0	0	0	0	0	0	1	1	0	0	0	0	0	0	1	0	0	0
AC009237.3	ENSG00000229689	transcribed_unprocessed_pseudogene	2	-0.19	0.682	-0.18	0.676	0	0.15	0.813	0.13	0.873	0	0.06	0.931	-0.08	0.811	0	2	1	1	1	1	1	1	1	1	1	1	1	1	1	1	1	2	1	1	1	1	1	1	1	1	1	1	1	1	1	1
AC009242.1	ENSG00000283031	lncRNA	2	0.21	0.797	0.11	0.896	0	-0.38	NA	-0.37	0.558	0	0.79	0.375	0.45	0.201	0	0	1	0	1	0	1	0	0	1	1	1	1	0	0	0	1	1	1	0	1	1	1	1	0	0	1	1	0	0	0	1
AC009244.1	ENSG00000238072	processed_pseudogene	7	-0.02	0.95	-0.01	0.989	0	-0.14	0.616	-0.15	0.545	0	-0.28	0.295	-0.16	0.213	0	3	4	6	7	6	5	5	5	6	6	5	6	4	6	5	5	5	5	5	6	3	6	5	5	4	4	5	4	4	5	5
AC009245.1	ENSG00000230383	processed_pseudogene	7	-0.02	0.938	-0.01	0.979	0	0.07	0.816	0.06	0.828	0	-0.66	0.000622	-0.53	1.7e-07	1	6	8	8	6	6	6	8	6	6	6	7	6	6	6	8	7	3	4	5	4	3	6	5	6	4	5	5	5	5	4	5
AC009275.1	ENSG00000273297	lncRNA	7	-0.27	0.739	-0.24	0.739	0	-0.28	NA	-0.34	0.709	0	0.44	0.643	0.08	0.822	0	0	0	0	1	1	0	0	0	1	0	0	0	0	1	0	1	1	0	0	0	1	0	0	0	0	0	0	0	1	0	0
AC009283.1	ENSG00000273576	lncRNA	17	0.03	0.946	0.05	0.952	0	-0.09	0.871	-0.1	0.842	0	0.15	0.784	0.33	0.118	0	1	2	2	1	2	1	1	1	2	2	2	1	2	1	1	2	2	2	3	2	2	1	2	2	1	2	2	2	2	1	1
AC009303.4	ENSG00000279227	TEC	2	0.15	0.733	0.15	0.72	0	0.03	0.968	0.01	1	0	0.72	0.121	0.19	0.464	0	1	1	1	1	0	1	1	1	1	1	1	1	1	1	1	1	1	1	1	1	2	1	1	1	1	1	1	1	1	1	1
AC009315.1	ENSG00000286797	lncRNA	2	0	NA	0	1	0	0.24	NA	0.16	0.887	0	6.26	4.09e-06	6.57	1.24e-21	0	0	0	0	0	0	0	0	0	0	0	0	0	0	0	0	0	1	0	0	1	1	0	0	1	1	1	1	1	1	1	0
AC009318.1	ENSG00000257176	lncRNA	12	-0.09	0.854	-0.07	0.866	0	0.09	0.901	0.08	0.899	0	-0.13	0.853	-0.32	0.176	0	1	1	1	1	1	1	1	1	0	1	1	1	1	1	1	1	1	1	1	1	1	1	1	1	1	0	1	1	1	1	1
AC009318.2	ENSG00000273680	lncRNA	12	0.41	0.329	0.42	0.222	0	0.05	NA	0.06	0.971	0	0.43	0.48	0.6	0.0215	0	1	0	1	0	0	1	1	0	1	1	1	0	1	1	0	1	1	1	1	1	1	0	1	1	1	1	1	1	1	1	1
AC009318.3	ENSG00000274315	lncRNA	12	0.23	0.748	0.21	0.756	0	-0.31	NA	-0.31	0.748	0	0.69	0.418	0.31	0.412	0	0	0	1	1	0	0	1	0	0	0	0	1	0	1	0	1	1	0	0	0	0	1	1	0	0	0	0	0	0	0	1
AC009403.1	ENSG00000216895	lncRNA	7	0.05	0.921	0.04	0.966	0	0.03	0.964	0.06	0.927	0	0.59	0.157	0.17	0.499	0	1	1	1	1	1	1	1	1	1	1	1	1	1	1	1	1	1	1	1	1	2	1	1	1	1	1	1	1	2	1	1
AC009404.1	ENSG00000236255	lncRNA	2	-0.15	0.596	-0.13	0.604	0	-0.02	0.972	-0.01	0.998	0	-0.17	0.675	0.09	0.629	0	2	3	2	2	3	2	2	2	3	2	3	2	2	2	2	2	2	2	2	4	2	2	3	2	2	2	3	3	3	2	2
AC009506.1	ENSG00000224152	lncRNA	2	-0.07	0.848	-0.03	0.947	0	-0.08	0.878	-0.07	0.886	0	-0.11	0.817	-0.08	0.682	0	1	1	2	2	2	3	2	2	2	2	3	2	1	2	2	2	1	2	2	2	2	2	2	2	1	2	2	2	1	2	2
AC009533.1	ENSG00000111788	unprocessed_pseudogene	12	0.36	0.0843	0.36	0.0512	0	0.15	0.706	0.15	0.687	0	-0.84	0.00463	-0.57	0.000361	0	3	2	2	2	3	2	2	2	3	3	3	3	3	3	3	3	1	2	2	2	2	1	1	1	2	1	3	1	2	2	2
AC009549.1	ENSG00000270607	lncRNA	11	-0.03	0.917	-0.06	0.864	0	0.08	0.81	0.08	0.779	0	1.48	2.18e-12	1.36	6.06e-31	1	3	3	1	2	3	3	2	2	3	2	1	2	2	2	3	2	8	6	5	7	7	5	5	6	8	6	6	7	9	5	6
AC009554.2	ENSG00000285863	lncRNA	15	0.05	0.917	0.03	0.959	0	-0.34	NA	-0.34	0.44	0	0.55	0.304	-0.39	0.151	0	1	1	1	1	0	1	1	1	1	1	1	1	1	1	1	1	1	0	1	1	1	0	1	0	1	0	1	0	1	0	1
AC009779.2	ENSG00000258056	lncRNA	12	-0.2	0.222	-0.19	0.197	0	-0.14	0.513	-0.15	0.472	0	0.37	0.085	0.12	0.315	0	4	4	4	5	4	4	5	5	3	4	5	4	4	3	3	4	5	5	4	4	5	5	4	5	4	4	5	4	4	4	4
AC009779.3	ENSG00000258311	protein_coding	12	-0.45	0.3	-0.41	0.297	0	-0.32	0.578	-0.32	0.534	0	0.42	0.517	0.35	0.205	0	1	1	1	1	1	1	1	1	1	1	1	0	1	0	1	0	1	1	1	1	1	1	1	1	1	1	1	1	1	1	1
AC009812.1	ENSG00000251867	lncRNA	8	0.08	0.87	0.1	0.873	0	0	0.997	0	1	0	0.59	0.188	0.19	0.465	0	1	1	1	1	1	1	1	1	1	1	1	1	1	1	1	1	1	1	1	1	1	1	1	1	1	1	1	1	1	1	1
AC009812.3	ENSG00000254162	lncRNA	8	0.41	0.414	0.4	0.374	0	-0.15	NA	-0.15	0.828	0	1.49	0.00466	1.07	6.6e-05	0	0	1	0	0	1	1	0	0	1	0	1	1	1	1	0	1	1	1	1	1	1	1	1	1	1	1	1	1	1	1	1
AC009812.4	ENSG00000260317	lncRNA	8	-0.24	0.702	-0.3	0.525	0	-0.23	0.774	-0.21	0.787	0	0.58	0.418	0.38	0.274	0	0	0	2	0	1	1	1	1	1	1	1	0	0	1	0	1	0	1	1	1	1	1	0	1	1	1	1	1	1	1	1
AC009831.1	ENSG00000263823	lncRNA	18	0	1	0	0.995	0	-0.08	0.915	-0.08	0.93	0	0.42	0.46	0.29	0.255	0	1	1	0	1	1	1	1	1	1	1	1	0	1	1	1	1	1	1	1	1	1	1	1	1	1	1	1	1	1	1	1
AC009902.2	ENSG00000254027	lncRNA	8	0.09	0.889	0.1	0.882	0	-0.36	NA	-0.36	0.581	0	-1	0.132	-0.37	0.241	0	1	1	1	1	1	0	0	0	0	1	1	1	1	1	1	0	0	0	0	1	0	1	1	0	0	0	0	1	0	0	0
AC009961.1	ENSG00000226266	lncRNA	2	-0.23	0.5	-0.21	0.482	0	0.07	0.919	0.06	0.932	0	-0.54	0.223	-0.41	0.0404	0	2	2	2	2	1	1	1	1	1	2	1	1	1	1	2	1	1	1	1	1	1	1	2	1	1	1	1	1	1	1	1
AC009961.3	ENSG00000287091	lncRNA	2	0.15	0.626	0.15	0.57	0	0.2	0.678	0.22	0.585	0	-1.28	0.000154	-1.37	5.33e-15	0	3	5	2	3	2	3	3	4	4	4	5	3	3	3	4	4	1	2	1	2	1	1	1	1	2	1	2	1	1	1	3
AC009962.1	ENSG00000260742	lncRNA	2	-0.05	0.946	-0.04	0.935	0	-0.09	0.92	-0.08	0.92	0	0.38	0.597	0.13	0.708	0	1	1	2	1	1	0	0	1	0	1	1	0	1	1	1	1	1	1	1	1	1	0	1	1	1	1	1	1	1	1	1
AC009996.1	ENSG00000259659	lncRNA	15	-0.42	0.547	-0.37	0.461	0	0.57	NA	0.58	0.367	0	-1.4	0.121	-1	0.00638	0	1	1	0	0	0	1	1	0	0	1	0	0	0	0	0	1	0	0	0	1	0	0	0	0	0	0	1	0	0	1	0
AC010136.1	ENSG00000223923	lncRNA	2	0.06	0.882	0.09	0.842	0	0.25	0.476	0.25	0.418	0	0.58	0.116	0.51	0.00627	0	1	1	1	1	1	1	1	1	1	1	1	1	1	1	1	2	2	2	1	2	1	1	2	2	2	1	2	2	2	2	2
AC010149.1	ENSG00000235419	lncRNA	2	-0.02	0.986	0.02	0.99	0	0.43	NA	0.42	0.543	0	0.34	0.723	-0.16	0.831	0	0	0	0	1	0	1	0	0	1	0	0	1	0	0	0	1	0	0	0	0	1	0	0	1	1	0	0	1	0	0	0
AC010168.2	ENSG00000261324	lncRNA	12	0.2	0.69	0.19	0.669	0	0.45	NA	0.43	0.346	0	-0.18	0.819	-0.22	0.479	0	1	1	0	1	1	1	0	1	1	0	1	1	1	1	1	1	1	0	1	0	1	1	1	0	0	1	1	1	1	1	1
AC010173.1	ENSG00000258101	lncRNA	12	0.09	0.921	0.09	0.977	0	0.06	NA	0.07	0.936	0	2.33	3.81e-05	1.97	1.86e-11	0	0	0	0	0	0	0	0	0	0	0	0	0	1	0	0	0	1	1	1	1	1	1	1	1	2	1	1	1	1	1	1
AC010186.2	ENSG00000256594	transcribed_unprocessed_pseudogene	12	0.3	0.587	0.31	0.533	0	-0.35	0.427	-0.37	0.295	0	2.27	1.24e-06	1.96	1.08e-15	0	0	0	0	0	0	0	1	0	0	0	0	0	0	1	0	0	2	1	1	1	2	1	1	1	1	1	1	1	1	1	1
AC010186.3	ENSG00000257027	lncRNA	12	-0.1	0.87	-0.08	0.911	0	0.08	0.913	0.08	0.936	0	1.53	0.000536	1.47	3.81e-10	0	1	1	1	0	0	1	0	1	0	1	0	1	1	0	0	0	2	2	1	1	2	1	1	1	1	2	2	1	2	1	2
AC010198.2	ENSG00000285517	lncRNA	12	0.19	0.238	0.2	0.161	0	0.33	0.0431	0.32	0.029	0	-0.66	0.00119	-0.44	6.88e-05	1	5	6	6	5	4	5	5	6	5	6	4	6	7	6	7	7	3	4	5	4	4	3	4	4	3	5	5	6	5	5	6
AC010201.2	ENSG00000271327	lncRNA	12	0.34	0.599	0.34	0.529	0	0.06	NA	0.06	0.994	0	-1.3	0.1	-0.74	0.0405	0	1	1	0	0	0	0	0	0	1	1	0	1	1	0	0	1	0	0	0	0	0	0	0	0	0	0	0	1	0	0	0
AC010210.1	ENSG00000250608	lncRNA	3	-0.29	0.374	-0.28	0.358	0	0.05	0.948	0.07	0.941	0	-1.1	0.00457	-0.52	0.0162	0	2	1	1	1	1	1	1	1	1	1	1	1	2	1	1	1	1	1	1	1	1	1	1	1	1	1	1	2	1	1	1
AC010226.1	ENSG00000249249	lncRNA	5	-0.43	0.486	-0.39	0.428	0	0.23	NA	0.24	0.786	0	-0.87	0.279	-0.31	0.411	0	0	1	1	0	1	0	1	1	0	0	1	0	1	1	0	0	0	0	0	1	0	0	1	0	0	1	1	0	0	0	1
AC010245.2	ENSG00000272040	lncRNA	5	-0.34	0.486	-0.34	0.439	0	0.06	NA	0.04	0.989	0	-1.02	0.0853	-0.38	0.201	0	1	0	1	1	1	1	0	1	1	1	0	0	0	1	0	1	0	1	0	1	0	1	1	1	0	0	1	1	1	1	1
AC010319.1	ENSG00000254503	processed_pseudogene	19	0.41	0.711	0.4	0.779	0	0.01	NA	0	1	0	4.02	1.33e-07	4	6.12e-34	0	0	0	0	0	0	0	0	0	0	0	0	0	0	0	0	0	1	1	1	1	1	1	1	2	1	1	1	1	1	1	1
AC010326.3	ENSG00000269867	lncRNA	19	-0.04	0.901	-0.03	0.927	0	-0.25	0.411	-0.25	0.352	0	0.37	0.269	0.26	0.114	0	3	3	2	2	2	2	3	2	3	2	2	2	2	3	3	2	3	2	3	3	3	2	2	4	3	2	2	3	2	3	2
AC010326.4	ENSG00000270804	transcribed_processed_pseudogene	19	-0.06	0.856	-0.06	0.882	0	-0.05	0.923	-0.04	0.937	0	0.34	0.336	0.19	0.258	0	1	2	2	2	2	2	2	1	1	2	1	1	2	2	2	2	2	2	2	2	2	2	2	2	2	2	1	2	2	2	2
AC010327.6	ENSG00000276570	lncRNA	19	0.02	0.972	0.03	0.989	0	-0.5	0.25	-0.52	0.167	0	-0.61	0.241	-0.04	0.849	0	1	1	1	1	2	1	1	1	1	1	1	1	2	2	1	1	0	1	1	1	1	1	1	1	1	1	1	1	1	1	1
AC010331.1	ENSG00000277383	lncRNA	19	-0.06	0.932	-0.03	0.994	0	0.08	NA	0.06	0.978	0	-0.24	0.773	0	1	0	1	0	1	0	1	1	0	1	1	1	0	1	0	1	0	0	1	0	0	1	1	0	1	1	1	0	1	1	0	1	0
AC010332.1	ENSG00000277977	unprocessed_pseudogene	19	-0.17	0.838	-0.14	0.87	0	0.08	NA	0.1	0.967	0	0.59	0.524	-0.26	0.594	0	0	0	0	0	1	1	0	0	0	1	1	0	0	0	0	0	1	0	0	1	0	0	0	0	0	0	1	0	1	0	0
AC010343.1	ENSG00000240376	processed_pseudogene	5	0.12	0.164	0.13	0.165	0	0.03	0.892	0.02	0.928	0	-0.6	1.6e-08	-0.45	1.67e-10	1	59	49	64	58	64	47	57	54	60	62	55	61	61	54	85	57	36	44	43	46	39	40	37	45	45	44	40	41	36	45	42
AC010343.3	ENSG00000250697	lncRNA	5	1.83	4.28e-06	1.79	1.09e-08	0	0.04	NA	-0.07	0.974	0	-0.21	0.884	1.51	1.36e-06	0	0	0	0	0	0	0	0	0	0	1	1	1	0	0	1	1	0	1	1	1	0	1	1	0	0	1	1	0	0	1	1
AC010422.8	ENSG00000285589	protein_coding	19	-0.31	0.366	-0.29	0.332	0	-0.26	0.608	-0.26	0.585	0	-0.68	0.131	-0.47	0.0332	0	2	2	1	2	2	1	2	1	2	1	1	1	1	2	1	2	1	1	1	1	1	2	2	1	1	1	1	1	1	1	1
AC010457.1	ENSG00000251257	lncRNA	5	-0.53	0.245	-0.52	0.194	0	-0.21	0.748	-0.23	0.693	0	1.03	0.0478	1.05	3.4e-05	0	1	0	1	0	1	1	0	1	0	0	0	1	0	0	1	0	2	1	2	0	1	1	1	1	1	1	1	1	1	1	1
AC010504.1	ENSG00000267219	lncRNA	19	-0.13	0.855	-0.09	0.887	0	0	NA	-0.01	1	0	-0.51	0.52	-0.48	0.136	0	1	1	1	0	1	1	1	1	0	1	1	1	0	0	0	1	0	1	0	1	0	0	1	1	0	0	0	0	0	1	1
AC010536.1	ENSG00000226180	lncRNA	16	-0.38	0.531	-0.34	0.486	0	-0.12	NA	-0.13	0.908	0	-0.14	0.885	0.09	0.854	0	0	1	1	1	0	0	0	0	1	0	0	0	0	1	0	0	0	1	0	0	1	1	1	0	0	0	0	0	1	1	0
AC010538.1	ENSG00000275734	lncRNA	16	-0.32	0.392	-0.31	0.363	0	-0.14	0.823	-0.12	0.825	0	-0.16	0.804	-0.1	0.752	0	1	1	1	1	1	1	1	1	1	1	1	1	1	1	1	1	1	1	1	1	1	1	1	1	0	1	1	1	1	1	1
AC010542.5	ENSG00000277978	lncRNA	16	0.19	0.798	0.27	0.594	0	0.1	NA	0.1	0.951	0	-0.28	0.779	0.28	0.439	0	0	1	0	0	0	0	0	0	1	0	0	0	1	0	1	0	0	0	0	1	0	0	1	0	0	1	0	0	0	0	1
AC010615.1	ENSG00000213976	unprocessed_pseudogene	19	-0.25	0.474	-0.24	0.46	0	-0.18	0.725	-0.2	0.666	0	-0.2	0.719	0.12	0.625	0	2	1	1	1	1	1	1	1	1	2	1	1	1	1	1	1	1	1	2	2	1	1	1	2	1	1	1	1	1	1	1
AC010618.3	ENSG00000269439	lncRNA	19	0	0.997	0	1	0	0.06	0.899	0.05	0.95	0	0.41	0.221	0.16	0.32	0	3	3	2	2	1	3	1	2	3	3	2	2	2	2	2	3	2	2	2	3	3	2	3	3	3	2	3	3	3	2	2
AC010624.5	ENSG00000287001	lncRNA	19	-0.03	0.982	-0.28	0.813	0	0.37	NA	0.33	0.92	0	-3.59	0.0053	-3.5	6.75e-07	0	1	0	1	2	0	0	2	1	0	1	0	1	1	1	1	1	0	0	0	0	0	0	0	0	0	0	0	0	0	0	0
AC010642.2	ENSG00000283103	lncRNA	19	0.01	0.966	0.02	0.963	0	-0.23	0.414	-0.22	0.363	0	0.13	0.726	0.18	0.204	0	3	2	2	5	4	5	3	3	3	4	3	3	3	4	2	3	4	4	4	3	4	3	4	4	3	4	3	3	2	4	3
AC010761.1	ENSG00000264577	lncRNA	17	-0.13	0.688	-0.13	0.691	0	-0.32	0.37	-0.32	0.323	0	-0.9	0.00827	-0.57	0.00109	0	2	3	1	2	2	3	2	2	3	3	2	1	2	2	2	2	1	1	2	2	1	1	2	2	1	1	2	1	1	1	1
AC010761.3	ENSG00000265205	lncRNA	17	-0.32	0.594	-0.25	0.608	0	-0.47	NA	-0.42	0.501	0	0.17	0.873	-0.23	0.563	0	1	1	1	0	0	0	1	1	0	1	0	0	0	0	1	1	1	0	0	1	0	0	1	0	0	0	0	0	0	0	0
AC010834.3	ENSG00000253854	lncRNA	8	-0.32	0.255	-0.3	0.222	0	-0.05	0.931	-0.04	0.966	0	0.12	0.827	-0.22	0.25	0	2	2	2	1	1	2	2	1	1	2	1	1	1	2	1	2	1	1	1	1	1	1	1	1	1	1	1	1	2	1	1
AC010864.1	ENSG00000273008	lncRNA	10	0.5	0.466	0.54	0.303	0	-0.19	NA	0	1	0	-0.12	0.92	0.77	0.0468	0	1	0	0	0	0	0	0	0	1	0	1	0	0	0	0	1	0	1	0	1	1	0	0	0	0	0	0	1	0	0	0
AC010896.1	ENSG00000286707	lncRNA	2	0.26	0.709	0.27	0.669	0	0.11	NA	0.09	0.91	0	0.53	0.521	0.58	0.101	0	0	0	0	0	0	0	0	0	0	0	0	0	0	0	1	0	0	1	1	0	0	0	0	1	0	0	0	0	1	0	0
AC010913.1	ENSG00000272702	lncRNA	2	0.37	0.619	0.37	0.538	0	-0.06	NA	-0.04	0.99	0	1.54	0.0372	0.96	0.00791	0	0	0	0	0	0	0	0	1	1	1	0	0	0	0	0	0	1	0	1	1	1	0	0	1	1	0	0	1	1	0	1
AC010969.2	ENSG00000269973	lncRNA	2	-0.07	0.8	-0.06	0.83	0	-0.11	0.742	-0.11	0.692	0	0.39	0.165	0.6	4.47e-06	0	3	3	2	2	2	2	3	3	2	2	2	3	3	2	3	2	3	5	4	4	3	4	5	4	3	4	3	4	4	3	4
AC010976.1	ENSG00000231731	lncRNA	2	-0.47	0.164	-0.46	0.123	0	-0.23	0.698	-0.23	0.658	0	-0.11	0.874	-0.24	0.362	0	1	2	1	1	1	2	2	2	1	1	1	1	1	2	1	1	1	1	1	1	1	1	2	2	1	1	1	1	1	1	1
AC010976.2	ENSG00000272789	lncRNA	2	0.43	0.35	0.47	0.147	0	-0.17	NA	-0.15	0.954	0	-5.14	1.74e-05	-2.32	8.05e-13	0	1	1	1	1	1	1	1	1	1	1	1	1	1	1	0	1	0	0	0	0	0	0	0	0	0	0	0	0	0	0	0
AC011290.2	ENSG00000236015	processed_pseudogene	7	-0.08	0.908	-0.08	0.94	0	0.2	NA	0.17	0.854	0	-0.34	0.65	0.06	0.888	0	1	1	0	0	0	1	0	0	0	0	0	0	1	1	1	0	0	0	1	1	1	0	1	0	1	1	1	1	1	1	1
AC011306.1	ENSG00000272180	lncRNA	2	-0.05	0.89	-0.04	0.921	0	-0.15	0.742	-0.12	0.798	0	-0.67	0.0514	-0.38	0.0324	0	2	2	2	2	2	2	2	2	2	2	1	2	3	2	2	2	1	2	1	3	1	2	2	2	1	1	1	2	2	1	1
AC011322.1	ENSG00000286017	lncRNA	3	-0.35	0.557	-0.33	0.466	0	-0.44	NA	-0.4	0.464	0	-0.59	0.433	0.43	0.197	0	0	0	1	0	1	0	1	0	1	0	0	0	0	0	0	0	0	1	1	1	1	0	1	1	0	1	1	0	0	1	1
AC011330.1	ENSG00000249839	unprocessed_pseudogene	15	-0.12	0.278	-0.11	0.311	0	0.09	0.56	0.09	0.559	0	-0.25	0.102	-0.2	0.00958	0	12	10	12	11	13	12	10	11	10	13	10	10	9	10	12	9	9	9	11	10	10	9	11	10	10	9	12	10	12	10	11
AC011330.2	ENSG00000275601	lncRNA	15	0.07	0.918	0.06	0.952	0	0.34	0.608	0.33	0.559	0	-1.08	0.0519	-0.58	0.0364	0	1	1	1	0	2	1	1	1	1	1	1	1	1	1	2	1	1	1	1	1	1	0	1	1	1	1	0	1	1	1	1
AC011346.1	ENSG00000247199	lncRNA	5	-0.29	0.431	-0.28	0.37	0	0.12	0.853	0.12	0.86	0	-0.32	0.568	-0.48	0.0342	0	1	2	1	1	1	1	1	1	1	1	1	1	1	1	1	1	1	1	1	1	1	1	0	1	1	1	1	1	1	1	1
AC011352.3	ENSG00000251320	lncRNA	5	-0.73	0.678	-0.88	0.85	0	-0.26	NA	-0.24	0.67	0	3.58	0.000542	4.89	1.35e-29	0	0	0	0	0	0	0	0	0	0	0	0	0	0	0	0	0	0	1	1	1	1	1	1	1	1	1	1	1	1	0	1
AC011447.3	ENSG00000267383	lncRNA	19	0.12	0.865	0.1	0.883	0	-0.15	NA	-0.17	0.811	0	0.68	0.327	1.21	1.99e-05	0	0	0	0	0	1	0	0	1	0	1	0	1	1	1	0	0	0	1	1	1	1	1	1	1	1	1	1	1	1	1	0
AC011447.7	ENSG00000280079	TEC	19	0.02	0.982	0.04	1	0	-0.08	NA	-0.06	0.978	0	0.06	0.957	1.01	0.00374	0	0	0	0	0	0	0	0	0	0	0	0	1	0	1	0	0	1	1	1	1	0	1	0	0	0	0	1	1	0	1	1
AC011450.1	ENSG00000197813	lncRNA	19	-0.23	0.481	-0.22	0.468	0	0.18	0.703	0.18	0.688	0	-0.62	0.101	-0.17	0.429	0	1	1	1	1	3	2	2	2	2	1	1	1	2	1	2	1	1	2	1	1	1	1	2	2	2	2	2	2	1	2	1
AC011455.6	ENSG00000287271	lncRNA	19	-0.25	0.686	-0.22	0.686	0	-0.23	NA	-0.19	0.826	0	0.61	0.39	-0.03	0.966	0	0	1	1	0	1	0	0	0	0	0	1	0	0	1	0	0	1	1	0	1	1	0	1	0	1	0	0	0	1	0	0
AC011462.5	ENSG00000286177	lncRNA	19	0.1	0.655	0.11	0.563	0	-0.26	0.323	-0.26	0.303	0	-0.82	0.000525	-1	2.23e-16	0	4	5	4	5	4	4	6	5	5	6	5	4	5	5	5	5	2	2	3	2	2	2	3	3	2	2	2	2	2	1	2
AC011466.1	ENSG00000268583	lncRNA	19	0.05	0.913	0.07	0.897	0	0.04	0.968	0.06	0.972	0	-1	0.0292	-0.92	6.9e-05	0	2	1	2	1	1	2	1	1	2	2	1	2	1	2	1	2	1	1	1	1	1	1	1	1	1	1	1	1	0	1	1
AC011466.3	ENSG00000269534	lncRNA	19	-0.28	0.737	-0.3	0.69	0	0.75	NA	0.68	0.126	0	0.62	0.497	0.48	0.22	0	0	0	0	0	0	0	0	0	0	0	0	0	0	0	0	0	1	0	0	0	0	1	0	0	0	0	0	1	1	1	1
AC011468.1	ENSG00000260160	lncRNA	19	-0.05	0.909	-0.04	0.929	0	0.15	0.742	0.13	0.803	0	0.33	0.441	0.01	0.982	0	1	1	1	1	1	2	1	1	1	1	2	1	1	1	1	2	2	2	1	1	2	1	1	2	1	1	1	2	2	2	1
AC011472.1	ENSG00000267082	lncRNA	19	-0.13	0.609	-0.12	0.604	0	-0.16	0.632	-0.15	0.647	0	0.11	0.766	0.12	0.468	0	3	3	2	2	2	3	2	3	3	3	2	2	2	2	2	3	3	3	3	3	3	3	3	3	3	2	3	3	3	2	2
AC011472.4	ENSG00000273733	lncRNA	19	-0.02	0.986	-0.15	0.904	0	-0.21	NA	-0.08	0.961	0	-0.09	0.951	0.19	0.684	0	0	1	0	1	0	0	0	0	0	0	0	0	0	0	0	0	0	0	0	1	1	0	0	0	0	1	0	1	0	0	0
AC011477.1	ENSG00000267481	lncRNA	19	-0.39	0.443	-0.4	0.377	0	-0.11	NA	-0.11	0.881	0	0.52	0.449	0.72	0.00706	0	0	1	0	1	1	1	1	1	0	1	0	0	1	0	1	0	1	1	1	1	1	1	1	1	0	1	1	1	1	1	1
AC011477.2	ENSG00000267565	lncRNA	19	0.3	0.644	0.29	0.558	0	-0.25	NA	-0.28	0.698	0	0.18	0.856	0.31	0.347	0	1	0	0	1	0	0	0	0	1	1	1	0	1	0	1	1	1	1	0	1	1	0	0	1	0	0	0	0	1	1	1
AC011495.1	ENSG00000243829	processed_pseudogene	19	-0.24	0.423	-0.24	0.329	0	-0.39	0.213	-0.45	0.0794	0	-0.22	0.639	0.06	0.833	0	3	2	4	2	3	2	2	2	2	2	3	2	2	2	2	2	2	3	2	2	2	6	2	2	2	2	2	2	2	2	2
AC011498.7	ENSG00000280239	TEC	19	0.06	0.91	0.03	0.951	0	0.09	0.888	0.1	0.869	0	-0.08	0.904	-0.04	0.901	0	1	2	1	1	1	1	0	1	1	1	1	1	1	1	1	1	1	1	1	1	1	1	1	1	1	1	1	1	1	1	2
AC011595.1	ENSG00000257438	lncRNA	12	-0.16	0.86	-0.19	0.792	0	-0.56	NA	-0.48	0.612	0	-0.35	0.77	-0.74	0.0638	0	0	1	1	0	0	1	1	0	0	0	0	0	1	0	0	1	0	0	0	0	1	0	0	0	0	0	0	0	0	0	0
AC011603.3	ENSG00000258017	lncRNA	12	0	0.998	0.01	1	0	0.14	NA	0.11	0.903	0	-0.15	0.856	-0.03	1	0	1	1	0	1	1	1	0	1	1	0	1	1	0	1	1	1	1	1	0	1	1	0	1	1	1	0	1	1	1	1	1
AC011815.1	ENSG00000268573	lncRNA	18	0.01	0.978	0.02	0.989	0	0.08	0.881	0.09	0.881	0	-0.09	0.874	-0.12	0.593	0	1	2	1	1	1	1	1	2	1	2	1	1	1	2	2	1	1	1	1	2	1	1	1	1	1	1	2	1	1	2	2
AC011815.3	ENSG00000279989	TEC	18	-0.14	0.735	-0.13	0.753	0	0.11	0.856	0.12	0.851	0	-0.1	0.881	-0.13	0.624	0	1	1	1	1	1	1	1	1	1	1	0	1	1	1	1	1	1	1	1	1	1	1	1	1	1	1	1	1	1	1	1
AC011912.1	ENSG00000279145	lncRNA	15	-0.58	0.239	-0.62	0.105	0	0.27	NA	0.27	0.731	0	0.42	0.641	-0.59	0.0679	0	0	1	0	0	0	1	0	0	0	0	0	0	0	1	0	0	0	0	0	0	1	0	0	0	0	0	0	1	1	0	0
AC011978.2	ENSG00000261542	lncRNA	8	-0.12	0.872	-0.09	0.873	0	-0.68	NA	-0.68	0.152	0	0.2	0.829	0.26	0.455	0	0	0	1	0	1	1	0	0	0	0	1	1	0	0	0	0	1	1	1	1	1	0	0	1	0	0	0	0	0	0	0
AC011979.1	ENSG00000239470	processed_pseudogene	11	-0.06	0.909	-0.05	0.944	0	-0.12	0.862	-0.12	0.851	0	-0.22	0.727	-0.03	0.938	0	1	1	1	1	1	1	2	1	1	1	1	1	2	1	1	1	1	1	1	1	2	1	1	1	1	1	1	1	1	1	1
AC012063.1	ENSG00000227252	lncRNA	2	0.24	0.358	0.25	0.261	0	-0.11	0.807	-0.1	0.828	0	0.81	0.00811	0.27	0.105	0	2	2	1	2	1	1	2	2	1	2	2	2	2	2	2	2	3	2	2	1	3	2	1	2	2	1	2	2	3	1	2
AC012073.1	ENSG00000271936	lncRNA	2	0.13	0.828	0.15	0.802	0	0.22	NA	0.18	0.827	0	-0.79	0.222	-0.58	0.0534	0	1	1	0	1	1	0	1	1	1	1	1	1	1	1	0	1	1	1	0	0	0	1	0	1	0	0	1	1	1	1	0
AC012085.1	ENSG00000186076	processed_pseudogene	12	0.16	0.00272	0.17	0.000634	0	0.04	0.667	0.04	0.671	0	0.12	0.196	0.16	0.000266	0	33	30	32	34	30	34	33	35	38	38	38	35	36	37	35	36	38	35	34	38	34	41	36	36	36	37	38	41	34	38	37
AC012146.1	ENSG00000234327	lncRNA	17	0.06	0.892	0.08	0.842	0	0.24	0.612	0.23	0.604	0	-0.67	0.118	-0.57	0.00561	0	1	2	1	1	1	1	2	1	2	1	1	1	1	1	2	2	1	1	1	1	1	1	2	1	1	1	1	1	1	1	1
AC012181.1	ENSG00000261114	lncRNA	16	-0.3	0.659	-0.32	0.562	0	0.35	NA	0.4	0.618	0	-0.74	0.426	-0.72	0.0456	0	0	1	0	1	0	1	1	1	0	0	1	0	0	0	1	0	0	1	0	1	0	0	0	0	0	1	1	0	1	0	1
AC012181.2	ENSG00000261270	lncRNA	16	0.02	0.976	0.02	0.998	0	0.25	0.722	0.26	0.662	0	-0.65	0.274	-0.55	0.0385	0	1	1	1	1	1	1	1	1	1	1	1	1	1	1	1	1	0	1	1	0	1	1	1	1	1	1	1	0	1	1	0
AC012184.2	ENSG00000260537	protein_coding	16	0.26	0.703	0.26	0.658	0	-0.3	NA	-0.29	0.716	0	0.92	0.206	0.41	0.273	0	0	0	1	0	0	1	0	0	0	0	1	0	0	0	0	1	0	0	0	0	1	1	0	0	1	0	1	0	0	1	0
AC012306.2	ENSG00000272667	lncRNA	2	0.06	0.751	0.07	0.687	0	0	0.996	0	1	0	0.3	0.159	-0.01	0.974	0	4	5	7	6	4	5	4	6	5	5	6	5	6	6	6	5	4	5	6	5	6	6	4	5	6	5	5	6	6	4	5
AC012306.3	ENSG00000286873	lncRNA	2	-0.42	0.286	-0.45	0.174	0	0.29	0.629	0.27	0.653	0	0.22	0.745	-0.38	0.177	0	1	2	1	0	1	1	2	1	1	1	1	1	1	1	1	1	1	1	0	1	1	1	1	1	1	1	1	1	1	1	1
AC012313.1	ENSG00000232098	lncRNA	19	0.06	0.753	0.07	0.676	0	-0.15	0.424	-0.15	0.384	0	-0.56	0.00172	-0.13	0.218	0	6	7	5	7	7	6	6	7	7	7	7	6	7	7	6	6	5	6	6	7	4	7	7	5	5	7	4	6	4	6	5
AC012313.10	ENSG00000279611	TEC	19	0.28	0.622	0.27	0.531	0	-0.42	NA	-0.42	0.572	0	-0.22	0.814	-0.63	0.0511	0	0	1	0	1	1	1	0	1	1	1	1	1	0	1	1	1	0	1	0	0	1	0	0	0	0	0	0	0	0	0	1
AC012313.2	ENSG00000268049	lncRNA	19	-0.44	0.425	-0.4	0.35	0	-0.19	NA	-0.18	0.838	0	0.23	0.795	-0.08	0.797	0	0	0	1	0	1	0	0	0	0	0	0	0	0	0	0	1	0	1	1	0	1	0	0	1	1	1	0	0	1	0	0
AC012313.3	ENSG00000268230	lncRNA	19	-0.43	0.0757	-0.41	0.0524	0	-0.18	0.708	-0.18	0.714	0	-0.77	0.0353	-0.79	4.22e-06	0	3	2	2	3	2	3	2	3	2	2	2	2	1	2	3	2	1	2	2	1	1	1	1	2	2	2	1	1	1	1	1
AC012313.5	ENSG00000268912	lncRNA	19	0.12	0.699	0.14	0.616	0	-0.14	0.717	-0.15	0.655	0	0.52	0.105	0.12	0.535	0	2	2	2	1	2	2	2	2	1	2	2	2	2	3	3	1	3	2	2	1	3	2	2	2	2	2	1	2	2	1	2
AC012360.3	ENSG00000272994	lncRNA	2	0.05	0.913	0.06	0.92	0	-0.11	0.829	-0.11	0.837	0	-0.21	0.651	-0.1	0.664	0	2	2	1	1	2	1	2	2	2	2	1	2	2	1	1	1	1	1	2	2	2	1	1	1	1	1	1	2	1	1	1
AC012368.1	ENSG00000225889	lncRNA	2	-0.38	0.399	-0.35	0.387	0	0.1	NA	0.11	0.893	0	0.2	0.775	0.3	0.279	0	1	1	0	1	1	0	1	1	0	0	0	1	1	0	1	0	1	1	1	0	1	0	1	1	1	1	1	1	1	0	1
AC012443.2	ENSG00000286207	lncRNA	2	-0.09	0.854	-0.08	0.887	0	0.29	0.55	0.29	0.518	0	-0.24	0.678	-0.11	0.69	0	2	2	1	1	1	1	1	1	2	1	1	1	1	2	1	1	1	1	1	1	1	1	1	1	1	1	1	2	2	1	2
AC012459.1	ENSG00000287299	lncRNA	2	-0.06	0.943	0	1	0	0.35	NA	0.4	0.631	0	-0.94	0.257	-0.45	0.229	0	1	1	1	1	0	0	0	0	0	1	0	1	1	0	0	1	0	0	0	0	0	1	0	0	0	1	1	1	0	0	1
AC012467.2	ENSG00000271976	lncRNA	3	0.09	0.621	0.1	0.554	0	0.01	0.976	0.01	0.981	0	-0.24	0.301	-0.16	0.173	0	4	4	3	5	5	4	4	4	4	4	5	4	5	4	4	6	4	4	4	4	4	4	3	4	4	4	4	3	4	3	4
AC012513.3	ENSG00000279348	TEC	2	-0.18	0.294	-0.16	0.299	0	0.08	0.764	0.09	0.735	0	-0.06	0.837	-0.09	0.445	0	5	6	6	6	5	5	5	6	4	5	5	5	5	4	6	6	6	5	6	6	4	4	5	5	5	5	5	6	6	7	4
AC012557.1	ENSG00000271843	lncRNA	3	-0.17	0.815	-0.14	0.813	0	0.63	NA	0.61	0.315	0	-0.98	0.203	-0.8	0.0204	0	0	1	0	0	1	0	1	0	0	0	0	1	1	0	0	0	0	0	0	1	0	0	0	0	1	0	0	1	0	0	0
AC012615.1	ENSG00000261526	lncRNA	19	-0.44	0.102	-0.42	0.0729	0	-0.23	0.591	-0.26	0.486	0	-0.4	0.36	-0.11	0.602	0	2	2	2	2	2	2	3	2	2	1	1	1	1	1	1	2	2	2	2	3	1	1	1	2	2	2	1	1	2	2	1
AC012615.4	ENSG00000267141	lncRNA	19	0.12	0.844	0.14	0.805	0	-0.01	NA	0.02	1	0	-1.73	0.00448	-0.45	0.143	0	1	1	1	1	1	1	0	0	1	1	1	1	1	0	0	0	0	0	0	1	0	1	0	0	0	1	1	1	0	1	0
AC012615.6	ENSG00000267244	lncRNA	19	0.33	0.275	0.32	0.212	0	-0.6	0.033	-0.57	0.0219	0	0.18	0.728	0.41	0.03	0	2	1	1	1	2	2	1	2	2	1	1	2	2	1	1	2	2	2	2	3	2	1	2	2	1	1	1	2	2	1	1
AC012625.1	ENSG00000251361	lncRNA	5	0.33	0.541	0.27	0.507	0	0.6	NA	0.58	0.774	0	-2.03	0.0277	-3.35	7.01e-17	0	0	1	1	1	0	1	0	1	0	1	1	1	1	1	1	1	0	0	0	0	0	0	0	0	0	0	0	0	0	0	0
AC012640.2	ENSG00000259802	lncRNA	5	-0.19	0.766	-0.2	0.737	0	0.37	NA	0.24	0.748	0	-1.19	0.0686	-0.3	0.336	0	1	1	0	1	1	0	1	0	1	1	0	1	1	1	1	1	0	1	1	1	0	1	1	0	0	1	1	1	1	1	0
AC012645.4	ENSG00000275371	lncRNA	16	-0.28	0.562	-0.27	0.495	0	-0.49	NA	-0.46	0.412	0	-1.07	0.0614	-0.58	0.0287	0	1	1	1	1	1	1	1	1	1	1	0	1	1	1	1	1	1	1	1	1	1	1	0	1	0	0	1	1	0	0	1
AC012668.3	ENSG00000237525	lncRNA	2	-0.15	0.602	-0.15	0.499	0	0.1	0.834	0.15	0.711	0	-0.66	0.0343	-0.51	0.0014	0	3	6	3	3	3	4	2	3	3	3	3	3	4	3	2	3	2	2	2	4	2	2	2	2	2	2	1	5	3	2	3
AC012676.1	ENSG00000262712	lncRNA	16	-0.11	0.874	-0.08	0.892	0	0.37	NA	0.37	0.503	0	-0.33	0.681	-0.12	0.773	0	0	0	0	0	1	0	1	1	1	0	0	1	0	0	0	1	1	1	0	0	0	0	1	0	0	1	1	1	0	1	1
AC012676.5	ENSG00000280063	TEC	16	-0.11	0.801	-0.08	0.825	0	-0.09	0.902	-0.1	0.874	0	-0.18	0.758	-0.19	0.418	0	1	2	2	1	3	2	1	2	1	2	1	2	1	3	1	2	1	1	2	2	3	1	1	2	1	1	1	2	1	2	2
AC013268.1	ENSG00000186148	transcribed_unprocessed_pseudogene	2	0.18	0.822	0.13	0.975	0	-0.2	0.585	-0.17	0.649	0	4.36	6.36e-25	5.01	2.98e-100	1	0	0	0	0	1	0	0	0	0	0	0	0	0	0	0	0	6	5	4	9	7	4	8	7	6	3	5	7	9	4	4
AC013271.1	ENSG00000284337	protein_coding	2	1.1	0.0774	1.17	0.0228	0	0.11	0.801	0.07	0.884	0	4.99	3.95e-23	5.89	3.82e-109	1	0	0	0	0	0	0	0	0	1	0	0	0	1	0	0	0	6	4	6	7	7	2	7	6	6	5	6	6	6	5	5
AC013394.1	ENSG00000279765	protein_coding	15	0.08	0.896	0.1	0.892	0	0.07	NA	0.06	0.967	0	-0.84	0.171	-0.41	0.185	0	1	0	0	0	1	1	1	0	1	0	1	1	1	0	1	1	0	0	0	1	0	0	0	1	0	0	1	0	0	0	0
AC013403.2	ENSG00000272148	lncRNA	2	-0.16	0.822	-0.17	0.813	0	-0.14	NA	-0.16	0.896	0	-0.25	0.792	-0.29	0.482	0	1	0	0	1	0	0	1	1	1	1	0	0	0	0	0	0	0	0	0	1	1	0	0	0	0	0	0	0	0	0	0
AC013451.2	ENSG00000258976	lncRNA	14	0.6	0.216	0.57	0.18	0	0.23	NA	0.19	0.798	0	1.53	0.00693	1.11	0.000209	0	0	0	1	0	0	0	1	0	0	0	1	0	1	1	0	0	1	1	0	1	1	1	0	1	1	1	1	0	1	1	1
AC013486.1	ENSG00000287543	lncRNA	15	-0.15	0.696	-0.12	0.775	0	-0.31	0.348	-0.31	0.297	0	0.28	0.508	0.66	0.000306	0	2	1	1	1	1	1	1	1	2	1	1	1	1	1	1	0	1	1	1	2	2	2	1	2	2	1	1	2	2	1	1
AC013652.1	ENSG00000259345	lncRNA	15	-0.1	0.693	-0.09	0.718	0	0.41	0.0222	0.41	0.0106	0	-0.05	0.899	0.05	0.74	0	2	3	3	3	3	3	3	3	2	3	3	3	3	3	2	2	3	3	4	4	2	2	3	3	3	3	4	6	4	3	4
AC015660.1	ENSG00000259341	lncRNA	15	0.08	0.91	0.02	0.996	0	0.22	NA	0.24	0.812	0	-1.29	0.0311	-0.96	0.00158	0	1	0	1	1	1	1	1	0	1	1	1	1	1	1	1	0	0	0	0	0	0	0	1	0	0	0	1	1	0	0	0
AC015712.2	ENSG00000259583	lncRNA	15	-0.43	0.402	-0.41	0.491	0	-0.08	0.845	-0.07	0.829	0	2.16	1.49e-11	3.69	1.43e-91	0	1	0	0	0	1	0	0	0	1	0	0	0	1	0	0	0	4	4	4	6	5	4	6	4	3	4	4	4	4	4	6
AC015795.1	ENSG00000250751	lncRNA	17	0.11	NA	0.11	0.889	0	-0.92	NA	-0.85	0.446	0	-3.23	0.00851	-1.94	2.72e-06	0	0	0	1	1	0	1	1	0	1	0	0	0	1	1	0	1	0	0	0	0	0	0	0	0	0	0	0	0	0	0	0
AC015799.1	ENSG00000279432	TEC	17	-0.59	0.441	-0.5	0.364	0	-0.04	NA	-0.08	0.932	0	-0.54	0.633	-0.11	0.882	0	0	1	1	0	1	0	0	1	0	0	0	0	1	0	0	0	1	0	0	0	0	0	1	1	0	0	0	1	0	0	0
AC015813.1	ENSG00000264112	lncRNA	17	-0.03	0.909	-0.01	0.963	0	-0.04	0.906	-0.04	0.902	0	-0.45	0.012	-0.14	0.185	0	10	15	11	10	11	12	11	9	14	9	9	11	13	12	10	11	8	8	12	13	11	8	11	10	7	10	11	11	9	9	11
AC015813.5	ENSG00000279069	TEC	17	-0.47	0.331	-0.45	0.255	0	0.1	NA	0.11	0.93	0	-0.14	0.871	-0.09	0.821	0	1	1	1	0	0	1	0	1	0	0	0	0	1	1	0	1	1	0	1	1	1	0	1	1	0	1	1	1	1	1	0
AC015813.6	ENSG00000279207	TEC	17	-0.21	0.0991	-0.2	0.0962	0	-0.17	0.337	-0.17	0.333	0	-0.11	0.639	-0.45	3.15e-06	0	6	8	6	7	6	6	8	8	6	7	6	5	6	6	6	6	6	5	6	5	6	4	5	5	4	4	5	4	6	4	4
AC015849.3	ENSG00000270871	lncRNA	17	-0.14	0.713	-0.14	0.687	0	-0.02	0.98	0	1	0	-0.67	0.113	-0.53	0.0104	0	1	2	1	2	2	2	2	1	1	2	1	1	2	1	1	2	1	1	1	1	1	1	1	1	1	1	1	1	1	1	1
AC015871.3	ENSG00000278600	lncRNA	15	0	0.998	-0.01	0.99	0	0.17	0.646	0.18	0.614	0	-0.9	0.00138	-0.65	1.1e-05	0	2	4	3	2	3	4	2	3	3	3	2	3	3	3	2	3	2	2	1	2	2	2	2	2	2	3	2	2	1	3	2
AC015911.4	ENSG00000267312	processed_pseudogene	17	0	1	0.07	0.913	0	0.29	NA	0.29	0.668	0	-1.04	0.0546	-0.73	0.00695	0	1	1	1	1	1	1	1	1	1	0	0	1	1	1	1	1	0	0	1	0	1	1	1	1	1	1	1	1	0	1	1
AC015912.3	ENSG00000274213	lncRNA	17	0.1	0.866	0.12	0.791	0	-0.09	NA	-0.07	0.936	0	-0.32	0.656	-0.19	0.58	0	0	1	1	1	1	1	1	1	1	1	1	1	1	0	1	1	1	0	1	1	1	1	1	0	0	1	1	1	0	1	1
AC015914.1	ENSG00000259351	lncRNA	15	-0.55	0.556	-0.48	0.597	0	-0.22	NA	-0.23	0.769	0	2.38	0.0038	2.08	4.47e-09	0	0	0	0	0	0	0	0	0	0	0	0	0	0	0	0	0	0	1	0	1	1	1	0	1	1	0	1	1	0	0	0
AC015922.2	ENSG00000265519	lncRNA	17	0.89	NA	1.01	0.461	0	0.14	NA	0.05	0.975	0	3.15	0.00281	4.4	6.52e-17	0	0	0	0	0	0	0	0	0	0	0	0	0	0	0	0	0	0	1	0	0	1	0	0	0	0	1	1	0	1	1	0
AC015922.3	ENSG00000276855	lncRNA	17	0.22	0.904	0.19	1	0	0.41	NA	0.43	0.355	0	3.65	0.00209	3.74	2.89e-17	0	0	0	0	0	0	0	0	0	0	0	0	0	0	0	0	0	1	1	1	0	0	1	1	1	1	1	0	1	1	1	1
AC015971.1	ENSG00000228363	lncRNA	2	-0.38	0.441	-0.37	0.347	0	-0.01	NA	-0.02	1	0	-0.33	0.675	-0.65	0.0233	0	0	1	1	0	1	1	1	1	0	0	0	0	0	1	1	1	0	0	1	0	1	0	0	0	0	0	0	0	1	0	0
AC016026.2	ENSG00000286990	lncRNA	22	0.1	0.901	0.08	0.934	0	-0.19	NA	-0.18	0.817	0	0.33	0.726	0.46	0.191	0	1	0	0	0	0	0	0	0	0	1	0	0	0	1	0	0	1	0	0	1	0	1	1	0	0	1	0	0	1	0	0
AC016027.1	ENSG00000225335	lncRNA	22	-0.16	0.752	-0.14	0.771	0	-0.1	NA	-0.09	0.915	0	0.03	0.972	0.25	0.378	0	1	1	1	1	0	0	1	1	0	1	1	0	1	1	1	1	1	1	1	1	1	1	1	1	0	1	1	1	0	1	1
AC016065.1	ENSG00000246089	lncRNA	8	0.18	0.633	0.18	0.575	0	0.1	0.873	0.1	0.864	0	-0.07	0.912	-0.06	0.834	0	1	1	3	2	3	2	1	2	3	2	2	2	2	1	3	2	2	2	2	1	2	2	2	2	1	2	1	2	2	2	2
AC016394.1	ENSG00000272599	lncRNA	10	0.28	0.678	0.25	0.707	0	0.64	NA	0.62	0.198	0	-0.53	0.553	0.07	0.956	0	0	1	0	0	0	0	0	0	0	0	0	0	1	0	0	0	0	0	1	0	0	1	0	0	0	1	0	0	0	0	1
AC016394.2	ENSG00000288559	lncRNA	10	0.13	0.605	0.14	0.512	0	-0.22	0.419	-0.23	0.342	0	0.24	0.45	0.05	0.753	0	3	2	2	3	3	3	2	3	3	3	3	2	3	2	3	3	4	2	2	3	3	3	2	3	2	2	2	2	3	2	2
AC016397.2	ENSG00000279822	TEC	10	0.31	0.377	0.35	0.234	0	0.7	0.0181	0.69	0.00772	0	0.24	0.69	-0.16	0.576	0	0	1	1	1	1	1	1	1	1	1	1	2	1	1	1	2	1	1	1	1	1	1	1	1	1	1	2	1	1	1	2
AC016582.2	ENSG00000267422	transcribed_processed_pseudogene	19	-0.19	0.778	-0.19	0.745	0	-0.25	NA	-0.2	0.758	0	0.5	0.516	0.52	0.0871	0	0	0	0	1	0	0	0	0	0	0	0	1	0	0	0	0	1	1	1	0	1	1	0	0	0	1	0	0	0	1	1
AC016586.1	ENSG00000268670	lncRNA	19	-0.16	0.767	-0.16	0.732	0	-0.24	0.724	-0.23	0.707	0	-0.34	0.61	-0.05	0.883	0	1	1	1	1	1	1	0	1	1	1	1	1	1	1	1	1	1	1	1	2	1	1	1	0	1	1	1	0	0	1	1
AC016588.2	ENSG00000282393	lncRNA	19	-0.1	0.74	-0.08	0.788	0	-0.15	0.633	-0.14	0.642	0	1.57	1.3e-10	0.8	2.43e-09	0	1	2	3	2	2	2	2	3	2	3	1	2	1	2	2	2	5	3	3	4	5	4	3	3	5	3	2	3	5	3	3
AC016590.1	ENSG00000267605	lncRNA	19	0.17	NA	0.16	0.813	0	-0.11	NA	-0.1	0.981	0	-2.66	0.00388	-1.61	2.28e-05	0	1	1	0	1	0	0	0	1	1	0	0	0	1	0	1	0	0	0	0	0	0	0	0	0	0	0	0	0	0	0	0
AC016596.2	ENSG00000264281	processed_pseudogene	5	0.11	0.385	0.12	0.362	0	-0.07	0.722	-0.08	0.722	0	-0.31	0.0442	-0.11	0.262	0	28	29	32	27	28	21	27	28	30	28	28	28	30	28	40	27	20	24	25	23	23	36	29	25	27	25	25	23	20	24	25
AC016722.2	ENSG00000228925	lncRNA	2	-0.05	0.946	-0.04	0.989	0	0.54	NA	0.53	0.281	0	-0.86	0.213	-0.31	0.38	0	0	0	1	1	0	0	0	1	1	0	0	1	1	1	0	0	0	0	0	1	0	0	1	0	0	0	1	1	0	1	1
AC016727.1	ENSG00000270820	lncRNA	2	-0.04	0.943	-0.03	0.998	0	-0.07	0.931	-0.06	0.966	0	-0.17	0.807	-0.13	0.646	0	1	1	1	1	0	1	2	1	1	1	1	1	1	1	1	1	1	1	1	1	1	1	1	1	1	1	1	1	1	1	1
AC016739.1	ENSG00000218175	processed_pseudogene	2	0.05	0.764	0.06	0.713	0	-0.16	0.324	-0.16	0.289	0	-0.17	0.389	-0.06	0.547	0	8	7	11	8	8	7	9	7	8	9	9	8	8	8	10	8	7	7	8	8	7	11	8	8	6	7	7	7	7	8	9
AC016747.1	ENSG00000212978	lncRNA	2	-0.16	0.0845	-0.15	0.0861	0	-0.02	0.928	-0.02	0.95	0	0.33	0.00719	0.18	0.0113	0	12	13	12	9	11	11	10	11	11	10	10	9	10	9	10	11	13	12	11	12	15	13	12	13	15	11	13	12	14	12	12
AC016773.2	ENSG00000270195	lncRNA	4	-0.03	0.966	-0.02	0.978	0	0.43	NA	0.42	0.412	0	-0.48	0.513	-0.35	0.266	0	1	1	0	1	1	1	0	1	0	1	1	1	1	1	1	1	0	0	0	1	1	1	1	1	1	1	1	1	0	1	0
AC016821.1	ENSG00000287306	lncRNA	10	-0.26	0.644	-0.27	0.587	0	-0.48	NA	-0.48	0.181	0	0.95	0.0765	1.21	1.3e-06	0	1	0	0	0	1	1	0	1	0	0	0	0	1	0	0	0	1	1	1	1	1	1	2	1	1	1	1	1	1	1	1
AC016831.1	ENSG00000226380	lncRNA	7	-0.16	0.825	-0.16	0.78	0	0.74	NA	0.69	0.138	0	-0.9	0.239	-0.43	0.206	0	1	1	1	0	0	1	1	0	1	0	0	1	0	1	0	1	0	1	1	0	0	1	0	0	1	1	1	1	1	1	1
AC016831.6	ENSG00000285106	lncRNA	7	-0.02	0.978	-0.08	0.934	0	0.01	NA	-0.01	1	0	0.27	0.759	-0.22	0.574	0	1	1	0	1	1	1	1	1	1	0	0	1	0	1	1	1	1	1	1	1	1	0	1	1	0	1	1	1	1	0	1
AC016876.2	ENSG00000233223	lncRNA	17	-0.07	0.697	-0.06	0.721	0	0.04	0.921	0.04	0.933	0	-0.72	0.000278	-0.9	2.64e-17	0	5	5	6	5	5	5	5	4	4	5	5	5	3	5	5	5	3	2	2	3	3	3	3	2	2	2	3	3	3	2	3
AC016949.1	ENSG00000230732	lncRNA	3	0.11	0.875	0.07	0.876	0	-0.39	NA	-0.36	0.59	0	-0.54	0.471	-0.06	1	0	1	0	0	1	0	1	0	0	1	0	0	1	1	0	0	1	0	0	0	1	1	0	0	0	0	0	1	0	0	0	0
AC016957.2	ENSG00000276136	lncRNA	12	-0.74	0.0291	-0.74	0.0129	0	-0.18	0.744	-0.17	0.732	0	1.54	0.00031	0.85	0.000119	0	0	1	1	1	1	1	1	0	0	0	0	1	0	0	0	0	1	1	1	2	2	1	1	1	1	1	1	1	2	1	1
AC017100.1	ENSG00000259985	lncRNA	18	-0.39	0.474	-0.33	0.515	0	0.21	NA	0.24	0.714	0	-0.23	0.788	0.2	0.553	0	0	1	1	0	0	1	1	1	1	0	0	1	1	0	0	0	1	0	1	1	0	1	1	1	1	1	0	1	0	1	1
AC017116.2	ENSG00000285596	lncRNA	7	-0.36	0.421	-0.35	0.325	0	-0.14	0.87	-0.15	0.874	0	-0.65	0.288	-0.59	0.0283	0	1	1	1	1	1	1	2	1	1	0	0	1	1	1	1	1	0	1	0	1	1	0	1	1	1	0	1	1	1	0	1
AC018410.1	ENSG00000256897	lncRNA	11	-0.36	0.493	-0.35	0.437	0	-0.36	NA	-0.37	0.532	0	-0.12	0.899	-0.23	0.55	0	0	1	1	1	0	1	1	0	0	0	0	1	1	1	0	1	0	0	0	1	1	0	1	0	0	0	0	1	0	0	0
AC018413.1	ENSG00000265778	lncRNA	18	0.07	0.906	0.09	0.865	0	-0.14	0.847	-0.13	0.864	0	0.48	0.396	0.48	0.0601	0	1	1	0	1	1	1	0	1	1	1	1	1	1	0	1	1	1	1	1	1	1	1	1	1	2	1	1	1	1	1	1
AC018521.5	ENSG00000264920	lncRNA	17	0.13	0.614	0.13	0.579	0	-0.19	0.505	-0.19	0.446	0	-0.04	0.914	0.29	0.0503	0	3	2	2	2	3	3	2	2	3	2	3	3	2	3	2	2	2	3	3	3	3	3	3	4	3	3	3	2	2	2	2
AC018628.1	ENSG00000279133	TEC	17	-0.61	0.169	-0.58	0.108	0	-0.35	NA	-0.36	0.688	0	-1.72	0.00668	-1.22	2.58e-05	0	0	1	1	1	1	1	0	1	1	0	0	0	1	0	0	0	0	0	0	0	0	0	0	0	0	0	0	0	0	0	0
AC018638.1	ENSG00000229413	processed_pseudogene	7	-0.08	0.87	-0.07	0.871	0	-0.04	0.962	-0.05	0.97	0	-0.1	0.876	-0.09	0.72	0	2	2	1	2	2	1	1	1	1	1	1	1	1	2	1	2	1	2	1	1	1	1	1	2	1	1	2	1	2	1	1
AC018638.2	ENSG00000230715	processed_pseudogene	7	-0.13	0.425	-0.13	0.381	0	-0.1	0.699	-0.1	0.678	0	-0.27	0.211	-0.21	0.0502	0	6	8	5	6	7	9	6	7	6	7	4	6	6	6	7	7	5	6	6	8	5	5	6	6	5	5	5	6	5	5	6
AC018638.4	ENSG00000243302	processed_pseudogene	7	0.01	0.974	0.01	0.974	0	-0.01	0.964	-0.01	0.975	0	-0.26	0.114	-0.15	0.0927	0	10	12	10	11	12	12	8	9	11	10	9	11	11	11	13	10	9	10	9	10	9	8	12	9	8	9	10	10	9	8	10
AC018638.5	ENSG00000243679	processed_pseudogene	7	0.06	0.752	0.07	0.696	0	-0.05	0.847	-0.06	0.818	0	-0.17	0.445	-0.06	0.58	0	7	10	8	8	9	9	7	8	9	9	7	8	9	8	9	9	7	8	7	11	9	6	8	8	6	7	9	7	8	7	7
AC018638.7	ENSG00000271553	lncRNA	7	0.2	0.804	0.2	0.777	0	-0.23	NA	-0.31	0.707	0	-0.14	0.907	0.76	0.0385	0	0	0	0	0	0	0	0	0	0	0	0	0	0	0	0	0	0	1	1	1	0	0	0	0	0	0	0	0	0	0	1
AC018645.3	ENSG00000273014	lncRNA	7	-0.37	0.187	-0.35	0.158	0	-0.37	0.271	-0.36	0.232	0	-0.14	0.799	0.07	0.786	0	1	1	2	2	2	1	1	1	1	1	1	1	1	1	1	1	1	2	2	1	1	1	2	2	1	2	1	1	1	1	1
AC018647.2	ENSG00000271122	lncRNA	7	-0.09	0.561	-0.08	0.647	0	-0.15	0.324	-0.15	0.315	0	0.73	9.98e-07	0.38	5.47e-06	1	5	5	5	6	4	6	5	6	4	4	5	5	5	4	6	6	8	7	6	6	8	6	7	7	7	6	6	6	7	6	6
AC018653.3	ENSG00000256967	lncRNA	12	0.2	0.679	0.18	0.732	0	0.12	0.865	0.13	0.828	0	0.62	0.242	0.91	0.00017	0	1	1	1	1	1	1	0	0	1	1	1	1	1	1	1	1	1	2	2	1	2	1	1	2	1	1	2	2	1	2	1
AC018665.1	ENSG00000279382	TEC	17	-0.2	0.475	-0.19	0.43	0	-0.08	0.862	-0.08	0.895	0	-0.34	0.369	-0.16	0.384	0	2	2	3	2	3	4	2	2	2	2	2	2	2	2	2	3	2	3	3	3	2	2	3	2	2	1	2	2	2	2	3
AC018690.1	ENSG00000273306	lncRNA	2	0.02	0.986	0.07	0.94	0	0.28	NA	0.25	0.781	0	-0.67	0.423	0.14	0.765	0	0	1	1	0	0	0	0	0	0	0	0	0	1	0	0	0	0	0	0	1	0	0	0	1	0	1	1	0	0	0	1
AC018695.4	ENSG00000270184	lncRNA	16	-0.12	0.844	-0.1	0.869	0	-0.11	NA	-0.14	0.826	0	0.09	0.927	-0.05	0.969	0	1	1	0	1	0	1	0	1	0	1	0	1	0	1	1	1	0	0	1	1	0	1	1	1	0	1	1	1	1	1	0
AC018695.9	ENSG00000287125	lncRNA	16	-0.09	0.852	-0.06	0.904	0	0.07	0.91	0.07	0.935	0	0.72	0.0996	0.13	0.614	0	1	1	1	1	1	1	1	1	0	1	1	1	1	2	1	1	1	1	1	1	1	1	1	2	1	1	1	1	2	1	1
AC018755.3	ENSG00000269388	transcribed_processed_pseudogene	19	0.34	0.465	0.3	0.458	0	-0.31	0.611	-0.27	0.613	0	-0.28	0.68	0.49	0.0656	0	1	1	0	1	1	0	1	0	1	0	1	1	1	1	1	1	1	1	1	1	1	1	1	1	0	1	1	1	1	1	0
AC018797.3	ENSG00000286242	lncRNA	4	0.06	0.911	0.06	0.929	0	0.14	0.839	0.15	0.862	0	-0.48	0.378	-0.36	0.168	0	1	1	1	1	1	1	1	1	1	1	1	1	1	1	1	1	1	1	0	1	1	0	1	1	0	1	1	1	1	1	1
AC018804.1	ENSG00000227632	unprocessed_pseudogene	2	0.56	0.275	0.48	0.308	0	-0.23	0.754	-0.22	0.769	0	1.55	0.00689	1.72	1.58e-08	0	1	0	1	1	0	0	0	1	1	1	1	1	0	1	0	1	1	2	1	2	2	2	1	2	1	1	1	1	2	2	1
AC018809.1	ENSG00000269894	lncRNA	3	0.03	0.966	0.1	0.904	0	0.17	NA	0.16	0.928	0	-0.2	0.841	-0.61	0.0949	0	1	1	0	1	0	0	0	0	0	1	0	1	1	0	0	1	0	0	0	0	1	0	0	0	0	0	1	0	0	0	0
AC018809.2	ENSG00000269982	lncRNA	3	-0.1	0.793	-0.09	0.796	0	0.19	0.661	0.18	0.66	0	-0.16	0.737	-0.32	0.0926	0	1	2	1	2	1	2	1	2	2	1	2	1	1	2	2	2	1	1	1	2	1	1	1	2	2	1	1	2	1	2	1
AC018904.1	ENSG00000259250	lncRNA	15	0.23	0.518	0.24	0.441	0	-0.12	0.81	-0.12	0.798	0	0.76	0.0478	0.64	0.00106	0	1	1	1	1	2	1	1	1	1	1	1	1	1	1	2	1	1	2	2	2	2	1	1	1	2	2	2	1	1	1	2
AC018978.1	ENSG00000287023	lncRNA	10	-0.33	9.23e-05	-0.32	6.55e-05	1	0.08	0.63	0.08	0.615	0	-0.33	0.0144	-0.29	9.39e-05	0	13	14	9	10	12	11	11	11	10	9	8	9	10	10	10	9	10	11	11	8	10	11	8	8	12	11	10	8	10	11	9
AC019069.1	ENSG00000272711	lncRNA	2	0.83	0.000224	0.82	2.56e-05	0	0.62	0.0359	0.62	0.0158	0	-0.52	0.248	-0.4	0.0687	0	1	1	1	1	0	1	1	2	2	2	2	2	2	2	2	2	1	1	1	1	1	1	1	1	1	1	1	1	1	2	1
AC019080.1	ENSG00000213963	lncRNA	2	-0.15	0.538	-0.14	0.511	0	0.02	0.962	0.02	0.972	0	-0.04	0.912	-0.06	0.716	0	3	4	4	3	3	4	3	3	2	3	3	3	4	3	3	3	4	4	3	3	3	3	4	3	4	4	4	3	3	3	3
AC019080.5	ENSG00000280374	lncRNA	2	-0.24	0.625	-0.23	0.586	0	-0.1	NA	-0.08	0.91	0	0.53	0.378	0.47	0.0673	0	1	1	1	1	0	1	0	1	1	0	0	0	0	1	1	1	1	1	1	1	1	0	1	1	1	1	0	1	1	1	1
AC019205.1	ENSG00000229852	lncRNA	6	-0.18	0.748	-0.16	0.738	0	-0.26	0.706	-0.24	0.709	0	-0.1	0.902	-0.08	0.839	0	1	1	1	1	1	1	0	1	1	1	0	1	1	1	0	1	1	0	1	1	1	1	1	1	0	0	1	1	1	1	1
AC020658.5	ENSG00000273855	lncRNA	15	-1.44	NA	-1.37	0.528	0	-0.12	NA	-0.11	0.941	0	3.53	0.00592	3.55	9.59e-15	0	0	0	0	0	0	0	0	0	0	0	0	0	0	0	0	0	0	0	1	1	1	1	0	0	1	0	0	1	0	0	1
AC020659.1	ENSG00000174171	lncRNA	15	-0.24	0.475	-0.24	0.435	0	-0.28	0.48	-0.26	0.488	0	0.17	0.744	0.57	0.00354	0	2	4	1	2	2	2	1	2	2	2	1	2	2	1	2	2	3	3	3	5	3	3	4	2	2	2	3	3	3	2	3
AC020661.1	ENSG00000251161	lncRNA	15	-0.23	0.737	-0.27	0.62	0	0.32	NA	0.27	0.695	0	0.34	0.709	0.03	1	0	0	1	0	0	0	1	1	0	0	0	0	0	0	1	0	0	0	1	0	0	1	0	1	0	1	1	1	0	0	0	1
AC020763.3	ENSG00000279412	TEC	16	0.05	0.913	0.07	0.879	0	0.1	0.872	0.12	0.864	0	0.3	0.561	-0.02	1	0	1	1	2	1	1	1	1	2	1	2	1	1	2	2	1	2	2	1	1	2	1	1	1	1	2	1	2	1	2	1	1
AC020904.2	ENSG00000273654	transcribed_processed_pseudogene	19	-0.18	0.654	-0.17	0.654	0	0.19	0.719	0.18	0.697	0	0.1	0.868	0	1	0	1	1	1	1	1	1	1	1	1	1	1	1	1	1	1	1	1	1	1	1	2	1	1	1	2	1	2	1	1	1	1
AC020907.4	ENSG00000271032	lncRNA	19	-0.46	0.245	-0.44	0.211	0	0.13	NA	0.17	0.81	0	-0.88	0.107	-0.64	0.0162	0	1	1	1	1	1	1	0	1	1	1	1	1	1	1	1	0	0	1	0	1	1	1	1	0	1	0	1	1	0	1	1
AC020910.6	ENSG00000279329	TEC	19	-0.01	0.986	-0.02	1	0	0.21	0.664	0.21	0.663	0	-0.06	0.928	-0.13	0.643	0	1	1	1	1	1	1	1	1	1	1	1	1	1	1	1	1	1	1	1	1	1	1	1	1	1	1	1	1	1	1	1
AC020915.1	ENSG00000268201	lncRNA	19	-0.11	0.888	-0.09	0.94	0	-0.38	NA	-0.3	0.699	0	0.09	0.93	0.09	0.853	0	0	1	0	0	1	1	0	1	0	1	0	0	1	1	0	0	1	0	1	0	1	1	0	0	0	0	0	1	1	0	1
AC020915.2	ENSG00000268516	lncRNA	19	-0.17	0.43	-0.15	0.429	0	0.2	0.492	0.2	0.495	0	-0.8	0.00148	-0.6	6.2e-06	0	3	4	4	4	3	3	4	3	4	2	3	3	3	3	3	4	2	3	2	3	2	2	2	2	2	3	2	3	3	3	2
AC020916.1	ENSG00000267519	lncRNA	19	-0.17	0.000723	-0.15	0.00131	0	-0.09	0.181	-0.09	0.167	0	-0.27	0.000278	-0.09	0.0414	0	45	44	44	45	46	42	43	40	42	41	40	40	42	36	32	41	36	38	39	49	41	37	41	48	35	34	38	48	37	37	38
AC020917.4	ENSG00000280332	TEC	19	-0.24	0.471	-0.21	0.481	0	-0.27	0.564	-0.28	0.481	0	-0.72	0.0733	-0.52	0.0113	0	1	2	2	2	3	1	2	1	2	2	1	2	2	1	1	1	1	1	1	2	2	1	1	1	1	1	1	1	1	1	1
AC020978.9	ENSG00000279649	TEC	16	-0.12	0.683	-0.1	0.686	0	-0.05	0.929	-0.05	0.901	0	-0.73	0.0172	-0.51	0.0016	0	2	3	2	2	3	2	2	2	2	2	2	2	2	2	2	3	1	1	1	2	2	2	2	2	1	2	1	2	2	2	2
AC021016.1	ENSG00000261338	lncRNA	2	-0.28	0.177	-0.27	0.167	0	0.1	0.76	0.09	0.773	0	0.3	0.324	0.37	0.00693	0	2	2	2	2	2	2	2	2	2	2	2	2	2	2	1	2	2	2	2	3	2	3	3	3	3	3	2	3	3	3	3
AC021078.1	ENSG00000230551	lncRNA	5	-0.05	0.693	-0.05	0.69	0	0.04	0.861	0.02	0.93	0	-0.42	0.000957	-0.13	0.0707	0	21	26	20	18	21	24	20	21	17	18	21	22	23	22	20	22	14	20	23	23	15	18	24	19	17	21	21	21	17	20	20
AC021087.2	ENSG00000250848	processed_pseudogene	5	0.08	0.92	0.04	0.99	0	-0.47	NA	-0.46	0.481	0	-0.67	0.424	-0.14	0.734	0	1	0	1	0	0	1	0	0	0	0	0	0	1	0	1	1	0	0	0	0	0	0	1	1	0	0	0	0	0	0	0
AC021087.3	ENSG00000260774	lncRNA	5	0.29	0.529	0.31	0.432	0	-0.03	NA	-0.05	0.981	0	-0.81	0.178	-0.28	0.314	0	1	1	1	0	0	1	0	1	1	1	1	1	1	1	1	1	0	1	0	0	0	1	1	0	0	1	0	1	1	1	0
AC021087.5	ENSG00000286001	protein_coding	5	-0.16	0.753	-0.14	0.735	0	-0.16	0.828	-0.18	0.787	0	-0.61	0.282	-0.61	0.0152	0	1	1	1	1	1	1	1	1	1	1	1	1	1	1	1	1	1	1	0	1	1	1	1	1	0	0	0	1	1	1	1
AC021092.1	ENSG00000186019	lncRNA	19	0.19	0.745	0.21	0.638	0	0.42	0.46	0.44	0.366	0	0.05	0.957	0.15	0.646	0	1	0	0	1	1	1	1	1	0	1	1	1	2	0	1	1	1	1	1	1	1	1	0	1	1	2	1	1	1	1	1
AC021106.1	ENSG00000249863	processed_pseudogene	4	0.46	0.242	0.47	0.158	0	-0.06	0.953	-0.1	0.934	0	-0.23	0.764	-0.15	0.602	0	0	1	1	1	1	1	1	1	1	1	1	1	1	1	1	1	1	1	0	1	1	1	1	0	1	0	1	1	0	1	1
AC021106.3	ENSG00000279386	TEC	4	0.69	0.304	0.66	0.21	0	0.17	NA	0.17	0.88	0	0.01	0.995	0.06	0.957	0	0	1	0	0	0	0	0	1	0	0	1	0	1	1	1	1	0	0	0	0	0	0	0	0	0	0	0	0	0	0	0
AC021148.3	ENSG00000287262	lncRNA	4	0.02	0.98	0.04	1	0	-0.25	NA	-0.29	0.669	0	1.04	0.1	0.27	0.404	0	0	1	1	0	1	0	1	1	0	0	1	1	0	1	0	0	1	0	1	0	1	0	0	1	1	0	0	1	0	0	1
AC021321.1	ENSG00000271966	lncRNA	8	0.03	0.966	0.03	0.978	0	-0.18	NA	-0.15	0.831	0	-0.22	0.775	0.19	0.528	0	1	0	1	1	1	1	1	1	1	1	1	1	1	0	1	1	1	1	1	1	1	0	1	1	0	1	1	1	0	1	0
AC022007.1	ENSG00000206567	lncRNA	3	-0.03	0.94	-0.01	0.992	0	-0.06	0.928	-0.06	0.936	0	-0.76	0.0342	-0.41	0.0246	0	2	2	2	1	2	1	1	2	2	2	1	1	2	2	2	2	1	1	2	1	1	1	2	2	2	1	2	1	1	1	2
AC022034.1	ENSG00000237807	lncRNA	8	-1.12	0.124	-1.03	0.133	0	-0.44	0.231	-0.45	0.116	0	3.87	1.02e-10	3.31	4.41e-35	0	0	0	0	0	0	0	0	0	0	0	0	0	0	0	0	0	3	1	1	1	2	1	1	1	2	1	1	1	2	1	1
AC022075.1	ENSG00000245648	lncRNA	12	-0.47	0.549	-0.5	0.445	0	0.23	NA	0.26	0.628	0	3.5	3.07e-09	2.27	3.22e-14	0	0	0	0	0	0	0	0	0	0	0	0	0	0	0	0	0	2	0	1	1	3	0	1	1	2	0	1	1	4	1	1
AC022098.1	ENSG00000267169	lncRNA	19	-0.09	0.688	-0.07	0.733	0	-0.06	0.873	-0.05	0.884	0	-0.61	0.00562	-0.45	0.000131	1	6	4	5	5	5	6	5	5	5	4	4	6	4	5	4	6	3	4	4	5	4	4	3	4	4	4	4	5	3	3	3
AC022107.1	ENSG00000280187	TEC	5	0.02	0.956	0.02	0.952	0	-0.04	0.943	-0.03	0.967	0	0.87	0.00861	0.06	0.718	0	1	2	2	2	1	2	1	2	1	2	2	2	1	2	2	2	3	1	2	2	1	2	2	2	2	2	1	1	2	2	1
AC022137.3	ENSG00000286261	protein_coding	19	-0.32	0.4	-0.3	0.357	0	0.11	0.885	0.11	0.896	0	-0.9	0.0538	-0.88	0.000172	0	1	1	1	1	2	1	1	2	1	1	1	1	1	1	1	1	0	1	1	1	1	1	1	0	1	1	1	0	1	1	1
AC022137.4	ENSG00000287608	lncRNA	19	-0.1	0.854	-0.11	0.829	0	0.36	NA	0.34	0.569	0	-1.31	0.012	-1.14	7.66e-06	0	1	1	1	1	1	1	1	1	1	1	1	1	1	1	1	1	0	0	1	1	0	0	1	0	0	0	1	0	1	1	1
AC022149.1	ENSG00000269378	processed_pseudogene	19	-0.06	0.228	-0.05	0.322	0	0.04	0.669	0.04	0.644	0	0.27	9.02e-06	0.1	0.00383	0	113	121	118	116	119	114	116	118	108	118	115	111	107	108	125	112	131	107	122	122	135	135	122	132	144	122	126	126	145	122	123
AC022150.2	ENSG00000268970	lncRNA	19	-0.24	0.558	-0.22	0.539	0	0.16	0.79	0.14	0.852	0	0.03	0.967	-0.18	0.516	0	1	1	1	1	1	1	1	1	1	1	1	1	1	1	1	1	1	1	1	2	1	1	0	1	1	1	1	1	1	2	1
AC022150.4	ENSG00000269825	lncRNA	19	0.15	0.302	0.15	0.215	0	0.08	0.785	0.08	0.746	0	-0.95	4.31e-08	-0.91	2.79e-22	1	9	11	9	11	7	11	8	9	9	11	10	11	11	11	9	11	5	6	5	6	4	4	5	4	4	6	6	6	4	5	4
AC022167.2	ENSG00000260276	lncRNA	16	0.08	0.84	0.09	0.81	0	-0.06	0.929	-0.09	0.901	0	-0.7	0.0809	-0.24	0.223	0	1	1	1	1	1	2	1	1	2	2	2	2	1	2	1	1	1	1	1	2	1	2	1	1	1	2	1	1	1	1	1
AC022210.1	ENSG00000287625	lncRNA	2	0.05	0.945	0.06	0.925	0	-0.64	NA	-0.63	0.19	0	-0.63	0.366	-0.15	0.698	0	0	0	1	1	1	1	1	0	0	1	1	1	1	0	1	1	0	1	0	1	0	0	0	1	0	0	0	1	0	0	0
AC022211.1	ENSG00000263786	lncRNA	17	0.13	0.838	0.14	0.789	0	0.21	NA	0.17	0.824	0	-1	0.105	-0.81	0.00551	0	1	1	1	1	1	1	1	1	1	1	1	1	1	1	1	0	0	0	1	1	0	0	1	1	1	0	1	1	1	0	0
AC022211.2	ENSG00000263843	lncRNA	17	0.05	0.931	0.02	0.995	0	-0.54	NA	-0.54	0.301	0	-0.54	0.449	-0.37	0.214	0	1	1	1	1	0	1	0	1	1	1	1	1	1	1	1	1	0	0	1	1	0	1	1	1	0	0	0	1	0	0	1
AC022211.3	ENSG00000265800	lncRNA	17	0.27	0.63	0.27	0.531	0	-0.15	NA	-0.24	0.728	0	-0.64	0.392	-0.48	0.162	0	1	0	1	1	0	1	1	1	1	1	1	1	1	1	1	1	1	0	1	1	0	0	0	1	0	0	1	0	0	0	0
AC022364.1	ENSG00000247934	lncRNA	12	0.18	0.749	0.17	0.77	0	0.08	NA	0.08	0.939	0	0.34	0.599	0.73	0.00498	0	1	0	0	0	1	1	0	1	1	1	0	0	1	1	0	1	1	1	1	1	1	1	1	1	1	1	1	1	1	1	1
AC022382.2	ENSG00000287878	lncRNA	3	-0.27	0.507	-0.25	0.475	0	-0.34	0.482	-0.33	0.458	0	-0.56	0.288	-0.09	0.78	0	1	1	1	1	1	1	1	1	1	1	1	1	1	1	1	1	1	1	1	2	1	1	1	1	1	1	1	1	0	1	1
AC022400.1	ENSG00000224195	lncRNA	10	0.01	0.991	0.05	0.99	0	-0.48	NA	-0.47	0.535	0	0.51	0.654	-0.21	0.736	0	1	1	0	0	0	1	0	0	0	0	0	0	0	0	0	1	0	0	0	0	1	0	0	0	0	0	0	0	0	0	0
AC022400.3	ENSG00000270808	processed_pseudogene	10	-0.94	0.121	-1.01	0.0246	0	-0.03	NA	-0.02	0.998	0	-0.41	0.711	-0.31	0.472	0	1	0	0	1	0	0	0	1	0	0	0	0	0	0	0	0	0	1	0	1	0	0	1	0	0	0	1	1	0	0	0
AC022400.4	ENSG00000272140	lncRNA	10	-0.41	0.258	-0.39	0.222	0	0.01	0.99	0.01	1	0	-0.33	0.57	-0.22	0.401	0	1	1	1	1	1	1	1	1	1	0	0	1	1	1	1	1	1	1	1	1	1	0	1	1	1	1	1	1	1	1	1
AC022400.6	ENSG00000279088	TEC	10	-0.02	0.88	-0.01	0.953	0	-0.05	0.821	-0.05	0.824	0	-0.6	1.05e-05	-0.52	1.19e-11	1	9	10	8	10	9	10	9	9	9	10	9	10	8	10	9	8	6	6	7	7	6	6	7	8	6	5	6	8	6	6	8
AC022400.7	ENSG00000279689	TEC	10	0.26	0.738	0.25	0.689	0	-0.24	NA	-0.15	0.87	0	-0.84	0.352	-0.1	0.87	0	1	1	0	0	0	0	0	0	0	0	0	1	1	0	0	1	0	1	0	1	1	0	0	0	0	0	0	0	0	1	0
AC022415.1	ENSG00000242615	transcribed_processed_pseudogene	19	0.15	0.842	0.14	0.786	0	-0.24	NA	-0.2	0.82	0	-0.95	0.201	-0.15	0.737	0	1	0	0	1	1	1	0	1	1	0	0	0	1	1	1	1	0	1	1	0	1	0	1	1	0	0	1	1	0	1	1
AC022417.1	ENSG00000279923	TEC	5	0.13	0.887	0.06	1	0	-0.79	NA	-0.81	0.0821	0	-0.41	0.678	0.72	0.0646	0	1	0	1	0	1	0	0	0	0	0	0	0	0	0	0	0	0	1	1	0	0	1	0	1	0	0	0	0	0	0	0
AC022431.1	ENSG00000234553	lncRNA	5	-0.51	0.595	-0.74	0.34	0	0.39	NA	0.29	0.637	0	2.49	0.0202	2.05	1.83e-10	0	0	0	0	1	0	0	0	0	0	0	0	0	0	0	0	0	0	0	1	1	0	1	1	2	0	1	1	2	1	1	2
AC022613.1	ENSG00000256802	lncRNA	15	0.21	0.454	0.21	0.373	0	0	0.999	0	1	0	1.1	5.38e-05	0.92	3.95e-10	0	2	1	1	2	2	2	1	1	2	2	1	1	1	2	2	2	3	3	3	3	3	2	3	3	3	3	2	3	3	2	2
AC022613.2	ENSG00000259523	lncRNA	15	-0.64	0.334	-0.59	0.271	0	0.09	NA	0.1	0.953	0	1.31	0.105	1	0.00305	0	0	1	0	0	0	0	0	0	0	0	0	0	0	0	0	0	1	0	0	1	1	0	1	1	0	1	0	1	0	1	1
AC022762.2	ENSG00000267940	lncRNA	11	-0.15	0.838	-0.14	0.863	0	-0.35	NA	-0.45	0.399	0	0.07	0.942	0.53	0.0884	0	0	1	0	0	0	1	0	1	1	0	0	1	0	1	0	0	0	0	1	1	1	0	1	1	0	0	1	0	1	1	0
AC022893.1	ENSG00000253636	lncRNA	8	0.06	0.917	0.06	0.911	0	-0.21	NA	-0.21	0.755	0	-0.54	0.405	-0.32	0.3	0	0	1	1	1	1	1	1	1	1	1	0	1	1	1	1	1	1	1	1	1	1	0	1	0	0	1	1	1	1	1	0
AC022916.1	ENSG00000266947	lncRNA	17	0.22	0.726	0.22	0.687	0	-0.46	NA	-0.42	0.377	0	1.76	0.000879	1.17	1.34e-05	0	0	0	0	1	0	1	0	0	1	0	0	0	0	1	0	1	1	1	1	1	1	1	1	1	1	0	1	0	1	1	0
AC023043.1	ENSG00000260552	lncRNA	18	-0.18	0.766	-0.19	0.697	0	0.34	NA	0.33	0.585	0	-0.74	0.261	-0.47	0.128	0	1	1	0	0	1	1	1	0	1	0	1	0	1	1	0	1	0	0	0	0	0	0	1	1	1	1	1	0	1	0	1
AC023157.2	ENSG00000276900	lncRNA	12	-0.33	0.39	-0.32	0.342	0	-0.11	0.865	-0.09	0.91	0	0.6	0.219	0.19	0.448	0	1	1	1	2	1	1	1	1	1	1	1	1	1	1	0	1	2	1	1	1	1	1	1	1	1	1	0	2	2	1	1
AC023282.1	ENSG00000274461	lncRNA	10	1.51	4.09e-10	1.5	5.26e-14	0	0.73	0.192	0.82	0.0907	0	-2.42	2.02e-06	-2.38	6.84e-19	0	1	1	2	2	1	1	1	1	5	3	3	4	3	4	4	4	0	0	0	0	0	0	0	0	0	0	1	1	0	0	0
AC023494.1	ENSG00000286584	lncRNA	3	0.13	0.872	0.17	0.779	0	-0.46	NA	-0.4	0.558	0	0.83	0.308	0.17	0.7	0	1	0	0	0	0	0	0	0	0	1	0	1	0	0	0	1	0	0	0	1	1	0	0	0	1	0	1	0	0	0	0
AC023509.3	ENSG00000270175	lncRNA	12	-0.58	0.325	-0.58	0.172	0	-0.62	NA	-0.63	0.293	0	-0.97	0.235	-0.25	0.455	0	1	1	0	0	1	0	0	0	0	0	0	0	0	0	0	1	1	0	1	0	0	1	1	0	0	0	0	0	0	0	0
AC023818.1	ENSG00000280067	TEC	16	-0.46	0.244	-0.44	0.196	0	0.25	NA	0.23	0.709	0	-0.72	0.206	-0.58	0.0253	0	1	1	1	0	1	1	1	1	0	1	1	1	1	0	1	1	0	0	1	1	1	0	1	1	1	1	1	1	1	0	1
AC023908.3	ENSG00000261136	lncRNA	15	0.33	0.334	0.35	0.236	0	-0.47	0.27	-0.48	0.211	0	-0.35	0.534	-0.17	0.517	0	1	1	1	1	2	1	1	1	1	2	1	2	1	1	2	2	1	1	1	1	1	1	1	2	1	1	1	1	1	0	1
AC024060.2	ENSG00000271870	lncRNA	3	0.04	0.934	0.04	0.947	0	-0.15	0.807	-0.13	0.822	0	-0.27	0.645	-0.19	0.453	0	1	2	1	1	1	1	2	1	1	2	1	1	2	1	1	1	1	1	1	1	1	1	1	1	0	1	1	1	1	1	1
AC024075.1	ENSG00000267904	lncRNA	19	-0.23	0.177	-0.22	0.155	0	-0.01	0.991	-0.01	1	0	-0.1	0.76	-0.12	0.356	0	5	5	4	4	4	5	6	4	4	5	5	3	4	3	3	4	5	4	5	5	4	3	4	4	4	4	4	3	4	4	4
AC024075.2	ENSG00000269044	lncRNA	19	-0.16	0.332	-0.15	0.323	0	-0.04	0.914	-0.04	0.905	0	-0.19	0.457	-0.19	0.0849	0	5	5	5	6	5	6	6	8	5	5	6	6	4	6	5	4	4	5	5	5	4	5	6	6	5	5	4	6	4	5	5
AC024075.3	ENSG00000269427	lncRNA	19	-0.25	0.217	-0.24	0.176	0	0.04	0.921	0.04	0.927	0	-0.18	0.589	-0.13	0.38	0	3	2	4	3	3	3	3	3	3	3	3	3	2	3	2	3	2	3	3	4	3	3	3	3	3	3	3	2	3	3	3
AC024145.1	ENSG00000255968	lncRNA	12	-0.3	0.628	-0.33	0.482	0	0.26	NA	0.29	0.695	0	-0.39	0.647	-0.14	0.766	0	1	1	0	0	1	1	0	0	0	0	0	1	0	0	0	1	1	0	0	1	0	0	0	1	0	0	1	1	0	0	0
AC024267.3	ENSG00000264304	lncRNA	17	-0.56	0.104	-0.53	0.0621	0	0.14	0.859	0.14	0.907	0	-1.34	0.00884	-1.13	3.31e-06	0	1	1	1	1	1	1	1	1	1	1	1	1	1	1	1	1	0	0	1	1	1	0	0	1	0	1	0	1	0	1	1
AC024270.5	ENSG00000286872	lncRNA	15	-0.09	0.901	-0.09	0.963	0	-0.39	NA	-0.42	0.457	0	1.13	0.0625	0.85	0.00345	0	0	0	0	0	0	1	1	0	0	0	0	0	1	0	0	0	1	1	1	1	1	1	1	0	1	0	1	0	0	1	0
AC024293.1	ENSG00000244313	processed_pseudogene	11	0.05	0.618	0.06	0.513	0	0.01	0.97	0.01	0.982	0	-0.23	0.0386	-0.1	0.0818	0	30	24	35	32	29	24	29	26	29	27	26	31	30	28	33	33	25	24	27	25	24	30	30	26	25	26	26	25	25	28	31
AC024580.1	ENSG00000279794	TEC	19	-0.02	0.973	-0.03	0.989	0	-0.1	0.882	-0.11	0.86	0	0.26	0.634	-0.15	0.618	0	1	1	1	2	1	2	1	1	2	1	2	1	1	1	1	1	1	1	1	2	2	1	1	1	1	1	1	1	1	1	1
AC024588.1	ENSG00000246214	lncRNA	5	0.03	0.975	0.07	0.931	0	-0.47	NA	-0.49	0.414	0	-1.02	0.219	-0.31	0.396	0	1	1	1	0	0	1	1	1	0	0	1	1	1	0	1	1	0	1	1	1	0	0	1	1	0	0	1	1	0	0	0
AC024896.1	ENSG00000247903	lncRNA	12	-0.29	0.336	-0.3	0.255	0	-0.05	0.931	-0.06	0.937	0	-0.14	0.787	0.17	0.419	0	2	2	1	1	2	2	1	1	2	1	1	1	1	2	1	1	1	2	2	2	2	1	3	2	2	2	1	2	1	2	1
AC024909.1	ENSG00000274021	lncRNA	12	0.19	0.642	0.19	0.61	0	-0.11	0.867	-0.1	0.861	0	0.36	0.488	0.17	0.499	0	0	1	1	1	1	1	1	1	1	1	1	1	1	1	1	2	1	1	1	1	1	1	1	1	1	1	1	1	1	2	1
AC024940.2	ENSG00000243517	processed_pseudogene	12	0.01	0.969	0.01	0.991	0	0.09	0.833	0.1	0.812	0	-0.36	0.296	-0.2	0.229	0	4	3	4	4	3	3	5	2	4	4	4	4	4	4	2	4	3	3	3	4	4	4	3	3	3	4	4	3	3	3	4
AC025031.2	ENSG00000258096	lncRNA	12	0.22	0.68	0.25	0.558	0	0.15	NA	0.18	0.908	0	-0.87	0.198	-0.97	0.00105	0	1	1	1	1	1	1	0	1	1	1	1	1	1	1	1	1	1	0	0	1	0	0	0	0	0	1	0	0	0	0	1
AC025048.2	ENSG00000267248	lncRNA	17	0.04	0.911	0.05	0.897	0	0.07	0.871	0.03	0.967	0	0.79	0.00144	0.37	0.00653	0	3	3	3	3	3	3	3	3	3	4	3	3	3	3	3	4	6	3	4	3	7	2	4	3	5	4	4	4	4	3	2
AC025048.3	ENSG00000267295	unprocessed_pseudogene	17	0.19	0.835	0.22	0.754	0	-0.51	NA	-0.52	0.419	0	0.06	0.963	0.61	0.0962	0	0	0	0	1	1	0	0	0	1	0	0	0	0	0	0	0	0	1	0	1	1	0	0	0	0	0	0	0	1	0	0
AC025048.6	ENSG00000280852	transcribed_processed_pseudogene	17	0.08	0.823	0.09	0.776	0	-0.24	0.346	-0.24	0.287	0	1.31	3.42e-07	1.14	2.9e-16	0	2	2	2	2	2	2	1	2	2	1	2	1	2	1	2	3	4	4	4	3	5	4	4	4	4	3	4	3	3	3	3
AC025165.5	ENSG00000270039	lncRNA	12	-0.43	0.511	-0.37	0.531	0	0.27	NA	0.21	0.761	0	0.71	0.372	0.6	0.0726	0	1	0	0	0	0	0	0	0	0	0	0	1	0	0	0	0	0	1	0	1	1	1	0	1	1	1	0	1	1	1	1
AC025171.1	ENSG00000177738	lncRNA	5	-0.02	0.931	-0.01	0.99	0	0.12	0.492	0.12	0.477	0	0.69	5.05e-06	0.46	2.34e-07	1	5	5	6	5	6	6	5	6	5	7	6	5	5	5	5	5	8	7	9	7	8	8	8	6	9	8	9	8	10	7	7
AC025171.2	ENSG00000215068	lncRNA	5	0.01	0.95	0.02	0.949	0	-0.11	0.666	-0.1	0.64	0	0.06	0.832	-0.17	0.122	0	8	11	8	9	7	12	10	11	7	9	8	11	12	9	10	10	8	8	7	10	9	8	8	8	8	8	8	9	8	6	6
AC025171.4	ENSG00000272144	lncRNA	5	0.29	0.548	0.29	0.482	0	-0.03	NA	-0.02	1	0	-1.04	0.114	-0.65	0.0356	0	1	0	1	1	1	0	0	1	0	1	1	1	1	1	1	1	0	0	1	1	0	0	0	0	0	0	0	1	0	0	0
AC025181.2	ENSG00000272086	lncRNA	5	0.05	0.902	0.06	0.864	0	-0.01	0.99	-0.01	1	0	-0.19	0.72	-0.41	0.045	0	1	1	1	2	2	1	1	2	1	2	2	1	1	2	2	2	1	1	1	1	1	1	1	1	1	1	1	1	1	1	1
AC025188.1	ENSG00000225407	lncRNA	5	-0.24	0.762	-0.15	0.863	0	0.19	NA	0.21	0.856	0	0.36	0.741	-0.1	0.853	0	1	0	0	0	0	1	1	1	0	0	0	0	0	1	0	1	1	0	1	0	0	0	0	0	0	0	0	1	0	1	1
AC025198.1	ENSG00000266501	processed_pseudogene	17	-0.34	0.63	-0.3	0.641	0	0.11	NA	0.03	1	0	1.51	0.0317	0.55	0.0908	0	0	0	0	1	0	0	0	0	0	0	0	0	0	0	0	0	1	0	1	0	1	1	0	0	0	0	1	1	1	1	0
AC025268.1	ENSG00000281974	TEC	10	-0.49	0.142	-0.47	0.0861	0	0.33	0.614	0.32	0.636	0	-2.49	1.79e-07	-1.9	3.59e-15	0	1	2	2	1	2	2	2	2	2	1	1	2	1	1	1	1	0	0	1	1	1	0	1	0	0	1	1	1	0	1	1
AC025271.4	ENSG00000276772	lncRNA	15	0.27	0.598	0.29	0.478	0	0.25	NA	0.3	0.787	0	-1.08	0.0834	-1.21	5.25e-05	0	0	1	1	1	1	0	1	1	1	1	1	1	1	1	1	1	0	0	0	0	0	0	1	0	0	1	0	0	0	1	0
AC025287.3	ENSG00000276523	lncRNA	16	-0.29	0.639	-0.29	0.591	0	0.09	NA	0.02	0.991	0	-0.02	0.982	0.39	0.246	0	0	1	0	1	1	0	0	1	1	1	0	0	0	0	1	0	1	1	0	1	0	1	0	1	1	1	1	0	1	1	1
AC025370.2	ENSG00000286337	lncRNA	8	0.08	0.921	0.17	0.869	0	0.5	NA	0.55	0.295	0	-0.28	0.769	0.02	1	0	0	1	0	0	0	0	1	0	0	0	0	1	1	0	0	0	0	1	0	0	0	0	0	0	0	1	0	1	0	1	0
AC025419.1	ENSG00000250748	lncRNA	12	0.69	0.203	0.7	0.113	0	0.49	NA	0.47	0.382	0	0.5	0.568	0.62	0.0871	0	0	0	1	0	0	0	0	0	0	0	0	1	0	0	0	1	0	0	0	1	0	0	1	0	1	0	1	1	1	1	1
AC025470.2	ENSG00000250961	lncRNA	5	-0.37	0.272	-0.36	0.228	0	0.19	0.659	0.22	0.545	0	1.34	0.000203	0.81	2.77e-05	0	1	1	1	1	1	1	1	1	0	1	1	1	1	1	0	1	2	2	1	1	2	2	2	2	2	2	1	2	3	2	1
AC025569.1	ENSG00000258168	lncRNA	12	-0.31	0.0431	-0.3	0.0302	0	0	0.994	-0.01	0.976	0	-0.57	0.00732	-0.29	0.0189	0	5	5	3	4	5	5	4	4	4	3	3	3	4	4	2	4	3	3	3	6	4	3	4	4	4	3	4	4	3	3	4
AC025614.2	ENSG00000287774	lncRNA	3	0.45	0.212	0.44	0.158	0	0.69	0.00101	0.66	0.000127	0	1.85	1.62e-08	1.99	8.63e-25	0	1	1	0	0	1	1	0	1	1	1	0	0	2	1	0	1	3	3	1	1	3	2	1	1	5	4	2	3	6	4	3
AC025682.1	ENSG00000263766	lncRNA	17	-0.37	0.548	-0.39	0.461	0	-0.41	NA	-0.4	0.554	0	-0.04	0.971	-0.3	0.438	0	0	0	0	1	0	1	0	0	0	1	0	0	0	0	0	0	0	1	0	0	1	0	0	1	0	0	0	1	0	0	0
AC025754.1	ENSG00000250234	lncRNA	5	0.39	0.401	0.4	0.384	0	-0.44	NA	-0.4	0.296	0	0.95	0.0748	1.26	6.21e-07	0	1	1	0	0	1	0	0	0	0	1	1	0	0	1	1	0	1	1	1	1	1	1	1	1	1	1	1	1	0	1	1
AC025754.2	ENSG00000271874	lncRNA	5	-0.19	0.809	-0.16	0.817	0	-0.11	NA	-0.09	0.915	0	0.66	0.37	1.13	0.000305	0	1	1	0	0	1	0	0	0	1	0	0	1	0	0	0	0	2	1	1	1	1	0	1	1	0	1	1	1	1	1	1
AC025774.1	ENSG00000285804	lncRNA	5	0.18	0.727	0.19	0.672	0	0.01	0.991	0	1	0	-0.22	0.762	-0.17	0.556	0	1	1	1	1	1	1	0	1	1	1	1	1	1	1	1	1	1	1	1	1	1	1	0	0	1	1	1	1	1	1	1
AC025857.2	ENSG00000269899	lncRNA	8	0.15	0.74	0.16	0.697	0	0.11	0.867	0.09	0.925	0	0.63	0.184	-0.05	0.917	0	1	1	1	1	1	1	1	1	0	1	1	1	1	1	1	1	2	1	1	0	1	1	1	1	1	1	1	1	1	1	1
AC025917.1	ENSG00000260618	lncRNA	15	-0.13	0.773	-0.12	0.78	0	-0.15	0.811	-0.13	0.816	0	-0.56	0.251	-0.37	0.128	0	1	2	1	1	1	2	1	1	1	1	1	1	1	2	1	1	1	1	1	1	1	1	1	1	1	1	1	1	1	1	1
AC026150.2	ENSG00000260693	lncRNA	15	-0.67	0.0286	-0.66	0.0174	0	-0.21	0.623	-0.22	0.585	0	1.32	0.000705	1.01	1.52e-07	0	1	1	1	1	1	1	0	1	0	1	0	1	1	1	1	1	2	2	2	2	2	2	2	2	2	1	2	1	1	2	2
AC026150.3	ENSG00000260784	unprocessed_pseudogene	15	-0.47	0.439	-0.45	0.346	0	0.19	NA	0.19	0.834	0	-1.07	0.182	-0.49	0.166	0	0	0	1	1	1	0	0	0	0	0	0	1	0	0	0	1	0	0	0	1	0	1	0	0	0	0	1	0	0	0	1
AC026271.1	ENSG00000174977	processed_pseudogene	17	0.02	0.927	0.03	0.891	0	-0.11	0.665	-0.1	0.651	0	0.17	0.511	0.17	0.124	0	5	5	5	6	5	5	5	4	5	5	5	5	5	5	4	4	6	4	6	5	6	5	6	6	4	5	6	3	5	5	6
AC026273.1	ENSG00000286156	transcribed_unprocessed_pseudogene	2	0.2	0.226	0.2	0.17	0	0.12	0.585	0.12	0.632	0	0.67	0.000438	0.38	0.00046	0	3	4	2	3	3	4	3	3	4	4	4	4	4	4	3	4	5	4	4	5	6	3	3	5	5	4	5	5	6	4	4
AC026356.1	ENSG00000274964	lncRNA	12	0.01	0.992	0.01	0.997	0	-0.07	0.931	-0.06	0.965	0	0.19	0.761	-0.12	0.694	0	1	1	1	1	1	1	1	1	1	1	1	1	1	1	1	2	1	1	1	1	1	1	1	1	1	1	1	1	1	1	1
AC026356.2	ENSG00000276115	lncRNA	12	0.01	0.99	0.01	1	0	-0.08	NA	-0.06	0.953	0	0.35	0.64	-0.02	1	0	0	1	0	1	1	1	0	1	1	1	0	0	0	1	0	1	1	1	0	1	0	0	0	0	0	1	0	0	1	1	0
AC026401.3	ENSG00000280206	lncRNA	16	-0.01	0.962	0	1	0	0.24	0.232	0.25	0.164	0	-0.46	0.047	-0.14	0.27	0	4	4	4	5	4	4	5	4	5	3	5	4	4	5	4	4	3	4	4	4	4	4	4	3	3	4	6	5	4	5	5
AC026403.1	ENSG00000229119	processed_pseudogene	5	0.03	0.854	0.03	0.797	0	-0.05	0.746	-0.06	0.739	0	-0.14	0.355	-0.05	0.502	0	14	12	15	16	13	12	15	16	14	15	15	16	16	13	14	15	12	14	15	13	12	16	15	13	14	15	12	13	12	14	13
AC026408.1	ENSG00000286509	lncRNA	5	0.62	0.254	0.64	0.0915	0	0.97	NA	0.91	0.402	0	-3.83	0.000162	-3.01	5.36e-14	0	1	1	0	1	1	1	0	1	1	1	2	1	0	1	1	1	0	0	0	0	0	0	0	0	0	0	0	0	0	0	0
AC026410.3	ENSG00000248569	processed_pseudogene	5	0.19	0.822	0.23	0.765	0	0.09	NA	0.07	0.949	0	-0.22	0.838	0.11	0.865	0	0	0	0	0	0	0	0	0	1	0	0	0	1	0	0	0	0	0	0	0	1	0	0	1	0	0	0	0	0	0	0
AC026412.1	ENSG00000188002	transcribed_unprocessed_pseudogene	5	-0.13	0.666	-0.11	0.691	0	0.15	0.705	0.15	0.687	0	-0.3	0.423	-0.03	0.886	0	1	2	2	2	3	2	2	2	2	2	1	3	2	1	2	2	1	2	2	2	3	2	2	3	2	2	2	3	2	3	2
AC026462.1	ENSG00000234337	processed_pseudogene	16	-0.09	0.862	-0.08	0.857	0	0.17	0.773	0.18	0.771	0	-0.02	0.976	0.11	0.707	0	1	1	1	1	1	0	1	1	1	1	1	1	1	1	1	1	1	1	1	1	1	1	1	1	1	1	1	1	1	1	1
AC026471.1	ENSG00000260267	lncRNA	16	-0.05	0.841	-0.04	0.859	0	0.02	0.965	0.02	0.976	0	0.36	0.119	0.43	0.000189	0	4	3	3	3	3	2	2	2	3	3	3	3	3	3	3	3	4	4	4	4	4	4	3	3	4	4	4	4	3	4	4
AC026471.4	ENSG00000261474	lncRNA	16	-0.03	0.96	0.02	1	0	0.09	0.907	0.1	0.899	0	0.27	0.672	0.29	0.287	0	1	1	0	1	1	1	1	1	1	1	1	1	1	0	0	1	1	1	1	1	1	1	1	1	1	1	1	1	1	1	1
AC026471.6	ENSG00000280132	TEC	16	0.17	0.728	0.17	0.683	0	-0.13	0.85	-0.09	0.913	0	0.57	0.274	0.05	0.847	0	1	0	1	1	1	1	0	1	1	1	1	1	1	1	1	1	1	1	0	1	1	1	1	1	1	0	1	1	1	1	1
AC026691.1	ENSG00000270021	lncRNA	5	-0.08	0.932	-0.04	1	0	0.61	NA	0.56	0.455	0	0	0.999	-0.59	0.177	0	0	0	0	1	0	0	0	1	0	0	1	0	0	0	1	0	0	0	0	0	0	0	0	0	1	0	0	0	0	0	1
AC026748.3	ENSG00000286388	lncRNA	5	-0.07	0.716	-0.05	0.779	0	0.09	0.706	0.1	0.667	0	-0.27	0.203	-0.39	0.000129	0	6	5	6	6	6	6	7	5	5	5	6	5	6	6	6	5	5	5	5	4	4	4	4	5	6	5	5	4	4	5	4
AC026877.1	ENSG00000240809	processed_pseudogene	3	0.04	0.953	0.09	0.896	0	0.06	NA	0.05	0.966	0	0.4	0.592	0.09	0.818	0	0	1	1	1	1	0	0	0	1	0	1	1	0	0	1	0	1	0	1	0	1	1	1	1	1	0	0	0	1	0	1
AC026979.2	ENSG00000271869	lncRNA	8	-0.3	0.716	-0.32	0.652	0	0.25	NA	0.23	0.802	0	0.28	0.819	-0.11	0.829	0	0	1	0	0	0	1	1	0	0	1	0	0	0	0	0	1	0	0	1	0	0	0	0	1	1	0	1	0	0	0	0
AC026979.4	ENSG00000285669	lncRNA	8	-0.02	0.965	0	1	0	0.04	0.951	0.04	0.975	0	0.19	0.723	0.04	0.847	0	1	1	1	1	1	2	1	1	1	1	1	1	1	2	1	2	1	2	1	1	1	1	1	2	1	2	1	1	1	1	2
AC027031.2	ENSG00000254615	lncRNA	8	0.14	0.621	0.14	0.553	0	0.18	0.643	0.18	0.615	0	-0.64	0.0452	-0.56	0.000361	0	2	3	3	3	3	3	3	4	3	3	4	4	4	4	2	3	2	2	2	2	2	2	2	3	2	2	3	2	2	3	2
AC027097.1	ENSG00000267040	lncRNA	18	-0.15	0.725	-0.13	0.749	0	-0.24	0.661	-0.24	0.64	0	-0.46	0.368	-0.16	0.532	0	1	1	2	1	1	2	1	1	1	1	1	1	1	1	2	1	1	1	1	1	1	1	1	1	1	1	1	1	1	2	0
AC027097.2	ENSG00000267787	lncRNA	18	-0.31	0.566	-0.32	0.447	0	0.2	NA	0.22	0.817	0	-0.99	0.13	-0.75	0.0097	0	1	1	1	1	0	1	0	0	1	0	0	0	0	1	1	1	0	0	1	0	0	0	0	0	0	1	0	1	1	0	0
AC027130.1	ENSG00000261195	lncRNA	16	0.69	NA	0.88	0.398	0	-0.44	NA	-0.42	0.464	0	1.77	0.0509	3.11	4.69e-13	0	0	0	0	0	0	0	0	0	0	0	0	0	0	0	0	0	1	1	1	1	0	1	1	0	0	1	0	0	1	0	1
AC027237.3	ENSG00000259426	lncRNA	15	-0.41	0.487	-0.4	0.404	0	-0.26	NA	-0.24	0.686	0	0.38	0.622	1.1	9.71e-05	0	0	0	1	1	1	0	1	0	1	0	0	0	0	0	0	0	1	1	2	1	1	1	1	1	1	1	1	1	1	1	1
AC027288.3	ENSG00000257894	lncRNA	12	0.01	0.99	0.03	1	0	0.14	NA	0.11	0.911	0	0.69	0.439	1.44	3.04e-05	0	0	0	0	0	0	0	0	0	0	0	0	0	0	0	0	0	0	1	1	0	0	1	0	0	0	1	1	1	0	0	1
AC027290.2	ENSG00000280138	TEC	12	-0.1	0.718	-0.09	0.737	0	-0.09	0.831	-0.07	0.848	0	0.32	0.318	0.28	0.0555	0	3	5	4	3	3	4	3	3	3	3	2	3	4	4	2	4	5	4	3	5	5	3	5	5	3	4	3	5	4	4	3
AC027307.2	ENSG00000267317	lncRNA	19	0.06	0.846	0.09	0.778	0	-0.21	0.442	-0.21	0.386	0	0.61	0.0228	0.44	0.00181	0	2	3	2	2	2	2	2	2	2	1	2	3	2	2	2	3	4	3	3	3	4	3	2	3	3	2	2	4	3	2	3
AC027307.3	ENSG00000268798	lncRNA	19	0.1	0.895	0.15	0.822	0	-0.13	NA	-0.2	0.874	0	-1.25	0.0823	-0.71	0.0239	0	1	1	0	0	1	0	1	0	1	0	1	1	0	0	1	1	0	0	1	0	0	0	0	0	0	0	0	0	0	0	0
AC027309.2	ENSG00000253683	processed_pseudogene	5	0.03	0.902	0.05	0.839	0	-0.13	0.64	-0.13	0.587	0	0.06	0.857	-0.04	0.785	0	4	4	5	5	5	4	5	3	5	6	5	5	4	6	3	4	6	4	4	4	4	5	4	4	4	4	4	4	4	4	3
AC027559.1	ENSG00000259658	transcribed_unprocessed_pseudogene	15	-0.21	0.393	-0.2	0.357	0	-0.09	0.828	-0.08	0.878	0	0.31	0.347	0.23	0.154	0	3	3	2	2	2	2	3	2	2	2	2	3	2	2	2	2	3	3	3	3	2	3	3	3	3	2	2	2	3	2	3
AC027601.1	ENSG00000260005	lncRNA	17	0.32	0.536	0.32	0.462	0	-0.44	NA	-0.44	0.391	0	0.04	0.962	0.29	0.366	0	1	1	1	1	1	0	1	0	1	1	1	1	1	1	1	1	0	1	1	2	1	0	1	1	0	0	0	1	1	0	1
AC027601.5	ENSG00000287431	lncRNA	17	-0.11	0.601	-0.1	0.607	0	-0.19	0.468	-0.21	0.372	0	-1.14	3.04e-07	-0.59	1.04e-06	0	6	4	5	5	4	5	3	4	5	4	4	4	5	4	4	4	2	3	3	4	2	3	3	4	2	3	2	3	2	3	4
AC027682.1	ENSG00000259804	lncRNA	16	-0.17	0.841	-0.15	0.863	0	-0.69	NA	-0.77	0.164	0	-0.61	0.543	0.13	0.788	0	0	0	0	0	0	1	1	0	0	0	1	0	0	0	0	1	0	0	0	1	0	0	1	0	0	0	0	0	0	0	0
AC027682.6	ENSG00000276075	lncRNA	16	-0.08	0.913	-0.1	0.863	0	-0.22	NA	-0.22	0.796	0	0.03	0.977	-0.02	1	0	1	1	0	0	1	1	1	0	0	0	1	1	0	0	0	0	0	0	1	1	1	0	0	0	0	0	0	0	0	0	0
AC027682.7	ENSG00000280214	TEC	16	-0.18	0.782	-0.22	0.67	0	-0.1	NA	-0.11	0.942	0	-0.9	0.183	-0.33	0.308	0	0	1	0	0	1	1	0	1	1	1	1	1	0	0	0	1	0	0	1	1	0	0	1	1	0	0	0	1	1	0	1
AC027702.1	ENSG00000260588	lncRNA	8	-0.17	0.798	-0.17	0.764	0	-0.24	NA	-0.2	0.84	0	0.54	0.438	0.19	0.569	0	1	1	0	0	1	1	1	0	0	1	1	0	0	0	1	0	1	1	1	0	1	1	0	1	1	0	0	1	1	0	1
AC027796.4	ENSG00000262903	lncRNA	17	-0.1	0.628	-0.1	0.621	0	-0.13	0.66	-0.12	0.665	0	-0.7	0.000841	-0.32	0.0084	0	4	4	3	4	5	4	3	3	4	3	3	3	4	4	3	3	2	2	3	5	3	2	3	3	2	2	2	4	3	2	3
AC027801.1	ENSG00000204584	lncRNA	17	-0.5	0.175	-0.51	0.0941	0	-0.14	NA	-0.15	0.908	0	-1.93	0.000262	-1.29	2.31e-07	0	2	2	1	1	1	1	1	1	1	1	1	0	1	1	1	1	0	0	1	0	0	0	1	1	0	0	0	0	0	0	1
AC034102.1	ENSG00000237493	processed_pseudogene	12	-0.04	0.753	-0.03	0.838	0	0.11	0.424	0.11	0.372	0	0.47	0.000169	0.11	0.154	0	11	12	10	12	11	9	11	11	10	13	12	10	10	9	11	9	13	11	10	10	15	12	10	12	15	12	10	12	17	12	11
AC034102.6	ENSG00000258317	lncRNA	12	0.6	0.287	0.61	0.173	0	-0.07	NA	-0.1	0.956	0	0.6	0.495	0.62	0.0869	0	0	0	0	0	1	1	0	0	0	0	1	0	1	1	1	1	0	1	1	0	1	1	1	0	0	0	0	1	1	0	1
AC034231.1	ENSG00000249572	lncRNA	5	0.34	0.562	0.33	0.44	0	0	NA	0.02	1	0	0.13	0.893	0.11	0.775	0	1	0	0	1	0	1	0	0	0	1	1	1	1	1	0	1	1	0	1	0	0	0	1	1	1	1	0	1	0	1	1
AC034236.1	ENSG00000185641	processed_pseudogene	5	-0.05	0.753	-0.04	0.778	0	0.06	0.788	0.05	0.797	0	-0.38	0.00979	-0.24	0.00173	0	14	15	16	14	13	11	15	14	16	13	14	15	13	13	13	12	11	11	12	11	10	15	11	13	13	14	12	12	11	12	13
AC034236.2	ENSG00000271918	lncRNA	5	-0.21	0.633	-0.19	0.651	0	-0.49	0.267	-0.48	0.242	0	-0.42	0.471	-0.1	0.719	0	1	2	1	2	1	1	1	1	1	1	1	0	1	1	1	1	1	2	1	1	1	1	1	1	1	0	1	1	1	1	1
AC036108.3	ENSG00000261616	lncRNA	15	0.01	0.987	0.02	1	0	-0.4	NA	-0.41	0.544	0	-0.25	0.784	-0.57	0.0843	0	0	1	1	0	1	1	0	1	1	0	1	1	1	1	1	1	0	0	0	1	1	1	0	0	0	0	1	0	0	0	0
AC036176.1	ENSG00000267390	lncRNA	18	-0.17	0.676	-0.18	0.648	0	-0.01	0.988	-0.03	1	0	-0.26	0.636	-0.16	0.497	0	1	1	1	1	2	2	1	1	1	1	1	1	1	2	2	1	1	2	1	1	1	1	1	1	2	1	1	1	1	1	1
AC037198.1	ENSG00000276107	lncRNA	15	-0.1	0.297	-0.09	0.282	0	0.1	0.494	0.09	0.518	0	-1.7	2.86e-49	-1.12	6.09e-72	1	30	34	29	26	26	31	25	30	25	28	27	27	30	22	28	27	8	13	13	17	9	12	17	15	10	14	16	16	10	13	16
AC037459.2	ENSG00000253200	lncRNA	8	0.14	0.767	0.16	0.7	0	0.08	0.919	0.09	0.905	0	-0.71	0.137	-0.07	0.834	0	1	1	1	1	2	1	1	2	1	2	1	2	2	2	1	1	1	1	1	2	1	1	1	1	1	1	2	1	1	1	2
AC039056.2	ENSG00000278493	lncRNA	15	0.21	0.679	0.21	0.652	0	0.44	NA	0.45	0.376	0	-0.2	0.796	-0.18	0.634	0	0	1	1	1	1	1	0	0	1	1	1	1	1	1	1	1	1	0	0	1	0	0	1	0	1	1	1	1	0	1	1
AC040160.1	ENSG00000262691	lncRNA	16	-0.04	0.931	-0.06	0.893	0	-0.09	0.895	-0.09	0.936	0	0.36	0.452	-0.21	0.386	0	1	2	1	1	1	2	1	1	2	1	1	1	1	2	1	1	1	1	1	1	2	1	1	1	2	1	1	1	1	1	1
AC040162.1	ENSG00000261884	protein_coding	16	0.08	0.873	0.1	0.892	0	0.11	0.867	0.11	0.861	0	0.45	0.39	0.31	0.24	0	0	1	1	1	1	0	1	1	1	1	1	1	1	1	1	1	1	1	1	1	1	1	1	1	1	1	1	1	1	1	1
AC040162.3	ENSG00000263126	lncRNA	16	-0.36	0.616	-0.28	0.636	0	-0.3	NA	-0.23	0.832	0	-0.63	0.493	0.11	0.859	0	0	1	0	1	0	0	0	0	1	0	0	0	0	0	0	1	0	0	1	0	1	1	1	1	0	1	0	0	0	0	0
AC040169.1	ENSG00000260018	lncRNA	16	0.28	0.487	0.29	0.395	0	-0.16	0.793	-0.16	0.782	0	-0.29	0.64	0.31	0.199	0	1	1	1	1	1	1	1	1	1	1	1	1	1	1	1	1	1	1	1	1	0	1	1	1	0	1	1	1	1	1	0
AC040934.1	ENSG00000253347	lncRNA	17	-0.32	0.607	-0.26	0.622	0	-0.35	NA	-0.32	0.663	0	-1.43	0.0443	-0.21	0.551	0	0	0	1	0	1	1	0	1	0	0	0	0	1	1	0	0	0	0	0	0	0	0	1	1	0	0	0	1	0	0	0
AC040970.1	ENSG00000253210	lncRNA	8	0.1	0.777	0.11	0.748	0	0.04	0.925	0.05	0.931	0	1.06	0.000199	0.77	8.08e-07	0	1	1	1	1	2	1	1	2	1	1	1	1	1	2	2	1	2	2	2	2	3	2	2	2	2	2	2	2	3	2	2
AC040977.1	ENSG00000262089	lncRNA	17	-0.2	0.539	-0.2	0.493	0	0	0.999	0	1	0	0.08	0.886	-0.03	0.891	0	1	2	3	1	2	2	2	1	1	1	1	2	1	1	2	1	1	1	2	1	3	1	2	2	2	2	1	1	1	2	2
AC044787.1	ENSG00000213862	processed_pseudogene	15	0.02	0.92	0.03	0.93	0	-0.15	0.476	-0.15	0.422	0	-0.1	0.701	-0.11	0.295	0	7	5	10	6	6	6	7	6	8	7	7	7	7	6	6	7	6	5	6	7	7	6	5	7	6	5	5	6	5	7	5
AC044860.1	ENSG00000229212	transcribed_unprocessed_pseudogene	15	-0.3	0.24	-0.33	0.129	0	-0.08	0.871	-0.07	0.914	0	-0.14	0.748	-0.06	0.801	0	4	2	1	2	3	3	2	2	2	2	2	2	2	2	2	2	3	3	1	3	2	2	3	3	3	2	2	2	3	2	2
AC046134.2	ENSG00000248932	lncRNA	3	0.48	0.343	0.49	0.263	0	-0.23	NA	-0.23	0.783	0	0.22	0.804	0.13	0.778	0	1	0	0	0	0	1	0	0	1	0	1	1	1	1	1	1	1	1	0	1	0	0	1	0	0	0	0	1	1	0	0
AC046143.1	ENSG00000229334	lncRNA	3	0.1	0.696	0.12	0.618	0	-0.23	0.292	-0.24	0.216	0	0.8	0.000414	0.62	7.17e-07	0	3	3	3	3	3	3	3	2	3	2	3	4	3	3	2	4	4	4	4	4	6	3	5	3	4	4	3	4	3	3	4
AC046176.1	ENSG00000236814	processed_pseudogene	8	0.4	0.146	0.41	0.0898	0	0.21	0.612	0.2	0.586	0	-0.04	0.94	0.25	0.232	0	1	1	1	1	2	1	1	2	1	1	2	2	2	2	2	2	1	1	2	2	1	2	2	2	2	2	1	2	1	2	2
AC046185.3	ENSG00000279369	TEC	17	-0.03	0.927	-0.01	0.978	0	0	0.994	0	1	0	0.01	0.988	0.08	0.585	0	5	3	4	4	3	4	5	4	5	4	4	4	4	3	3	4	4	4	4	4	4	5	3	4	5	4	4	5	4	3	4
AC048341.1	ENSG00000257354	lncRNA	12	0.04	0.878	0.05	0.84	0	0.13	0.648	0.12	0.7	0	-0.14	0.675	0.19	0.175	0	3	3	3	2	3	2	2	3	3	2	2	2	2	4	3	2	2	2	3	4	2	2	3	4	2	3	3	4	3	3	4
AC048341.2	ENSG00000275180	lncRNA	12	0.27	0.276	0.26	0.21	0	-0.25	0.419	-0.25	0.39	0	-0.22	0.605	0.42	0.00774	0	2	1	1	2	2	1	1	2	2	2	2	2	2	2	2	2	1	2	2	3	1	2	2	3	1	1	2	3	1	2	2
AC053481.2	ENSG00000263887	transcribed_unprocessed_pseudogene	17	1.54	0.133	1.62	0.11	0	-0.81	NA	-0.42	0.854	0	2.39	0.0917	1.34	0.116	0	0	0	1	0	0	1	0	0	1	0	1	1	2	0	1	2	1	1	0	1	1	1	0	0	2	0	1	1	1	0	0
AC053513.2	ENSG00000256973	lncRNA	12	0.18	0.721	0.19	0.686	0	0.05	NA	0.04	0.988	0	0.38	0.562	0.01	1	0	0	1	1	1	1	1	1	1	1	1	0	1	0	1	1	1	0	0	1	1	1	1	1	0	1	1	1	1	1	1	1
AC055811.4	ENSG00000278864	TEC	17	0.09	0.624	0.1	0.508	0	0.16	0.43	0.17	0.366	0	-0.54	0.00583	-0.39	0.000178	1	6	7	7	7	6	7	7	7	7	8	7	9	7	7	6	7	5	5	4	7	5	5	7	4	4	6	7	6	4	7	6
AC055839.2	ENSG00000286190	protein_coding	17	-0.2	0.234	-0.2	0.188	0	-0.11	0.716	-0.12	0.633	0	-0.16	0.575	-0.23	0.065	0	5	5	6	5	4	6	7	4	4	5	5	5	6	4	4	4	5	3	4	5	4	4	5	6	4	4	4	5	5	5	3
AC055876.2	ENSG00000254398	unprocessed_pseudogene	15	-0.21	0.691	-0.22	0.58	0	-0.36	NA	-0.36	0.518	0	-0.78	0.237	-0.16	0.55	0	0	1	1	0	1	1	1	1	1	1	1	1	0	1	1	0	0	1	1	1	0	1	1	1	0	1	1	0	0	1	0
AC055876.4	ENSG00000260844	processed_pseudogene	15	-0.31	0.388	-0.32	0.29	0	0.32	0.561	0.33	0.537	0	-1.45	0.00123	-1.09	1.8e-06	0	1	1	1	1	1	1	1	1	1	1	1	1	1	1	1	1	0	1	1	1	1	0	0	0	0	1	1	1	1	1	1
AC060766.1	ENSG00000267102	transcribed_processed_pseudogene	17	-0.14	0.5	-0.14	0.449	0	0.22	0.36	0.21	0.297	0	-0.47	0.0538	-0.39	0.00131	0	6	6	5	4	4	5	5	4	4	5	5	4	4	5	4	5	4	4	3	3	3	4	4	4	5	4	5	3	3	4	5
AC060766.4	ENSG00000267547	lncRNA	17	-0.26	0.22	-0.24	0.205	0	0.27	0.327	0.26	0.303	0	-0.68	0.0139	-0.66	3.81e-06	0	3	3	3	2	3	3	3	3	3	2	2	3	2	2	4	2	2	2	2	1	2	2	2	2	2	2	2	2	2	2	2
AC060766.5	ENSG00000267648	transcribed_processed_pseudogene	17	-0.29	0.336	-0.29	0.305	0	-0.1	0.851	-0.11	0.864	0	0.06	0.926	-0.09	0.711	0	1	2	1	1	1	2	1	1	1	1	2	1	1	1	1	1	1	2	1	1	1	2	1	1	1	1	1	1	2	1	1
AC060766.7	ENSG00000267745	lncRNA	17	-0.11	0.601	-0.1	0.594	0	0.06	0.865	0.05	0.894	0	-0.47	0.0461	-0.3	0.0138	0	4	4	3	4	3	3	3	5	3	3	4	3	3	3	3	4	2	3	3	4	2	3	3	3	3	3	3	3	3	4	3
AC060780.1	ENSG00000267002	lncRNA	17	-0.08	0.586	-0.07	0.6	0	-0.04	0.86	-0.05	0.798	0	0.02	0.937	0.2	0.017	0	7	11	10	8	9	9	9	9	7	9	8	9	9	8	10	8	9	10	12	12	7	10	12	11	8	11	9	10	9	10	11
AC063976.2	ENSG00000224431	processed_pseudogene	5	0.05	0.948	0.06	0.961	0	0.16	NA	0.17	0.89	0	-0.84	0.222	-0.8	0.0078	0	1	1	1	0	1	1	0	1	1	1	1	1	0	1	0	1	0	0	0	1	0	1	0	0	0	1	0	1	0	0	1
AC064799.1	ENSG00000212664	processed_pseudogene	15	-0.26	0.651	-0.26	0.566	0	-0.16	0.866	-0.18	0.855	0	-0.74	0.267	-0.09	0.797	0	1	1	1	0	2	1	0	1	1	1	1	1	1	0	1	1	1	1	1	1	1	2	1	1	1	1	1	1	1	1	0
AC064807.1	ENSG00000228801	lncRNA	8	-0.18	0.411	-0.16	0.449	0	-0.2	0.419	-0.19	0.414	0	0.82	0.000367	0.54	2.04e-05	0	2	2	3	3	2	3	3	2	3	2	3	2	2	1	2	2	5	3	4	4	4	4	3	3	3	3	3	3	5	3	3
AC064836.2	ENSG00000273456	lncRNA	2	0.13	0.854	0.11	0.837	0	-0.24	NA	-0.19	0.86	0	-0.98	0.204	-0.43	0.231	0	0	0	1	1	0	1	1	1	1	1	0	1	1	0	1	1	0	0	0	0	0	1	1	1	0	0	0	0	0	1	0
AC066613.1	ENSG00000259668	lncRNA	15	-0.44	0.511	-0.44	0.402	0	-0.42	NA	-0.42	0.572	0	0.19	0.866	-0.19	0.638	0	1	1	0	0	0	0	1	0	0	0	0	0	0	0	0	0	1	0	0	0	0	0	0	1	0	0	0	0	0	0	0
AC067817.2	ENSG00000253829	lncRNA	8	-0.16	0.803	-0.1	0.875	0	0.03	NA	0.04	1	0	0.57	0.456	0.32	0.314	0	0	0	0	0	0	1	1	0	0	0	0	0	0	0	1	1	0	1	1	1	1	1	0	1	0	1	1	1	1	0	1
AC067838.1	ENSG00000272338	lncRNA	8	-0.35	0.491	-0.34	0.4	0	-0.2	NA	-0.19	0.795	0	-0.22	0.793	-0.38	0.215	0	0	1	1	1	1	1	0	0	0	0	0	1	1	1	1	1	0	0	0	1	1	0	0	1	0	1	0	1	1	1	0
AC067852.2	ENSG00000266962	lncRNA	17	-0.11	0.599	-0.09	0.652	0	-0.01	0.976	-0.01	0.996	0	0.48	0.0256	-0.04	0.852	0	4	4	4	4	3	4	4	5	3	4	4	5	3	4	4	4	6	4	3	5	3	4	3	4	4	3	4	4	5	3	4
AC067852.5	ENSG00000287710	lncRNA	17	0.42	0.559	0.43	0.47	0	-0.34	NA	-0.28	0.78	0	-0.96	0.355	0.31	0.55	0	0	1	0	0	1	0	0	0	0	0	0	1	0	1	0	0	0	1	1	0	0	0	0	0	0	0	0	0	0	0	0
AC067930.5	ENSG00000279605	TEC	8	0	0.998	0.02	0.984	0	-0.15	0.807	-0.15	0.782	0	-0.04	0.952	0.16	0.547	0	1	1	1	1	1	1	1	1	1	1	1	1	1	1	2	1	1	1	1	1	0	1	1	2	1	1	2	1	1	1	1
AC067930.8	ENSG00000287576	lncRNA	8	0.19	0.792	0.21	0.75	0	0.09	NA	0.05	0.936	0	1.69	0.00569	1.07	0.00038	0	0	0	0	0	0	0	0	0	0	1	0	0	0	0	0	0	0	1	1	0	1	1	1	0	1	0	1	0	1	0	1
AC068205.2	ENSG00000283341	lncRNA	11	-0.08	0.837	-0.07	0.876	0	0.27	0.502	0.23	0.517	0	-0.76	0.0519	-0.42	0.0275	0	1	2	1	2	1	2	2	1	1	1	1	2	2	1	2	1	1	1	1	1	1	2	1	2	2	2	1	1	1	1	1
AC068279.2	ENSG00000287763	lncRNA	2	-0.34	0.292	-0.34	0.206	0	-0.56	0.246	-0.54	0.194	0	-1.91	9.85e-06	-1.81	1.52e-18	0	3	2	2	3	1	3	3	3	2	2	2	2	2	2	2	2	1	1	1	1	0	2	0	0	0	1	0	0	1	0	0
AC068338.2	ENSG00000260274	lncRNA	15	-0.05	0.948	0	1	0	-0.12	NA	-0.13	0.896	0	0.48	0.524	0.04	0.925	0	1	1	0	1	1	0	0	1	0	1	0	1	0	1	0	0	1	0	1	1	1	0	1	1	1	0	0	1	0	0	0
AC068446.2	ENSG00000247765	lncRNA	15	-1.65	0.18	-1.44	0.132	0	0.09	NA	0.11	0.904	0	2.77	0.00396	3.01	2.22e-14	0	0	0	0	0	0	0	0	0	0	0	0	0	0	0	0	0	1	1	1	0	0	1	1	1	1	1	0	1	1	1	1
AC068473.5	ENSG00000274828	lncRNA	18	-0.06	0.881	-0.07	0.863	0	-0.43	0.212	-0.45	0.172	0	-0.56	0.167	-0.61	0.000805	0	2	2	2	3	1	2	2	2	2	1	2	2	2	2	2	2	1	2	2	1	1	1	1	1	1	1	1	1	1	1	1
AC068580.1	ENSG00000229512	lncRNA	11	-0.55	0.35	-0.57	0.224	0	-0.34	NA	-0.32	0.632	0	0.02	0.983	0.38	0.273	0	1	0	0	0	1	0	0	0	0	0	0	0	0	0	0	0	1	1	0	0	1	0	0	1	0	0	1	1	0	0	0
AC068580.3	ENSG00000235027	lncRNA	11	0.22	0.7	0.23	0.659	0	-0.1	NA	-0.1	0.943	0	0.62	0.326	0.53	0.0667	0	0	0	0	1	1	0	1	0	0	1	0	1	1	1	1	1	1	1	0	1	1	1	1	1	1	0	1	1	1	1	1
AC068587.4	ENSG00000283674	lncRNA	8	0.33	0.553	0.38	0.356	0	0	NA	0.02	1	0	-1.04	0.135	-1.21	0.000222	0	0	1	1	0	1	1	1	1	1	1	0	1	1	1	1	1	0	0	0	1	1	0	0	0	0	0	0	0	0	0	0
AC068700.1	ENSG00000260398	lncRNA	8	0.15	0.763	0.15	0.678	0	0.11	0.873	0.1	0.892	0	-0.43	0.435	0.12	0.683	0	1	1	0	1	1	1	1	1	1	1	1	0	1	1	1	1	1	1	1	1	1	1	1	1	1	1	0	1	1	1	1
AC068790.7	ENSG00000270130	lncRNA	12	-0.23	0.764	-0.18	0.757	0	0.35	NA	0.36	0.666	0	0.38	0.719	-0.53	0.169	0	0	1	1	0	0	1	0	0	0	0	1	0	0	0	0	1	0	0	0	0	1	0	0	0	0	0	0	1	0	1	0
AC068831.6	ENSG00000284946	protein_coding	15	0.63	0.0203	0.62	0.00731	0	0.46	0.345	0.41	0.325	0	-2.66	3.86e-07	-1.07	2.08e-06	0	1	1	1	1	1	1	1	1	2	2	1	2	2	2	2	2	0	1	0	0	0	1	0	1	0	1	1	1	0	1	1
AC068860.1	ENSG00000279266	TEC	11	-0.49	0.398	-0.46	0.378	0	0.29	NA	0.3	0.689	0	0.87	0.241	0.48	0.136	0	0	0	0	0	0	0	0	0	0	0	0	0	0	0	0	0	1	0	0	1	1	0	0	1	0	1	1	1	0	0	1
AC068870.2	ENSG00000277782	lncRNA	15	-0.03	0.952	-0.02	0.985	0	-0.04	0.939	-0.04	0.962	0	0.73	0.0406	0.54	0.00298	0	1	1	1	1	2	2	1	1	1	2	1	1	1	1	1	1	2	2	1	1	2	2	2	2	2	2	2	1	2	2	2
AC068888.1	ENSG00000257337	lncRNA	12	0.08	0.862	0.09	0.844	0	-0.25	0.661	-0.22	0.692	0	-0.31	0.597	-0.31	0.206	0	1	2	1	2	1	1	1	1	1	1	1	1	2	2	1	2	0	1	1	2	1	1	1	1	1	1	1	1	1	1	1
AC068946.1	ENSG00000280537	protein_coding	2	-0.25	0.597	-0.22	0.604	0	-0.3	0.601	-0.33	0.503	0	-0.04	0.957	0.11	0.733	0	1	1	1	1	1	1	1	1	1	2	0	1	1	1	1	1	1	1	1	1	1	1	2	1	1	1	1	1	1	1	1
AC069282.1	ENSG00000225507	processed_pseudogene	7	-0.2	0.599	-0.19	0.577	0	0.01	0.991	0.02	1	0	-0.11	0.859	-0.06	0.821	0	1	2	1	1	1	1	1	1	1	1	1	1	1	1	1	1	2	1	1	1	1	1	1	1	1	1	1	1	1	1	2
AC069528.2	ENSG00000279320	TEC	3	-0.47	0.444	-0.45	0.334	0	-0.25	NA	-0.23	0.784	0	0.38	0.708	-0.2	0.631	0	0	0	0	1	0	1	0	0	0	0	0	1	0	0	0	0	0	1	0	0	0	0	0	1	0	0	0	1	0	0	1
AC069544.1	ENSG00000272853	lncRNA	10	0.33	0.518	0.33	0.457	0	-0.47	NA	-0.43	0.366	0	-0.11	0.905	0.28	0.384	0	1	1	1	0	1	1	0	1	1	0	1	1	1	1	1	1	0	1	1	1	1	1	1	1	0	1	0	1	0	1	1
AC069547.1	ENSG00000279863	TEC	10	0.13	0.873	0.12	0.872	0	-0.04	NA	-0.03	1	0	-0.84	0.362	-0.48	0.24	0	0	0	1	1	0	0	1	0	1	0	0	0	0	0	1	0	0	0	0	1	0	0	0	0	0	0	1	0	0	0	0
AC072022.2	ENSG00000285938	protein_coding	3	0.15	0.696	0.16	0.599	0	0.13	0.88	0.14	0.917	0	-2.22	2.9e-07	-2.2	1.17e-22	0	2	2	2	2	2	2	3	3	3	4	2	2	3	2	2	2	1	0	0	0	1	0	1	1	0	0	1	1	0	0	1
AC072061.1	ENSG00000259826	lncRNA	7	0.2	0.729	0.17	0.784	0	-0.01	NA	-0.01	1	0	0.1	0.905	0.32	0.339	0	1	1	0	0	1	1	0	0	1	0	0	1	1	1	1	0	0	1	1	1	1	1	1	1	1	1	1	1	1	1	0
AC073046.1	ENSG00000235499	lncRNA	2	-0.19	0.633	-0.19	0.61	0	0.17	0.759	0.16	0.744	0	0.41	0.429	-0.07	0.81	0	1	1	1	1	1	1	1	2	1	1	1	1	1	1	1	1	1	1	1	1	1	1	1	1	1	1	2	1	1	1	2
AC073073.2	ENSG00000272604	lncRNA	7	0.14	0.772	0.14	0.728	0	-0.07	0.93	-0.06	0.948	0	0.34	0.571	0.11	0.669	0	1	1	1	1	1	1	1	2	1	1	1	1	1	2	1	1	1	1	1	2	1	2	1	1	1	1	1	2	1	1	1
AC073107.1	ENSG00000272693	transcribed_unprocessed_pseudogene	7	-0.36	0.132	-0.35	0.102	0	0.17	0.667	0.18	0.585	0	-0.03	0.953	-0.09	0.644	0	2	2	1	2	2	2	1	2	1	1	1	1	1	1	1	1	2	1	2	2	1	2	2	2	3	2	1	3	2	1	2
AC073107.2	ENSG00000275833	unprocessed_pseudogene	7	-0.46	0.385	-0.44	0.326	0	-0.05	NA	-0.06	0.969	0	-0.5	0.521	0.27	0.44	0	0	1	0	0	0	0	0	1	0	0	0	0	0	0	0	0	0	1	0	1	0	1	1	0	0	0	0	1	0	1	1
AC073111.1	ENSG00000239377	lncRNA	7	-0.42	0.549	-0.39	0.467	0	-0.09	NA	-0.07	0.962	0	-0.38	0.707	-0.02	1	0	1	1	0	0	1	0	0	1	0	1	0	0	1	0	0	0	0	0	1	0	0	0	0	1	1	1	0	0	0	0	1
AC073111.4	ENSG00000284691	protein_coding	7	-0.11	0.528	-0.1	0.557	0	-0.2	0.303	-0.2	0.297	0	-0.09	0.764	-0.14	0.226	0	5	6	6	6	5	5	5	5	6	4	5	4	5	5	6	5	5	5	5	5	5	5	4	4	5	4	3	4	4	5	4
AC073130.1	ENSG00000237870	lncRNA	7	0.79	0.000332	0.78	3.51e-05	0	0.92	0.000946	0.95	0.000132	0	-1.54	0.000131	-1.11	1.58e-07	0	1	1	2	1	1	1	1	2	3	2	2	3	2	2	2	3	1	0	1	1	0	1	1	1	0	1	2	1	1	1	2
AC073130.2	ENSG00000243243	lncRNA	7	0.51	0.109	0.52	0.0524	0	-0.1	0.895	-0.09	0.907	0	-0.47	0.408	-0.51	0.0407	0	1	1	1	2	1	1	1	1	1	1	1	2	2	1	1	2	1	1	1	1	1	0	1	1	0	1	1	1	1	1	1
AC073130.3	ENSG00000279086	TEC	7	0.58	0.142	0.58	0.0668	0	0.3	NA	0.34	0.691	0	-1.42	0.0245	-1.31	2.28e-05	0	1	0	1	1	1	0	1	1	1	1	1	1	1	1	1	1	0	0	0	0	0	0	0	0	0	0	0	1	0	0	0
AC073136.1	ENSG00000223559	processed_pseudogene	7	-0.27	0.659	-0.23	0.716	0	-0.03	NA	-0.05	1	0	0.33	0.693	0.3	0.388	0	0	1	1	1	0	0	0	0	0	0	0	0	1	0	1	0	1	1	0	0	0	1	1	1	1	1	0	1	0	1	1
AC073254.1	ENSG00000237126	lncRNA	2	0.01	0.983	0.04	0.977	0	-0.13	NA	-0.16	0.851	0	0.34	0.614	0.15	0.685	0	0	1	1	1	1	0	1	0	1	1	1	0	1	1	1	1	0	1	1	0	1	1	1	1	1	1	1	1	1	1	0
AC073257.1	ENSG00000232140	lncRNA	2	-1.06	0.236	-0.93	0.284	0	-0.48	NA	-0.49	0.255	0	2.29	0.00807	2.69	2.69e-15	0	0	0	0	0	0	0	0	0	0	0	0	0	0	0	0	0	1	2	1	1	1	1	1	0	0	1	1	0	1	1	1
AC073264.3	ENSG00000283537	transcribed_unprocessed_pseudogene	7	0.38	0.00291	0.39	0.000844	1	0.04	0.913	0.04	0.92	0	-0.48	0.0182	-0.21	0.0798	0	5	3	4	5	5	4	4	4	6	6	6	5	6	5	6	5	3	3	4	3	3	3	5	5	3	3	4	5	4	3	5
AC073349.2	ENSG00000234338	processed_pseudogene	7	-1.32	0.00429	-1.25	0.000582	0	0.07	NA	0.1	0.938	0	-1.24	0.0794	-0.62	0.0587	0	1	1	0	0	1	1	0	1	1	0	0	0	0	0	0	0	1	0	1	1	0	0	0	0	0	0	1	1	0	0	0
AC073548.1	ENSG00000279861	TEC	19	-0.38	0.356	-0.38	0.272	0	0.19	0.778	0.18	0.77	0	-0.84	0.0959	-0.29	0.261	0	1	1	1	1	1	0	1	0	1	0	0	0	1	1	1	1	1	1	1	1	1	0	1	1	0	1	1	1	1	1	1
AC073857.1	ENSG00000280120	TEC	12	0.2	0.576	0.21	0.472	0	0	0.997	0	1	0	-0.43	0.367	-0.08	0.741	0	1	1	2	1	1	1	1	2	2	2	1	1	1	2	1	1	1	1	1	1	1	1	1	1	1	1	1	1	1	1	1
AC073861.1	ENSG00000242299	processed_pseudogene	3	0.04	0.837	0.05	0.827	0	-0.09	0.688	-0.11	0.655	0	-0.37	0.0358	-0.27	0.0137	0	20	19	27	22	19	16	20	21	21	20	24	23	20	18	23	19	14	17	13	13	14	27	20	16	17	14	15	17	14	19	15
AC073896.2	ENSG00000257303	lncRNA	12	-0.29	0.504	-0.29	0.419	0	-0.02	0.984	-0.05	0.968	0	0.04	0.962	-0.27	0.345	0	1	1	1	1	1	1	1	1	1	1	1	1	1	1	0	1	1	1	1	1	1	1	1	1	1	1	1	1	1	1	1
AC073896.3	ENSG00000257740	lncRNA	12	-0.23	0.715	-0.21	0.738	0	0.18	NA	0.18	0.829	0	0.34	0.687	0.08	0.857	0	1	1	0	0	0	0	1	0	0	0	0	0	0	1	1	1	1	1	1	1	0	0	1	0	0	1	1	0	1	1	0
AC073912.1	ENSG00000256250	lncRNA	12	-0.07	0.932	-0.04	0.978	0	-0.45	NA	-0.47	0.302	0	1.8	0.0124	1.45	4.08e-07	0	0	0	0	0	0	0	0	0	0	0	0	1	0	0	0	0	1	1	1	1	1	1	1	1	0	1	0	0	0	1	1
AC073912.2	ENSG00000256299	lncRNA	12	0.42	0.58	0.33	0.682	0	0.14	NA	0.14	0.895	0	1.78	0.0221	1.44	2.14e-05	0	0	0	0	0	0	0	0	0	0	0	0	0	0	0	0	0	0	1	0	0	1	0	1	1	1	1	1	0	0	1	1
AC073957.3	ENSG00000273151	lncRNA	7	-0.05	0.839	-0.05	0.843	0	-0.04	0.914	-0.04	0.932	0	-0.4	0.105	-0.21	0.13	0	6	11	8	6	8	7	6	5	7	8	5	6	9	8	6	7	6	6	5	9	6	4	7	6	5	6	5	7	5	5	6
AC074032.1	ENSG00000272368	lncRNA	12	-0.45	0.495	-0.44	0.355	0	0.72	NA	0.68	0.279	0	-0.28	0.809	-0.95	0.00719	0	1	1	1	1	0	0	0	1	0	1	0	1	0	0	0	0	0	0	1	0	0	0	0	1	0	1	0	0	1	1	1
AC074117.1	ENSG00000234072	lncRNA	2	0.05	0.825	0.06	0.75	0	0.03	0.949	0.03	0.944	0	-0.6	0.00692	-0.35	0.00339	1	5	5	5	6	5	6	4	4	5	6	4	5	5	7	6	6	4	4	4	5	3	4	5	4	3	4	4	4	3	4	5
AC074138.1	ENSG00000276071	lncRNA	19	-0.07	0.936	0	1	0	0.75	NA	0.63	0.338	0	-0.05	0.967	-0.7	0.0916	0	0	0	1	0	0	0	0	1	0	0	1	1	0	1	0	1	0	0	0	0	0	0	1	0	0	1	0	0	0	0	0
AC074141.1	ENSG00000283236	transcribed_unprocessed_pseudogene	19	-0.13	0.81	-0.12	0.829	0	-0.09	NA	-0.08	0.921	0	-0.02	0.981	-0.31	0.27	0	0	1	1	1	1	1	1	0	0	1	1	1	1	1	1	1	1	1	0	1	1	0	0	1	0	0	0	1	1	0	1
AC074212.1	ENSG00000259605	lncRNA	19	-0.03	0.957	-0.03	1	0	0.36	NA	0.33	0.477	0	0.65	0.26	0.29	0.273	0	1	0	0	1	0	1	1	1	1	0	1	1	0	1	0	1	1	0	1	1	1	0	1	1	1	1	1	1	1	1	1
AC078785.1	ENSG00000240057	lncRNA	3	-0.61	0.0234	-0.58	0.0185	0	-0.39	0.195	-0.39	0.141	0	0.84	0.027	0.62	0.000609	0	1	1	1	1	1	1	1	1	1	1	1	1	1	0	1	1	2	2	1	2	2	2	2	2	1	1	2	1	1	1	2
AC078795.1	ENSG00000269984	lncRNA	3	0.16	0.8	0.15	0.807	0	0.33	NA	0.36	0.585	0	-0.76	0.259	-0.49	0.111	0	1	1	1	0	1	1	0	1	1	1	1	1	1	1	1	1	0	0	1	0	0	0	1	1	0	1	1	0	1	1	0
AC078817.1	ENSG00000230291	processed_pseudogene	12	-0.02	0.957	0	1	0	0.03	0.962	0	1	0	-0.06	0.899	0.03	0.886	0	4	4	5	4	3	3	4	3	4	3	3	4	4	3	5	4	4	3	4	2	4	7	4	3	5	4	4	3	3	5	3
AC078819.1	ENSG00000216285	processed_pseudogene	12	0.18	0.00506	0.19	0.00251	0	0.07	0.527	0.07	0.548	0	0.05	0.692	0.19	0.000786	0	16	15	14	14	15	15	15	17	18	19	18	17	18	17	16	16	17	18	16	19	16	19	16	18	18	17	19	21	16	19	18
AC078846.1	ENSG00000273329	lncRNA	7	-0.16	0.635	-0.14	0.634	0	-0.05	0.941	-0.03	0.989	0	-0.31	0.493	-0.13	0.532	0	2	2	2	2	2	2	1	2	2	2	1	2	2	1	2	2	1	2	2	2	2	1	2	2	2	1	2	2	1	2	2
AC078850.1	ENSG00000248187	lncRNA	4	0.93	9.3e-12	0.89	2.06e-15	1	1.23	7.63e-06	1.23	2.46e-07	0	-3.93	9.77e-24	-3.2	5.62e-82	0	2	3	5	7	3	2	4	7	6	5	8	11	5	7	7	12	0	0	0	1	0	0	0	1	0	0	1	3	0	0	0
AC078883.1	ENSG00000225205	lncRNA	2	-0.06	0.873	-0.06	0.862	0	-0.2	0.6	-0.19	0.601	0	0.33	0.396	0.44	0.0102	0	2	2	2	2	2	2	1	1	1	2	1	1	2	1	1	2	2	2	2	2	2	2	3	2	2	1	2	2	1	2	2
AC078899.1	ENSG00000213985	processed_pseudogene	19	-0.14	0.811	-0.15	0.778	0	0.04	0.968	0.02	0.99	0	0.53	0.374	0.25	0.378	0	1	1	1	1	1	1	1	0	1	1	0	1	1	1	1	1	1	1	1	1	1	1	1	1	1	1	1	0	1	1	2
AC079140.2	ENSG00000250321	processed_pseudogene	4	0.56	0.157	0.56	0.087	0	0.33	NA	0.3	0.623	0	-0.81	0.221	-0.51	0.0861	0	0	0	1	1	1	0	1	0	1	0	1	1	1	1	1	1	0	1	1	0	0	0	0	1	1	1	0	1	0	0	1
AC079148.1	ENSG00000260331	lncRNA	2	-0.04	0.942	0	1	0	0.12	0.922	0.07	0.976	0	-3.29	6.36e-08	-2.77	1.99e-23	0	1	3	2	1	3	2	2	2	1	2	1	2	2	3	1	2	0	0	0	1	0	0	0	1	0	0	0	0	0	1	0
AC079148.3	ENSG00000287881	lncRNA	2	0.11	0.872	0.08	0.917	0	0.7	NA	0.58	0.571	0	-3.38	4.62e-05	-3.25	4.83e-20	0	1	2	2	2	1	2	0	1	1	1	1	2	1	1	2	2	0	0	0	1	0	0	0	0	0	0	0	0	0	0	0
AC079250.1	ENSG00000230979	processed_pseudogene	2	-0.25	0.603	-0.23	0.576	0	-0.18	0.789	-0.29	0.622	0	-0.2	0.786	0.13	0.675	0	1	1	1	1	1	1	1	2	1	1	1	1	1	1	1	1	1	2	1	1	1	3	1	1	1	1	1	1	1	0	1
AC079313.1	ENSG00000258086	lncRNA	12	-0.27	0.476	-0.24	0.452	0	0.38	0.412	0.38	0.361	0	-1.53	0.000345	-0.68	0.00251	0	1	1	1	1	1	1	1	1	1	1	1	1	1	1	0	1	1	1	1	1	0	0	1	1	1	1	1	1	1	1	1
AC079336.5	ENSG00000266718	lncRNA	17	-0.54	0.481	-0.43	0.503	0	0.1	NA	0.12	0.923	0	0.47	0.662	0.68	0.086	0	0	1	0	0	0	0	0	0	0	0	0	0	0	1	0	0	0	0	1	1	1	0	0	1	1	0	1	1	0	1	0
AC079781.5	ENSG00000284707	lncRNA	7	-0.14	0.617	-0.12	0.624	0	-0.2	0.594	-0.23	0.469	0	-0.69	0.0252	-0.41	0.00858	0	3	3	3	4	4	4	3	3	4	4	3	3	3	3	2	4	2	2	3	3	2	2	2	4	2	2	3	2	2	3	2
AC079834.1	ENSG00000272944	lncRNA	2	0.03	0.972	-0.1	0.925	0	0.32	NA	0.31	0.725	0	-0.12	0.92	-0.13	0.811	0	0	1	0	0	1	1	0	0	1	0	0	0	0	0	0	0	0	0	0	0	1	0	0	0	1	0	0	0	0	0	0
AC079921.1	ENSG00000249207	lncRNA	4	-0.2	0.741	-0.18	0.756	0	0.12	NA	0.12	0.892	0	-0.05	0.951	0.08	0.888	0	1	1	0	1	0	0	0	0	0	1	0	0	1	0	0	0	0	1	0	1	1	1	0	1	1	0	0	1	1	1	0
AC079921.2	ENSG00000249685	lncRNA	4	0.3	0.612	0.27	0.654	0	0.31	NA	0.32	0.605	0	0.48	0.499	0.89	0.00344	0	0	1	1	0	1	0	0	0	1	1	0	0	0	1	0	0	1	1	0	1	1	1	1	0	0	1	1	1	1	1	1
AC079922.2	ENSG00000237753	lncRNA	2	0.25	0.219	0.25	0.14	0	0.14	0.691	0.15	0.658	0	-0.03	0.944	-0.55	0.000108	0	3	4	3	4	2	3	4	3	4	4	4	5	4	5	3	4	3	2	2	2	3	2	3	2	4	2	3	3	3	2	2
AC079944.2	ENSG00000241889	processed_pseudogene	3	-0.32	0.382	-0.3	0.333	0	0.29	0.517	0.3	0.462	0	-0.41	0.427	-0.01	0.979	0	1	1	1	1	1	1	1	1	1	1	1	1	1	1	0	1	1	1	1	1	1	1	1	1	1	2	1	1	1	1	1
AC080013.1	ENSG00000240207	lncRNA	3	0.31	0.661	0.43	0.421	0	-0.54	NA	-0.53	0.393	0	0.12	0.912	0.59	0.118	0	1	0	1	0	0	1	1	0	1	0	0	1	0	0	0	1	1	0	1	1	1	1	0	0	0	0	0	0	1	0	1
AC080038.1	ENSG00000274565	lncRNA	17	0	0.997	0.01	1	0	0.31	NA	0.31	0.709	0	-0.54	0.445	-1	0.000829	0	1	1	1	1	1	1	1	0	1	0	1	0	1	1	1	1	0	0	0	0	0	0	0	0	1	0	0	0	0	0	0
AC080112.3	ENSG00000278918	TEC	17	-0.09	0.855	-0.09	0.844	0	0.34	0.53	0.35	0.466	0	-0.67	0.2	-0.76	0.00197	0	1	2	1	1	1	1	1	0	1	1	1	1	1	1	1	1	1	0	1	1	1	0	1	1	1	0	1	1	1	0	1
AC083798.2	ENSG00000272758	lncRNA	3	-0.07	0.901	-0.05	0.958	0	0.08	NA	0.08	0.939	0	-0.29	0.647	-0.21	0.456	0	1	1	1	1	1	1	1	1	1	1	1	1	1	1	0	1	1	1	1	1	1	1	1	1	1	1	0	1	1	1	1
AC083799.1	ENSG00000203644	lncRNA	3	-0.03	0.915	-0.01	0.997	0	-0.11	0.739	-0.11	0.743	0	-0.42	0.113	-0.02	0.898	0	3	3	3	4	4	3	3	3	4	2	3	3	4	3	4	3	2	2	3	3	3	4	4	4	3	3	4	2	3	3	3
AC083837.1	ENSG00000285744	lncRNA	8	-0.21	0.926	-0.1	1	0	-0.05	0.922	-0.02	0.986	0	8.82	3.84e-13	8.09	4.74e-101	0	0	0	0	0	0	0	0	0	0	0	0	0	0	0	0	0	4	4	3	4	5	3	3	2	4	3	3	3	6	3	2
AC083843.2	ENSG00000259820	lncRNA	8	0.12	0.669	0.14	0.59	0	0.16	0.691	0.13	0.722	0	-0.83	0.0109	-0.42	0.00727	0	2	2	2	2	2	2	3	2	2	2	3	2	2	3	2	3	1	2	2	2	1	2	2	1	1	2	2	2	1	2	2
AC083843.3	ENSG00000279518	TEC	8	-0.26	0.711	-0.22	0.726	0	-0.41	NA	-0.42	0.534	0	0.83	0.326	0.17	0.671	0	0	0	0	0	0	0	0	1	0	1	0	0	0	0	0	0	0	0	1	0	0	0	0	0	0	0	1	0	0	0	0
AC083855.2	ENSG00000285906	lncRNA	3	-0.18	0.047	-0.17	0.0505	0	0.09	0.474	0.09	0.453	0	0.43	0.000289	0.53	5.18e-16	1	11	12	11	11	12	11	10	11	9	11	10	9	10	11	8	11	15	16	16	15	15	17	15	19	16	17	20	16	16	17	17
AC083862.1	ENSG00000272941	lncRNA	7	-0.43	0.33	-0.42	0.284	0	-0.38	0.488	-0.3	0.554	0	0.98	0.0504	0.33	0.206	0	1	0	1	1	1	1	1	1	0	1	0	1	1	1	0	1	1	1	1	1	2	1	1	1	1	1	0	1	2	0	1
AC083862.2	ENSG00000287733	lncRNA	7	-0.32	0.47	-0.3	0.402	0	-0.06	0.943	-0.12	0.868	0	1.15	0.0126	0.43	0.0973	0	1	1	1	0	1	1	1	1	1	1	1	1	1	0	1	1	2	1	1	1	1	1	1	0	1	1	1	1	1	1	1
AC083899.1	ENSG00000204745	unprocessed_pseudogene	2	0.09	0.83	0.08	0.841	0	-0.32	0.401	-0.33	0.387	0	-0.19	0.714	0.2	0.393	0	10	7	5	11	8	6	6	11	13	5	8	11	7	6	11	5	7	8	10	10	6	11	9	10	7	7	9	8	8	9	4
AC084018.1	ENSG00000272849	lncRNA	12	-0.2	0.429	-0.2	0.347	0	0.04	0.942	0.02	0.997	0	-0.97	0.00119	-0.68	9.11e-06	0	4	5	3	2	4	4	4	3	3	3	3	3	3	3	4	3	1	2	2	3	1	2	2	3	1	2	2	2	3	2	3
AC084018.2	ENSG00000274292	lncRNA	12	-0.63	0.105	-0.62	0.0552	0	-0.12	0.884	-0.08	0.938	0	-0.67	0.256	-0.38	0.178	0	2	1	1	1	1	1	1	1	0	1	1	1	1	0	1	1	1	1	1	1	1	1	1	1	0	0	1	1	1	0	1
AC084036.1	ENSG00000272990	lncRNA	3	-0.71	0.27	-0.67	0.195	0	-0.83	NA	-0.61	0.317	0	0.51	0.622	0.27	0.475	0	0	0	0	0	1	0	0	0	0	1	0	0	0	0	0	0	1	0	0	1	0	0	1	0	0	0	0	1	1	0	0
AC084125.2	ENSG00000255182	lncRNA	8	-0.12	0.823	-0.15	0.776	0	-0.1	0.909	-0.1	0.905	0	-0.25	0.718	-0.18	0.581	0	1	1	1	1	1	2	1	1	1	1	1	1	1	1	0	1	1	1	1	2	1	1	1	1	1	1	1	1	1	1	1
AC084198.4	ENSG00000286699	lncRNA	3	0.12	0.624	0.13	0.55	0	-0.2	0.554	-0.2	0.499	0	-0.18	0.62	-0.44	0.00345	0	2	2	2	2	3	2	3	3	3	3	3	3	2	3	2	2	2	1	2	2	2	1	2	3	2	1	1	1	2	1	2
AC084337.1	ENSG00000254595	processed_pseudogene	11	0.3	0.375	0.3	0.313	0	0	0.999	0	1	0	-0.46	0.34	-0.07	0.797	0	1	1	1	1	1	1	1	1	1	1	1	1	1	1	1	1	1	1	1	1	1	1	1	1	1	1	1	1	1	1	1
AC084757.3	ENSG00000259705	lncRNA	15	-0.32	0.594	-0.29	0.611	0	-0.19	NA	-0.24	0.754	0	0.57	0.449	0.09	0.785	0	1	1	0	1	0	1	1	1	0	0	1	0	0	1	1	1	1	1	0	1	1	0	1	1	0	0	1	0	1	1	0
AC084824.1	ENSG00000257511	processed_pseudogene	12	0.14	0.58	0.15	0.49	0	-0.06	0.901	-0.06	0.895	0	0.15	0.687	0.28	0.0548	0	3	3	2	3	2	3	3	3	4	2	3	4	3	4	3	3	4	3	4	4	3	2	3	4	3	3	3	3	3	5	3
AC084824.3	ENSG00000274105	lncRNA	12	-0.77	0.19	-0.73	0.11	0	0.69	NA	0.62	0.302	0	-1.1	0.173	-0.57	0.161	0	1	0	0	0	1	1	0	0	0	0	0	0	0	0	0	0	1	0	0	1	0	0	0	0	0	1	0	0	0	0	1
AC084824.4	ENSG00000275854	lncRNA	12	-0.13	0.77	-0.13	0.756	0	-0.02	0.983	-0.02	1	0	-0.12	0.848	0.2	0.412	0	1	1	1	1	1	1	1	1	1	1	1	1	1	1	1	1	1	1	1	1	1	1	1	1	1	1	1	1	1	1	1
AC087203.3	ENSG00000270074	lncRNA	8	-0.45	0.389	-0.44	0.307	0	-0.19	NA	-0.17	0.855	0	0.01	0.996	-0.44	0.161	0	0	1	0	1	1	0	0	1	0	0	1	0	0	1	1	0	0	1	0	1	0	0	0	0	0	0	0	0	1	1	0
AC087289.2	ENSG00000267342	lncRNA	17	0.07	0.927	0.11	0.894	0	0.18	NA	0.12	0.91	0	0.36	0.681	-0.33	0.397	0	1	0	0	0	1	1	0	1	1	1	1	0	0	1	0	0	1	0	0	0	0	0	0	0	1	0	0	0	1	0	0
AC087289.5	ENSG00000267801	lncRNA	17	0.02	0.975	0.03	0.971	0	-0.04	0.965	-0.02	1	0	-0.04	0.959	0.11	0.73	0	1	1	1	1	1	1	2	1	1	1	1	1	1	2	1	1	1	1	1	1	1	1	1	1	1	1	1	1	1	1	1
AC087294.1	ENSG00000235530	lncRNA	17	-0.36	0.323	-0.34	0.3	0	-0.13	0.84	-0.14	0.837	0	0.22	0.717	0.09	0.755	0	1	1	1	1	1	1	1	1	1	1	1	1	1	1	1	1	2	1	1	1	1	1	1	1	1	1	1	1	1	1	1
AC087442.1	ENSG00000255091	lncRNA	11	-0.05	0.956	-0.1	0.94	0	0.15	0.814	0.19	0.716	0	1.82	0.000278	2.41	4.5e-19	0	1	0	0	0	1	0	0	0	0	0	0	0	0	0	0	1	1	2	1	2	1	1	2	1	2	2	1	1	2	2	1
AC087477.2	ENSG00000259275	lncRNA	15	-0.1	0.823	-0.1	0.806	0	-0.59	0.223	-0.58	0.195	0	-0.94	0.0613	-1.47	1.46e-11	0	1	2	2	2	1	2	2	1	1	2	1	1	1	1	2	1	1	0	0	1	0	1	0	1	0	0	1	0	1	0	0
AC087500.1	ENSG00000261879	lncRNA	17	0.16	0.807	0.12	0.828	0	-0.41	NA	-0.37	0.533	0	0.39	0.622	-0.26	0.43	0	0	1	1	1	1	1	1	1	1	0	1	1	1	1	1	1	0	0	1	0	1	0	0	1	0	0	0	1	1	0	0
AC087501.4	ENSG00000271851	lncRNA	17	-0.33	0.301	-0.31	0.281	0	-0.1	0.85	-0.1	0.861	0	0.24	0.645	0.39	0.0542	0	1	1	2	1	1	1	1	1	1	1	1	1	1	1	1	1	1	1	2	1	2	2	2	2	1	1	1	1	1	2	2
AC087521.2	ENSG00000246250	lncRNA	11	0.1	0.847	0.1	0.827	0	-0.37	0.54	-0.41	0.44	0	-0.68	0.219	-0.68	0.00932	0	1	1	1	1	1	2	2	1	2	1	1	1	2	1	1	1	1	0	0	2	1	0	1	1	1	0	1	0	1	0	0
AC087623.2	ENSG00000272092	lncRNA	8	0.18	0.78	0.19	0.716	0	0.1	NA	0.06	0.969	0	-0.39	0.622	-0.32	0.338	0	1	1	1	0	1	1	1	1	1	0	1	1	1	1	1	0	0	1	0	0	1	1	1	0	1	0	1	1	0	1	1
AC087741.1	ENSG00000262580	lncRNA	17	-0.15	0.556	-0.15	0.482	0	-0.11	0.738	-0.12	0.695	0	-0.01	0.983	0.36	0.0114	0	4	4	3	2	3	4	2	2	4	2	2	2	3	3	3	3	3	4	4	4	4	3	5	4	3	4	4	5	3	4	3
AC087741.3	ENSG00000279259	TEC	17	0.07	0.94	0.08	0.945	0	-0.11	NA	-0.04	0.981	0	-0.69	0.476	-0.42	0.321	0	1	1	0	0	0	1	1	0	1	0	1	1	0	1	0	1	0	0	0	1	0	0	0	0	0	0	0	1	0	0	0
AC087752.3	ENSG00000253878	lncRNA	8	-0.18	0.735	-0.16	0.784	0	0.03	0.974	0.05	0.976	0	0.84	0.0914	0.56	0.0213	0	1	1	0	1	1	1	1	1	1	1	0	1	1	0	1	1	1	1	1	1	1	0	1	1	2	1	1	1	1	1	1
AC087854.1	ENSG00000251034	lncRNA	8	-0.02	0.974	0	1	0	-0.26	0.688	-0.27	0.61	0	0.11	0.879	-0.07	0.811	0	1	1	2	1	2	1	1	1	1	1	1	1	1	1	1	2	1	1	1	1	2	1	1	1	1	1	1	1	1	1	1
AC089983.1	ENSG00000257732	lncRNA	12	0.01	0.972	0.03	0.868	0	-0.02	0.972	-0.01	0.996	0	-1.29	7.51e-12	-0.96	5.63e-18	1	6	6	4	4	7	5	5	3	8	5	5	3	7	5	4	4	3	3	2	4	3	2	2	3	3	2	2	2	3	3	2
AC090004.1	ENSG00000268279	protein_coding	3	0.02	0.972	-0.01	1	0	-0.18	NA	-0.2	0.8	0	-0.87	0.21	-0.43	0.162	0	1	1	1	1	0	1	1	0	0	1	1	1	1	1	1	1	0	0	0	1	0	1	1	1	0	1	1	0	0	0	1
AC090018.2	ENSG00000287005	lncRNA	3	-0.22	0.558	-0.21	0.501	0	-0.11	0.851	-0.1	0.855	0	0.05	0.934	0.04	0.925	0	1	1	2	2	1	1	1	1	2	1	1	1	1	1	1	1	2	1	1	1	1	1	2	1	1	1	1	2	1	1	1
AC090114.2	ENSG00000273270	lncRNA	7	-0.09	0.593	-0.08	0.598	0	-0.06	0.81	-0.06	0.806	0	0.55	0.000839	0.33	0.000224	1	7	7	7	8	7	7	6	9	6	8	7	7	6	7	7	6	10	10	9	8	10	7	7	10	8	8	9	9	11	7	9
AC090114.3	ENSG00000280828	unprocessed_pseudogene	7	0	0.996	-0.01	1	0	0.02	0.988	0.01	1	0	0.1	0.878	-0.45	0.068	0	1	1	1	2	1	2	1	1	1	1	1	2	1	1	1	1	1	1	1	1	1	1	1	1	1	1	1	1	1	1	1
AC090152.1	ENSG00000167912	lncRNA	8	0.35	0.0414	0.35	0.0278	0	-0.02	0.968	-0.01	0.982	0	0.84	0.000217	1.22	3.59e-25	0	2	1	2	2	2	1	3	2	3	2	3	3	2	3	3	2	4	5	6	6	3	5	5	4	3	5	5	5	3	6	5
AC090181.2	ENSG00000269951	lncRNA	15	0.04	0.952	0.05	0.963	0	0.38	NA	0.39	0.576	0	-0.43	0.62	-0.75	0.0262	0	0	1	0	1	0	0	1	0	0	1	0	1	0	0	0	1	0	0	0	0	0	0	0	0	0	0	0	0	0	0	1
AC090181.3	ENSG00000278991	TEC	15	0.17	0.745	0.16	0.738	0	-0.17	0.819	-0.15	0.824	0	-0.42	0.516	-0.12	0.708	0	1	1	1	1	1	1	0	1	1	1	1	1	1	1	1	1	1	1	1	1	1	1	1	0	1	1	0	1	0	1	1
AC090197.1	ENSG00000253837	lncRNA	8	-0.19	0.451	-0.18	0.437	0	-0.05	0.922	-0.03	0.956	0	0.1	0.804	0.14	0.381	0	3	2	2	2	2	2	2	2	1	2	2	2	2	2	3	2	2	2	2	3	2	2	2	3	2	2	2	3	3	2	3
AC090198.1	ENSG00000253106	lncRNA	8	-0.03	0.938	-0.01	0.992	0	-0.31	0.279	-0.31	0.239	0	-0.51	0.124	-0.12	0.516	0	2	2	2	2	2	2	2	2	2	2	2	3	2	2	2	2	2	2	2	2	1	2	2	2	1	2	1	2	1	2	2
AC090204.1	ENSG00000247134	lncRNA	8	0.41	0.426	0.35	0.427	0	-0.06	0.938	-0.05	0.967	0	-0.28	0.675	1.71	1.03e-11	0	1	0	0	0	1	0	0	0	1	1	0	0	1	0	0	0	1	1	1	2	1	2	1	2	1	1	2	2	1	1	1
AC090229.1	ENSG00000267397	lncRNA	18	-0.4	0.239	-0.4	0.21	0	-0.08	0.891	-0.07	0.896	0	1.04	0.00542	1.27	5.46e-12	0	1	1	0	1	1	1	1	1	1	1	1	1	0	1	0	1	2	2	2	2	2	2	2	2	2	2	2	2	2	2	3
AC090409.1	ENSG00000267279	lncRNA	18	0.86	0.0379	0.87	0.0136	0	0.19	NA	0.23	0.734	0	0.55	0.458	0.45	0.195	0	0	1	0	0	1	0	0	1	1	0	1	1	1	1	1	1	1	0	1	0	1	1	0	1	0	0	1	1	1	0	1
AC090498.1	ENSG00000279483	processed_pseudogene	7	0.08	0.598	0.09	0.572	0	-0.03	0.921	-0.04	0.925	0	-0.39	0.0185	-0.16	0.147	0	25	30	29	25	26	19	23	26	29	25	25	27	28	25	34	25	17	21	22	21	20	29	26	26	24	22	23	21	18	22	22
AC090517.5	ENSG00000285331	lncRNA	15	-0.24	0.529	-0.23	0.52	0	-0.06	0.93	-0.05	0.948	0	0.28	0.572	0.34	0.103	0	1	2	1	1	1	1	1	1	1	1	1	1	2	1	1	1	2	1	2	2	2	1	2	2	1	2	2	1	2	2	1
AC090559.1	ENSG00000255197	lncRNA	11	0.06	0.915	0.06	0.912	0	-0.07	0.924	-0.08	0.942	0	0.32	0.56	0.05	0.876	0	1	1	1	1	1	1	1	1	1	1	1	1	1	1	1	1	1	1	0	1	1	1	1	1	1	1	1	1	1	1	1
AC090587.1	ENSG00000228661	lncRNA	11	-0.77	0.16	-0.74	0.092	0	-0.25	NA	-0.23	0.743	0	0.73	0.333	0.34	0.295	0	0	0	0	0	0	0	1	0	0	0	0	0	0	0	0	0	1	0	0	0	1	0	1	1	0	0	1	0	1	0	0
AC090587.2	ENSG00000229368	lncRNA	11	-0.18	0.73	-0.17	0.736	0	0.07	NA	0.08	0.967	0	-0.96	0.0658	-0.2	0.503	0	1	0	1	1	1	1	0	1	1	0	1	0	1	1	1	1	1	1	1	1	0	1	1	1	0	1	1	1	1	1	1
AC090589.3	ENSG00000270060	lncRNA	11	-0.28	0.552	-0.28	0.496	0	-0.13	NA	-0.13	0.897	0	-0.73	0.202	-0.38	0.174	0	1	1	1	1	1	1	1	1	1	0	1	1	1	1	1	1	1	1	1	1	1	0	1	0	1	0	1	1	1	1	1
AC090607.2	ENSG00000259562	transcribed_processed_pseudogene	15	0.1	0.854	0.09	0.883	0	-0.45	0.357	-0.44	0.289	0	0.37	0.574	0.23	0.43	0	1	1	1	1	0	1	1	0	1	1	1	1	1	1	1	1	1	1	1	1	1	1	1	1	0	1	1	1	0	1	1
AC090616.6	ENSG00000278867	TEC	17	-0.27	0.533	-0.25	0.509	0	-0.25	NA	-0.26	0.579	0	-0.52	0.353	-0.04	0.913	0	1	1	1	1	1	1	1	1	1	0	0	0	1	1	1	1	1	1	0	1	1	1	1	1	0	1	1	1	0	1	1
AC090617.5	ENSG00000263050	lncRNA	17	-0.22	0.651	-0.21	0.622	0	-0.24	NA	-0.21	0.782	0	0.41	0.515	0	1	0	0	1	1	1	1	1	1	1	1	1	1	1	1	1	1	1	1	1	0	0	1	1	1	1	1	0	1	0	1	1	1
AC090739.1	ENSG00000254165	lncRNA	8	-0.73	0.25	-0.64	0.203	0	-0.31	NA	-0.16	0.893	0	0.86	0.367	-0.02	1	0	1	0	0	0	0	1	0	0	0	0	0	0	0	0	0	1	1	0	0	0	0	0	0	0	0	0	0	1	0	0	0
AC090825.1	ENSG00000259363	lncRNA	15	-0.08	0.574	-0.07	0.604	0	-0.07	0.741	-0.08	0.689	0	0.59	6.93e-05	-0.09	0.439	0	6	9	7	7	6	8	9	7	5	8	6	8	7	7	7	8	10	6	5	7	10	6	6	7	9	6	6	6	9	6	6
AC090971.4	ENSG00000259556	unprocessed_pseudogene	15	0.25	0.669	0.28	0.539	0	0.18	NA	0.21	0.827	0	-0.84	0.215	-0.54	0.111	0	1	1	0	1	1	0	0	1	1	1	0	1	1	1	1	1	0	0	0	0	1	0	0	1	0	0	0	1	0	1	0
AC090983.2	ENSG00000286110	lncRNA	15	-0.68	NA	-0.58	0.106	0	0.67	NA	0.97	0.88	0	-5.81	2.15e-05	-5.98	2.28e-27	0	1	1	0	1	1	1	1	1	0	0	0	1	0	0	0	1	0	0	0	0	0	0	0	0	0	0	0	0	0	0	0
AC091057.1	ENSG00000187951	lncRNA	15	0.45	0.0868	0.44	0.0487	0	0.21	0.692	0.22	0.63	0	-1.66	2.26e-05	-0.8	3.8e-05	0	2	1	2	1	2	2	2	1	2	2	3	3	2	3	2	2	1	1	1	1	1	1	1	1	0	1	1	2	1	1	1
AC091057.4	ENSG00000269930	lncRNA	15	-0.45	0.416	-0.45	0.32	0	-0.18	NA	-0.26	0.745	0	0.6	0.439	0	1	0	0	0	1	1	0	1	0	1	1	0	0	1	0	1	0	0	1	0	1	1	1	0	0	1	0	0	1	0	1	1	0
AC091060.1	ENSG00000278986	TEC	18	0.37	0.601	0.38	0.53	0	-0.44	NA	-0.42	0.468	0	1.15	0.117	0.99	0.00409	0	0	0	0	0	0	0	0	0	0	1	0	0	1	0	0	0	1	0	1	1	1	0	1	0	0	0	0	0	1	0	1
AC091076.1	ENSG00000274310	unprocessed_pseudogene	8	1.09	0.519	1.45	0.446	0	0.01	0.993	-0.05	0.957	0	7.12	1.25e-08	7.29	9.95e-57	0	0	0	0	0	0	0	0	0	0	0	0	0	0	0	0	0	1	2	2	3	1	2	1	3	2	2	2	1	2	2	2
AC091167.1	ENSG00000228998	transcribed_processed_pseudogene	15	-0.13	0.793	-0.12	0.832	0	-0.15	0.823	-0.16	0.809	0	0.03	0.974	0.1	0.719	0	1	1	1	1	1	1	1	1	1	1	1	0	1	1	1	1	1	1	1	2	1	1	1	1	1	1	1	1	1	1	1
AC091185.1	ENSG00000253476	lncRNA	8	-0.31	0.551	-0.32	0.489	0	0.16	NA	0.15	0.883	0	-1.15	0.0793	-0.57	0.044	0	0	1	1	1	0	1	1	1	1	1	0	1	0	0	1	1	0	1	1	1	0	0	0	1	0	0	1	1	0	1	1
AC091271.1	ENSG00000273702	lncRNA	17	0.13	0.856	0.14	0.829	0	-0.07	NA	-0.07	0.976	0	0	0.998	0.04	0.97	0	1	0	1	1	1	0	1	0	1	1	0	1	0	1	0	1	0	1	1	1	1	0	0	1	0	0	0	0	1	1	1
AC091564.5	ENSG00000255410	lncRNA	11	-0.4	0.421	-0.4	0.34	0	-0.19	NA	-0.17	0.795	0	0.07	0.933	0.52	0.0662	0	1	1	0	0	1	1	0	0	0	0	0	0	0	0	0	0	1	1	0	1	1	1	1	1	0	0	1	1	0	1	1
AC091588.1	ENSG00000264012	lncRNA	18	0.62	NA	0.59	0.0987	0	0.49	NA	0.42	0.649	0	-1.59	0.0517	-1.39	0.000222	0	0	0	0	1	0	0	0	1	1	1	0	1	1	0	1	1	0	0	0	0	0	0	0	0	0	0	0	0	0	0	0
AC091729.3	ENSG00000229043	lncRNA	7	0	0.991	0.01	0.963	0	-0.17	0.341	-0.16	0.365	0	0	0.996	0.14	0.185	0	6	5	4	5	6	5	5	5	7	5	5	4	5	5	4	6	6	6	5	6	5	5	5	6	5	4	6	5	6	4	5
AC091825.1	ENSG00000274721	misc_RNA	5	0.38	0.562	0.41	0.455	0	-0.02	NA	0	1	0	1.69	0.00577	1.6	4.08e-08	0	0	0	0	0	0	0	0	1	0	0	0	1	0	1	0	0	1	1	1	1	1	0	1	1	1	1	1	1	1	1	1
AC091825.2	ENSG00000277968	misc_RNA	5	0.1	0.884	0.11	0.922	0	0.2	NA	0.23	0.651	0	1.4	0.00753	1.27	3.71e-06	0	0	0	0	0	0	0	0	0	0	0	0	0	0	0	0	0	1	1	1	1	1	1	1	1	1	1	0	1	2	1	1
AC091825.3	ENSG00000280047	TEC	5	-0.22	0.572	-0.2	0.576	0	-0.13	0.827	-0.12	0.842	0	-0.14	0.828	-0.02	0.978	0	1	1	1	1	1	1	1	1	1	1	1	1	1	1	1	1	1	1	1	1	1	1	1	1	1	1	1	1	1	1	1
AC091982.3	ENSG00000275765	lncRNA	5	0.16	0.71	0.17	0.68	0	0.08	0.907	0.08	0.911	0	0.5	0.275	0.41	0.0733	0	1	1	1	1	2	1	1	1	1	1	1	1	1	1	1	1	1	1	1	1	2	1	1	1	1	1	1	1	2	1	1
AC092045.1	ENSG00000239557	processed_pseudogene	3	-0.11	0.873	-0.09	0.908	0	-0.03	NA	-0.09	0.933	0	0.22	0.801	0.06	0.872	0	1	1	1	1	1	1	0	0	0	1	1	1	1	1	1	0	1	0	1	1	1	0	1	1	1	1	1	1	0	1	1
AC092053.3	ENSG00000284669	lncRNA	3	-0.25	0.683	-0.23	0.678	0	0.55	NA	0.52	0.258	0	-0.13	0.892	-0.17	0.662	0	1	0	0	1	0	0	1	0	0	0	1	1	0	0	0	0	0	1	0	0	1	0	1	0	1	1	0	1	0	1	1
AC092070.2	ENSG00000269001	transcribed_unprocessed_pseudogene	19	-0.21	0.0206	-0.2	0.0248	0	0.1	0.51	0.1	0.517	0	-0.09	0.591	-0.37	6.28e-07	0	11	11	12	10	10	12	10	12	8	9	10	10	10	10	11	11	10	8	7	9	11	8	8	9	11	9	8	9	10	9	7
AC092117.1	ENSG00000276791	lncRNA	16	0.46	0.346	0.46	0.267	0	-0.07	NA	-0.04	1	0	-0.3	0.738	0.43	0.196	0	1	1	0	0	0	1	1	0	0	1	1	1	0	1	1	0	0	1	1	0	0	1	1	1	0	0	0	1	0	0	1
AC092117.2	ENSG00000279901	TEC	16	-0.62	0.262	-0.61	0.175	0	0	NA	-0.01	1	0	-0.49	0.597	-0.39	0.291	0	0	0	1	0	0	0	1	1	0	0	0	0	1	0	0	0	0	0	0	1	0	0	1	0	0	0	0	0	1	0	1
AC092119.2	ENSG00000274460	lncRNA	16	-0.09	0.883	-0.1	0.819	0	-0.64	NA	-0.63	0.089	0	0.12	0.879	0.16	0.606	0	1	1	1	0	1	1	1	0	1	1	1	1	1	1	1	1	0	1	1	2	1	1	0	1	1	0	0	1	1	0	0
AC092123.1	ENSG00000261118	lncRNA	16	-0.05	0.944	-0.06	0.921	0	-0.24	NA	-0.26	0.717	0	0.3	0.717	0.75	0.0115	0	0	1	0	0	1	1	0	0	0	0	1	1	0	0	1	1	0	1	1	2	1	1	1	1	1	1	1	0	0	1	1
AC092134.1	ENSG00000261707	lncRNA	16	-0.92	0.173	-0.89	0.151	0	0.35	NA	0.35	0.574	0	2.77	0.000105	1.31	6.72e-05	0	0	0	0	0	0	0	0	0	0	0	0	0	0	0	0	0	2	0	0	0	1	1	0	0	1	0	1	1	2	0	0
AC092164.1	ENSG00000226833	lncRNA	2	-0.36	0.533	-0.33	0.45	0	0.06	NA	-0.01	1	0	-1.67	0.0257	-1.16	0.000213	0	1	1	1	0	1	1	0	1	0	1	0	0	1	0	1	1	0	0	0	0	0	0	0	1	0	0	0	0	0	0	0
AC092171.1	ENSG00000188365	lncRNA	7	-0.22	0.759	-0.18	0.794	0	-0.16	NA	-0.22	0.837	0	-0.07	0.947	0.13	0.83	0	0	0	0	0	1	0	0	0	0	1	0	0	1	0	0	0	0	1	1	0	0	0	0	0	1	0	0	0	0	0	1
AC092171.3	ENSG00000234432	lncRNA	7	-0.03	0.957	-0.03	0.963	0	-0.07	0.919	-0.08	0.907	0	0.6	0.18	0.11	0.665	0	1	1	2	1	1	1	2	1	2	1	1	1	1	1	1	1	2	1	1	1	1	1	1	2	2	1	1	1	1	2	1
AC092171.4	ENSG00000272953	lncRNA	7	-0.46	0.414	-0.49	0.25	0	-0.71	NA	-0.75	0.22	0	-1.19	0.0988	-0.64	0.0471	0	1	1	0	1	2	1	0	0	1	0	0	1	0	1	0	1	0	0	0	1	1	0	1	1	0	0	0	0	0	0	0
AC092171.5	ENSG00000273084	lncRNA	7	-0.22	0.624	-0.18	0.648	0	-0.15	0.845	-0.18	0.798	0	0.44	0.447	-0.34	0.224	0	2	1	1	1	1	1	1	1	0	1	1	1	0	1	1	1	2	1	1	1	1	1	1	1	2	1	1	1	1	1	1
AC092279.1	ENSG00000268362	lncRNA	19	-0.14	0.487	-0.13	0.454	0	0.16	0.536	0.15	0.524	0	-0.55	0.0129	-0.29	0.016	0	6	10	9	6	9	9	6	7	7	6	6	7	7	7	6	9	6	7	6	9	5	6	7	5	6	6	7	8	6	7	7
AC092279.2	ENSG00000279425	TEC	19	0.08	0.897	0.11	0.864	0	-0.19	NA	-0.19	0.812	0	-1.25	0.0166	-0.52	0.0576	0	1	1	1	1	1	1	0	1	1	1	0	1	1	1	0	1	0	0	0	1	1	0	0	1	0	0	0	1	0	0	1
AC092295.2	ENSG00000267309	lncRNA	19	-0.01	0.987	-0.01	1	0	0.08	0.921	0.04	0.965	0	0.05	0.948	0.5	0.0792	0	1	0	1	1	1	1	1	1	1	0	0	1	1	1	1	1	0	1	1	1	1	1	1	1	1	1	1	1	1	1	1
AC092296.2	ENSG00000267053	lncRNA	19	0.36	0.578	0.42	0.385	0	-0.55	NA	-0.47	0.646	0	-1.58	0.0644	-1.19	0.00102	0	0	1	1	0	0	1	1	0	1	0	1	1	1	1	0	1	0	0	0	0	0	0	0	0	0	0	0	0	0	0	0
AC092329.4	ENSG00000284428	lncRNA	19	-0.26	0.604	-0.28	0.502	0	-0.1	NA	-0.1	0.895	0	-0.06	0.945	-0.26	0.397	0	1	1	1	1	0	1	1	1	1	1	0	1	1	1	1	1	0	1	1	1	1	0	1	0	1	1	1	1	0	1	1
AC092338.3	ENSG00000286808	lncRNA	16	0.28	0.605	0.27	0.548	0	0.08	NA	0.08	0.953	0	-0.02	0.983	0.37	0.227	0	1	1	0	1	1	1	0	0	0	1	1	1	1	1	0	1	1	1	1	1	1	1	1	1	1	1	1	1	1	0	1
AC092353.2	ENSG00000286062	lncRNA	5	-0.3	0.536	-0.29	0.558	0	0.1	0.864	0.16	0.755	0	1.15	0.00383	1.29	5.04e-09	0	1	0	0	0	1	1	0	0	1	0	0	0	1	0	0	0	1	1	1	1	2	1	1	2	2	1	1	2	2	1	1
AC092368.3	ENSG00000261512	lncRNA	16	0.01	0.92	0.02	0.826	0	-0.06	0.61	-0.06	0.623	0	-0.09	0.42	-0.14	0.0119	0	27	25	28	30	30	25	31	27	30	31	27	27	30	25	30	27	27	26	25	23	26	26	26	25	28	22	24	22	26	24	27
AC092375.2	ENSG00000260306	lncRNA	16	-0.1	0.727	-0.09	0.743	0	-0.1	0.843	-0.09	0.856	0	-1	0.000696	-0.81	1.14e-07	0	3	4	2	4	3	2	3	3	3	3	3	3	2	3	2	3	1	2	1	2	2	2	2	2	1	1	2	2	1	2	2
AC092428.1	ENSG00000287665	lncRNA	7	-0.22	0.777	-0.21	0.746	0	-0.57	NA	-0.49	0.459	0	0.38	0.685	0.38	0.301	0	1	1	0	0	0	0	1	0	1	0	1	0	0	1	0	0	0	1	0	1	1	1	1	1	1	0	0	1	1	1	0
AC092471.1	ENSG00000255669	transcribed_unitary_pseudogene	12	0.08	0.923	0.08	0.926	0	0.08	NA	0.09	0.969	0	0.4	0.664	0.2	0.632	0	0	1	0	0	0	0	0	0	1	0	0	0	0	1	0	1	1	0	0	0	1	1	0	0	0	1	0	0	0	0	0
AC092490.1	ENSG00000249790	lncRNA	12	0.96	0.232	0.66	0.26	0	0.73	NA	0.48	0.289	0	-3.23	0.00398	2.07	6.49e-08	0	0	0	0	0	1	0	0	0	1	1	0	0	0	0	0	0	0	1	1	0	0	1	0	1	0	1	1	1	0	2	1
AC092645.1	ENSG00000278962	TEC	2	-0.2	0.48	-0.16	0.536	0	0.03	0.96	0.03	0.975	0	-0.56	0.0902	-0.37	0.0272	0	2	3	2	2	3	1	2	2	3	2	2	1	3	2	2	1	2	2	1	2	2	2	1	2	2	2	2	1	2	2	2
AC092645.2	ENSG00000286545	lncRNA	2	-0.14	0.73	-0.12	0.756	0	-0.16	0.798	-0.15	0.801	0	-0.65	0.152	-0.72	0.00071	0	1	2	1	2	1	1	1	1	1	2	1	1	1	2	1	1	1	1	1	1	1	1	1	0	0	1	1	1	1	1	1
AC092683.1	ENSG00000230606	lncRNA	2	-0.14	0.122	-0.14	0.159	0	-0.1	0.444	-0.11	0.467	0	-0.54	1.14e-06	-0.23	0.00229	0	55	77	49	46	58	60	46	42	54	53	37	47	50	57	46	49	35	47	52	59	41	34	51	50	37	43	43	48	38	40	42
AC092683.2	ENSG00000278766	lncRNA	2	-0.06	0.869	-0.09	0.784	0	0.13	0.776	0.14	0.783	0	-0.86	0.00964	-0.44	0.0114	0	2	5	2	2	2	3	2	2	2	2	1	3	3	3	3	3	2	2	2	3	2	2	2	2	1	3	2	2	2	2	2
AC092718.3	ENSG00000260643	protein_coding	16	-0.63	0.23	-0.62	0.169	0	0.25	NA	0.27	0.704	0	-0.28	0.757	-0.18	0.634	0	1	0	0	0	0	0	0	1	0	0	0	0	0	0	0	0	0	0	0	1	0	1	0	0	1	0	0	0	1	1	1
AC092718.4	ENSG00000261061	lncRNA	16	0.19	0.286	0.2	0.192	0	0.19	0.406	0.17	0.415	0	-0.63	0.00372	-0.34	0.00397	0	4	4	5	4	4	5	4	5	5	4	5	5	6	6	5	5	3	5	4	3	2	4	4	3	3	4	5	4	4	4	4
AC092747.4	ENSG00000275764	lncRNA	12	0.03	0.903	0.04	0.873	0	0	0.991	0	1	0	0.21	0.338	0.31	0.00303	0	6	4	4	4	6	5	5	5	5	5	6	5	5	4	5	5	6	6	7	6	6	6	7	6	7	5	5	6	6	6	5
AC092802.2	ENSG00000228852	lncRNA	1	-0.08	0.915	0.01	1	0	-0.47	NA	-0.52	0.397	0	-0.26	0.779	-0.64	0.0552	0	1	1	0	1	1	0	1	0	1	1	0	0	0	1	1	1	1	0	0	0	1	0	1	1	0	0	0	0	0	0	0
AC092807.4	ENSG00000282057	lncRNA	1	0.01	0.978	0.02	0.943	0	0.17	0.492	0.17	0.467	0	0.22	0.452	0.33	0.00971	0	3	3	4	3	3	3	2	3	2	4	3	2	4	4	3	3	4	4	4	5	3	4	3	4	3	5	4	5	4	5	4
AC092835.1	ENSG00000233757	protein_coding	2	-0.3	0.293	-0.29	0.244	0	0.13	0.803	0.12	0.809	0	-0.06	0.913	-0.31	0.101	0	1	2	2	1	1	2	1	3	1	2	1	2	2	2	1	1	2	2	1	2	1	1	1	1	2	2	2	1	1	1	1
AC092881.1	ENSG00000279530	TEC	12	0.3	0.531	0.25	0.528	0	0.08	NA	0.09	0.926	0	0.71	0.215	0.29	0.296	0	0	1	0	0	0	1	0	1	0	1	0	1	1	1	1	1	1	1	1	1	1	1	1	1	1	1	1	1	1	1	1
AC092910.3	ENSG00000242622	lncRNA	3	0.04	0.898	0.05	0.875	0	0.22	0.375	0.22	0.364	0	0.22	0.497	0.1	0.513	0	2	2	2	2	3	3	2	2	2	2	2	3	2	2	2	3	3	2	2	3	2	2	2	3	3	2	3	3	3	3	3
AC092919.2	ENSG00000279673	TEC	3	0.14	0.679	0.18	0.518	0	0.24	0.476	0.24	0.406	0	0.05	0.922	0.65	0.00024	0	1	2	2	1	1	2	1	1	2	1	1	1	2	2	1	1	2	2	2	2	2	3	2	2	3	3	3	3	2	3	3
AC092943.2	ENSG00000286913	lncRNA	3	0.06	0.939	0.07	0.935	0	-0.33	0.32	-0.27	0.389	0	3.55	1.55e-18	3.22	3.34e-47	0	0	0	0	0	0	0	0	0	0	0	0	0	0	0	0	0	4	2	1	2	4	2	1	3	4	1	1	1	4	2	1
AC092944.1	ENSG00000243176	lncRNA	3	0.16	0.602	0.17	0.521	0	-0.03	0.961	-0.04	0.965	0	0.05	0.92	0.02	0.944	0	1	2	2	2	1	2	2	1	2	2	2	1	2	2	2	2	2	2	1	2	2	2	1	1	2	1	2	2	1	2	2
AC093110.1	ENSG00000238018	lncRNA	2	-0.22	0.337	-0.2	0.327	0	0.12	0.722	0.11	0.744	0	0.35	0.238	0.33	0.0188	0	3	2	3	2	2	2	2	3	2	2	2	2	2	2	3	2	3	2	3	4	3	2	3	3	2	3	3	3	4	3	3
AC093157.1	ENSG00000233184	lncRNA	1	-0.1	0.451	-0.09	0.468	0	0.02	0.937	0.02	0.944	0	0.47	0.00102	0.41	3.6e-07	1	8	6	6	7	8	6	7	7	5	6	6	7	7	7	6	7	11	8	9	9	9	9	8	9	11	9	9	9	9	8	8
AC093162.1	ENSG00000246575	unprocessed_pseudogene	2	-0.48	0.0907	-0.47	0.0547	0	-0.19	0.713	-0.18	0.68	0	-0.58	0.164	-0.3	0.156	0	2	2	2	2	2	2	1	1	2	1	1	1	1	1	1	1	2	1	1	2	1	1	1	2	1	1	1	2	1	1	1
AC093249.6	ENSG00000261840	lncRNA	16	-0.54	0.258	-0.55	0.166	0	-0.12	NA	-0.15	0.898	0	-0.97	0.134	-0.52	0.0915	0	1	0	1	1	2	1	1	1	1	0	1	1	0	1	1	0	1	1	1	0	0	0	0	1	0	0	1	1	1	0	0
AC093297.2	ENSG00000272335	lncRNA	5	-0.04	0.867	-0.03	0.878	0	-0.18	0.485	-0.18	0.477	0	0.06	0.876	-0.23	0.0605	0	3	5	4	4	3	4	4	3	3	4	4	4	3	4	4	4	2	3	3	3	4	3	3	4	3	2	2	3	3	4	3
AC093323.1	ENSG00000170846	protein_coding	4	0.08	0.458	0.09	0.353	0	-0.08	0.629	-0.08	0.638	0	-0.46	0.000307	-0.33	6e-06	1	12	11	10	11	11	12	12	11	13	13	11	12	10	13	12	12	8	10	10	10	8	8	9	8	8	8	9	10	8	7	10
AC093484.4	ENSG00000266651	lncRNA	17	0.43	0.407	0.42	0.311	0	-0.08	NA	-0.09	0.932	0	0.22	0.813	0.07	0.833	0	0	0	0	1	0	1	0	0	1	1	1	0	0	1	0	1	1	0	0	1	0	0	0	1	0	0	0	0	0	1	0
AC093495.1	ENSG00000228242	lncRNA	3	-0.11	0.663	-0.11	0.674	0	-0.06	0.896	-0.04	0.941	0	-0.05	0.897	-0.03	0.86	0	2	3	2	2	2	3	3	2	2	3	2	3	3	3	2	2	2	2	3	3	3	3	2	2	2	2	3	3	2	2	3
AC093512.2	ENSG00000285043	protein_coding	16	0.02	0.959	0.03	0.962	0	-0.19	0.686	-0.18	0.735	0	-0.88	0.0186	-0.59	0.00114	0	1	2	2	2	2	2	2	2	2	2	2	2	1	2	2	2	1	1	1	2	1	1	1	2	1	1	1	1	1	1	1
AC093525.10	ENSG00000280402	TEC	16	-0.22	0.508	-0.22	0.468	0	0.07	0.921	0.05	0.971	0	-0.85	0.0262	-0.38	0.0666	0	2	2	1	1	2	1	1	2	2	1	1	2	2	1	1	1	1	1	1	2	1	1	1	1	1	1	1	2	1	1	1
AC093525.4	ENSG00000261140	lncRNA	16	-0.22	0.428	-0.22	0.33	0	-0.25	0.492	-0.26	0.431	0	-0.3	0.441	-0.29	0.087	0	3	3	2	1	2	2	2	2	2	2	2	2	2	1	2	1	2	2	1	1	2	2	2	1	2	1	1	1	1	2	1
AC093525.6	ENSG00000261613	lncRNA	16	-0.16	0.516	-0.15	0.48	0	-0.01	0.991	-0.02	0.981	0	-0.84	0.00156	-0.96	4.99e-12	0	5	3	4	4	5	4	4	4	4	3	3	4	4	5	4	3	3	3	2	2	3	2	2	1	2	2	2	2	3	2	1
AC093525.7	ENSG00000269937	lncRNA	16	-0.14	0.245	-0.13	0.241	0	-0.01	0.965	-0.01	0.976	0	-0.31	0.0526	-0.5	7.38e-10	0	9	11	11	10	7	11	9	10	10	9	8	10	8	9	9	7	6	8	7	7	8	7	6	7	7	7	7	6	8	7	6
AC093525.8	ENSG00000279520	TEC	16	-0.21	0.597	-0.22	0.504	0	-0.02	0.985	-0.01	1	0	-0.34	0.535	-0.18	0.445	0	1	2	2	1	1	1	1	1	1	1	1	1	1	1	1	1	0	1	1	1	1	1	1	2	1	1	1	2	1	1	1
AC093525.9	ENSG00000279568	TEC	16	-0.4	0.315	-0.34	0.32	0	-0.3	0.641	-0.25	0.665	0	-0.87	0.104	-0.53	0.0367	0	1	2	1	1	1	1	1	1	1	1	1	1	2	2	0	1	1	1	1	1	1	0	1	1	0	1	1	1	1	1	0
AC093535.2	ENSG00000279118	TEC	5	-0.14	0.792	-0.17	0.662	0	-0.23	NA	-0.17	0.887	0	-0.29	0.712	-1.58	3.41e-10	0	0	1	1	2	1	1	1	2	1	1	1	2	0	1	1	1	0	0	1	0	0	0	0	0	1	0	0	0	1	0	0
AC093536.1	ENSG00000260668	processed_pseudogene	16	0.53	0.214	0.52	0.14	0	-0.27	NA	-0.24	0.691	0	0.14	0.88	0.21	0.51	0	0	0	1	0	0	1	1	0	0	1	1	1	1	0	1	1	0	0	0	1	1	1	1	1	0	0	1	1	0	0	1
AC093582.1	ENSG00000236529	lncRNA	7	-0.18	0.772	-0.17	0.833	0	-0.1	NA	-0.13	0.848	0	0.73	0.237	1.2	4.98e-06	0	1	0	0	0	0	1	1	0	0	1	0	0	0	0	0	0	1	1	2	1	0	1	1	1	1	1	1	1	1	1	1
AC093591.1	ENSG00000244021	processed_pseudogene	4	0.2	0.463	0.21	0.396	0	-0.35	0.223	-0.39	0.145	0	-0.09	0.854	0.06	0.778	0	3	3	3	4	3	3	5	4	4	4	5	4	4	3	5	4	2	3	3	3	3	8	3	4	3	3	3	3	3	2	3
AC093620.1	ENSG00000241269	lncRNA	7	-0.29	0.502	-0.22	0.616	0	0.11	0.877	0.11	0.87	0	0.28	0.634	0.2	0.469	0	1	1	1	1	1	1	1	1	1	1	0	1	1	1	1	0	1	1	1	1	2	1	1	1	1	1	1	1	2	1	1
AC093627.5	ENSG00000242474	lncRNA	7	0.03	0.943	0.04	0.944	0	0.02	0.981	0.03	0.998	0	-0.4	0.314	0.01	0.982	0	1	1	1	1	2	1	2	1	1	1	1	2	2	2	1	1	1	2	1	1	1	1	2	2	1	2	1	2	1	1	2
AC093673.1	ENSG00000232533	lncRNA	7	0.04	0.806	0.05	0.732	0	0.04	0.828	0.05	0.804	0	0.64	2.93e-07	0.56	3.24e-14	1	9	8	8	9	8	7	8	7	9	11	8	8	8	8	7	8	12	11	12	11	14	12	12	12	13	11	12	14	14	11	12
AC093675.1	ENSG00000286904	lncRNA	2	-0.33	0.367	-0.32	0.32	0	-0.11	0.846	-0.1	0.886	0	1.33	0.000471	1	6.06e-07	0	1	2	1	1	1	1	1	2	1	1	1	1	1	1	0	1	2	3	2	2	2	2	2	2	3	1	3	1	2	2	1
AC093724.1	ENSG00000287071	transcribed_unprocessed_pseudogene	2	-0.42	0.103	-0.41	0.0705	0	-0.25	0.511	-0.26	0.417	0	0.02	0.968	0.11	0.624	0	1	2	2	1	2	1	2	1	2	1	1	1	1	1	1	2	2	1	1	3	2	1	2	2	1	2	1	1	2	1	1
AC093752.1	ENSG00000245958	transcribed_unprocessed_pseudogene	4	-0.22	0.0374	-0.21	0.0359	0	0.02	0.937	0.02	0.96	0	-0.24	0.175	-0.32	0.000248	0	8	9	8	8	7	9	8	8	8	8	6	7	6	7	7	7	5	6	6	7	7	5	8	7	7	6	7	6	7	6	7
AC093752.2	ENSG00000250950	lncRNA	4	-0.4	0.369	-0.38	0.3	0	0.09	NA	0.08	0.962	0	-1.19	0.031	-0.64	0.0232	0	1	1	0	1	1	1	1	1	1	0	1	1	1	0	1	1	0	0	1	1	0	0	1	1	0	0	0	1	1	0	1
AC093788.1	ENSG00000273449	lncRNA	4	0.3	0.548	0.3	0.431	0	-0.01	NA	-0.02	0.998	0	-1.15	0.06	-0.94	0.00187	0	1	1	1	1	1	1	0	1	1	1	1	1	1	1	1	1	0	0	0	0	0	0	1	0	0	0	1	0	0	0	0
AC093797.1	ENSG00000233110	lncRNA	4	-0.17	0.725	-0.19	0.656	0	-0.05	0.955	-0.05	0.984	0	-0.18	0.794	-0.07	0.871	0	1	2	0	1	1	1	1	1	1	1	1	1	1	1	1	1	1	1	1	2	1	1	1	1	1	0	1	1	1	1	0
AC093827.3	ENSG00000251411	processed_pseudogene	4	0.15	0.863	0.16	0.789	0	0.31	NA	0.29	0.78	0	-0.99	0.264	-0.72	0.068	0	0	1	0	1	1	0	1	0	1	0	0	0	0	0	0	1	0	0	1	0	0	0	0	0	0	0	0	0	0	0	0
AC093827.4	ENSG00000284968	lncRNA	4	-0.09	0.758	-0.08	0.786	0	0.31	0.276	0.3	0.225	0	-0.6	0.051	-0.43	0.0059	0	3	3	3	3	2	2	2	3	3	3	3	3	2	2	2	2	1	2	2	2	1	1	2	2	3	2	2	2	3	2	2
AC093838.2	ENSG00000288031	transcribed_unprocessed_pseudogene	2	-0.58	0.0122	-0.56	0.00724	0	-0.02	0.987	-0.01	1	0	-1.43	6.16e-05	-1.3	5.43e-12	0	2	2	1	2	2	3	2	2	2	1	1	1	2	2	1	1	1	1	1	1	1	1	1	1	1	1	1	1	1	1	1
AC093849.2	ENSG00000286039	lncRNA	4	-0.2	0.785	-0.21	0.733	0	0.19	NA	0.13	0.99	0	-0.56	0.526	-1.56	1.25e-05	0	0	1	0	0	1	1	1	1	1	1	0	0	0	1	0	0	0	0	0	0	0	0	0	0	0	0	0	0	0	0	0
AC093866.1	ENSG00000251095	lncRNA	4	0.23	0.102	0.24	0.0392	0	0.7	0.00977	0.7	0.00674	0	-3.85	5.59e-35	-3.62	1.59e-149	1	5	8	6	8	4	7	8	7	5	7	9	9	7	8	9	9	1	1	0	1	0	1	0	1	0	1	1	1	1	1	1
AC093890.1	ENSG00000249741	processed_pseudogene	4	0.3	0.353	0.3	0.252	0	0.86	0.393	0.75	0.43	0	-5.87	4.72e-09	-4.49	2.51e-50	0	2	2	2	2	2	1	2	3	1	2	2	2	2	2	3	2	0	0	0	0	0	0	0	0	0	0	0	0	0	0	0
AC093909.1	ENSG00000180015	processed_pseudogene	4	0.19	0.572	0.2	0.48	0	-0.11	0.88	-0.11	0.901	0	-1.45	9.94e-05	-1.4	1.67e-12	0	2	1	3	2	3	2	2	2	2	3	2	3	3	1	2	2	1	1	1	1	1	1	1	1	1	0	1	1	1	1	1
AC093909.6	ENSG00000278974	TEC	4	0.17	0.193	0.18	0.105	0	0.1	0.661	0.1	0.628	0	-0.64	0.000217	-0.73	1.43e-15	1	8	9	9	8	7	8	9	9	10	10	11	9	6	10	10	9	5	6	5	6	5	5	5	5	6	6	6	5	4	4	6
AC096540.1	ENSG00000227527	lncRNA	1	-0.12	0.922	-0.16	0.916	0	-0.2	NA	-0.11	0.953	0	2	0.0199	2.01	2.28e-07	0	0	0	0	0	0	0	0	0	0	0	0	0	0	0	0	0	0	1	1	1	0	1	1	1	1	1	0	0	1	1	0
AC096586.2	ENSG00000273369	lncRNA	4	0.48	0.249	0.48	0.159	0	0.13	NA	0.14	0.881	0	0.25	0.743	-0.05	0.965	0	0	1	0	1	0	1	0	0	1	1	1	1	1	0	1	1	1	1	0	1	1	0	1	0	0	0	1	1	1	0	1
AC096677.1	ENSG00000224536	lncRNA	1	-0.37	0.447	-0.37	0.374	0	0.34	NA	0.34	0.552	0	-0.55	0.395	-0.32	0.298	0	0	1	0	1	2	1	1	0	1	0	1	0	1	1	1	0	1	1	0	1	0	1	0	1	1	1	1	1	1	1	1
AC096733.2	ENSG00000273472	lncRNA	4	-0.31	0.137	-0.31	0.0876	0	-0.02	0.963	-0.03	0.957	0	0.6	0.0209	0.44	0.00199	0	3	4	3	2	3	2	2	2	2	2	2	2	2	2	2	2	4	3	2	4	4	4	3	3	3	3	2	3	5	5	3
AC096921.2	ENSG00000261468	lncRNA	3	-0.13	0.232	-0.13	0.221	0	0.19	0.0941	0.18	0.0812	0	0.17	0.296	0.11	0.199	0	12	13	13	9	11	12	11	11	11	11	9	10	12	11	9	11	15	13	11	11	13	11	13	11	15	15	16	12	15	16	12
AC096992.2	ENSG00000273486	lncRNA	3	-0.5	0.00679	-0.49	0.00489	0	-0.08	0.815	-0.08	0.81	0	0.74	0.00366	0.62	2.59e-06	0	2	2	2	2	2	2	2	2	2	2	2	2	1	1	1	1	3	4	3	3	3	3	2	3	3	3	2	3	3	3	3
AC097059.1	ENSG00000236098	lncRNA	1	-0.27	0.697	-0.27	0.647	0	0.17	NA	0.16	0.817	0	0.58	0.426	0.99	0.00157	0	0	0	0	0	0	0	1	0	0	0	0	0	0	0	0	0	0	1	1	1	1	1	1	1	1	1	1	1	1	1	1
AC097359.2	ENSG00000270194	lncRNA	3	-0.36	0.306	-0.34	0.273	0	-0.15	0.798	-0.16	0.766	0	0.17	0.775	0.08	0.804	0	1	1	1	1	1	1	1	1	1	1	0	1	1	1	1	1	1	1	1	1	1	1	1	1	1	1	1	1	1	1	1
AC097376.3	ENSG00000273247	lncRNA	4	-0.04	0.917	-0.04	0.931	0	-0.14	0.755	-0.12	0.761	0	0.42	0.273	0.25	0.178	0	2	2	3	2	3	3	2	2	2	2	3	3	2	2	2	1	3	2	2	4	3	2	3	2	2	2	1	2	3	3	2
AC097382.3	ENSG00000287104	lncRNA	4	-0.04	0.904	-0.04	0.901	0	-0.15	0.691	-0.14	0.731	0	-0.05	0.913	-0.15	0.366	0	4	3	3	3	2	3	4	2	3	3	3	3	3	3	3	3	3	2	3	2	2	3	2	3	3	2	3	2	2	2	3
AC097448.1	ENSG00000288066	lncRNA	2	-0.02	0.913	-0.01	0.974	0	0	0.991	0	1	0	-0.98	3.82e-09	-0.82	2.93e-19	1	7	9	9	9	9	8	8	8	9	8	7	9	7	10	9	9	3	5	6	5	4	4	5	5	4	5	4	5	5	5	5
AC097478.3	ENSG00000277695	lncRNA	4	-0.02	NA	-0.04	0.99	0	1.43	NA	1.56	0.433	0	-3.52	0.00371	-4.88	3.58e-19	0	0	1	0	1	0	0	0	1	0	1	0	1	1	0	0	0	0	0	0	0	0	0	0	0	0	0	0	0	0	0	0
AC097639.1	ENSG00000261572	lncRNA	3	-0.02	0.975	0	1	0	0.03	0.969	0.02	0.995	0	-0.16	0.8	0	1	0	2	1	1	1	1	1	2	2	1	1	2	1	1	1	2	2	1	2	2	2	1	2	2	1	2	1	1	2	2	2	1
AC098484.4	ENSG00000285728	lncRNA	1	-0.11	0.757	-0.1	0.735	0	-0.13	0.788	-0.14	0.728	0	-1.01	0.00168	-0.46	0.00824	0	3	2	2	2	3	2	1	2	2	2	2	1	2	2	2	2	2	2	1	3	1	1	2	2	1	2	2	1	1	1	1
AC098614.2	ENSG00000271943	transcribed_processed_pseudogene	3	-0.08	0.815	-0.07	0.815	0	0.14	0.701	0.17	0.578	0	0.67	0.0207	0.68	9.63e-06	0	3	2	2	2	2	1	1	2	2	1	1	2	2	1	2	2	4	4	3	3	2	3	3	3	5	3	3	3	5	2	3
AC098850.3	ENSG00000266302	protein_coding	17	-0.08	0.77	-0.07	0.737	0	-0.78	0.711	-0.85	0.817	0	-8.63	1.38e-13	-7	2.3e-160	0	4	6	4	4	5	6	5	4	4	4	4	6	5	5	5	5	0	0	0	0	0	0	0	0	0	0	0	0	0	0	0
AC099336.2	ENSG00000236439	processed_pseudogene	1	-0.28	0.613	-0.25	0.616	0	-0.23	0.761	-0.37	0.542	0	0.06	0.951	0.41	0.194	0	1	1	1	1	1	1	1	1	0	1	1	1	1	0	1	1	1	1	1	1	1	3	1	1	1	1	1	1	1	1	1
AC099343.3	ENSG00000271646	lncRNA	4	0.08	0.88	0.11	0.864	0	-0.22	0.67	-0.21	0.623	0	0.6	0.213	0.81	0.000314	0	1	1	1	1	1	1	1	1	1	1	1	1	1	1	0	1	1	2	1	1	2	1	1	1	1	1	1	1	1	1	1
AC099489.1	ENSG00000188897	protein_coding	16	0.3	0.71	0.34	0.585	0	0.48	NA	0.57	0.286	0	1.13	0.141	0.82	0.0278	0	0	0	0	0	0	0	0	0	0	0	0	0	0	0	0	0	1	0	0	0	0	0	1	0	1	1	1	0	1	0	1
AC099548.2	ENSG00000253882	transcribed_unprocessed_pseudogene	7	0.34	4.24e-05	0.35	1.28e-05	1	0.05	0.785	0.06	0.783	0	-0.42	0.00173	-0.2	0.0161	0	11	7	9	10	11	7	11	8	12	11	13	12	13	11	13	11	9	7	8	8	8	6	10	10	7	6	11	9	9	7	10
AC099560.2	ENSG00000234287	processed_pseudogene	3	0.28	0.468	0.27	0.449	0	-0.51	0.185	-0.55	0.111	0	-0.33	0.556	0.39	0.113	0	1	1	1	1	2	1	1	1	1	1	1	1	1	1	1	1	1	1	1	1	1	3	1	1	1	1	1	1	1	1	1
AC099677.1	ENSG00000230953	processed_pseudogene	1	-0.42	0.363	-0.37	0.351	0	-0.03	NA	-0.01	1	0	-0.73	0.267	-1.2	2.53e-05	0	1	1	1	1	1	1	1	2	1	1	1	1	1	2	1	0	0	0	0	1	1	1	0	0	1	1	0	0	1	0	0
AC099778.1	ENSG00000260236	lncRNA	3	-0.36	0.357	-0.35	0.311	0	0.08	0.913	0.07	0.91	0	0.03	0.964	0.21	0.467	0	1	1	1	1	1	1	1	1	1	1	1	1	1	1	0	1	1	1	1	1	1	1	1	1	2	1	1	1	1	1	1
AC099811.3	ENSG00000267658	lncRNA	17	-0.13	0.847	-0.09	0.883	0	0.19	NA	0.2	0.851	0	-0.99	0.129	-1.13	0.000156	0	1	1	1	1	1	1	0	1	1	0	1	1	1	1	1	0	0	0	0	0	0	0	0	0	1	1	0	0	0	0	1
AC099850.1	ENSG00000224738	lncRNA	17	-0.64	0.156	-0.51	0.198	0	-0.34	NA	-0.34	0.559	0	-0.14	0.876	0.03	1	0	1	1	1	1	1	0	0	1	0	1	0	0	0	1	0	0	1	1	1	1	1	1	0	0	1	1	1	1	0	0	0
AC100757.1	ENSG00000273679	processed_pseudogene	15	-0.43	0.421	-0.43	0.333	0	0.3	NA	0.29	0.739	0	-0.89	0.211	-0.87	0.00702	0	1	0	0	1	0	1	1	1	1	0	0	1	0	0	0	0	0	0	0	0	0	0	0	0	0	1	0	0	0	0	0
AC100788.2	ENSG00000279339	TEC	17	0.34	0.629	0.39	0.468	0	0.94	NA	0.96	0.0423	0	-0.44	0.677	-0.69	0.0722	0	0	1	1	0	0	0	0	0	0	0	0	1	1	1	0	0	0	0	0	0	0	0	0	0	0	0	0	0	1	0	1
AC100800.1	ENSG00000187229	lncRNA	8	-0.56	6.16e-06	-0.55	9.77e-07	1	-0.44	0.0386	-0.44	0.0262	0	-1.69	9.5e-15	-1.82	6.87e-56	1	5	7	7	6	6	7	6	7	5	5	5	4	4	4	4	4	2	2	1	2	2	2	1	2	1	1	1	1	2	1	2
AC100810.1	ENSG00000253982	lncRNA	8	0.03	0.861	0.04	0.8	0	-0.03	0.902	-0.03	0.911	0	-0.12	0.468	-0.36	3.93e-06	0	8	8	10	9	10	10	8	9	11	9	9	10	9	10	9	9	8	6	7	7	9	6	6	7	8	6	6	7	9	7	6
AC100814.1	ENSG00000272010	lncRNA	8	0.15	0.889	0.34	0.704	0	-0.4	NA	-0.4	0.747	0	0.01	0.993	0.24	0.678	0	0	0	0	0	0	1	0	0	1	0	0	1	0	1	0	1	0	0	1	0	1	0	0	0	0	0	0	0	0	1	0
AC100822.1	ENSG00000286034	lncRNA	8	-0.4	0.735	-0.41	0.855	0	1.26	NA	1.22	3.05e-07	0	1.07	0.15	2.92	9.01e-15	0	0	0	0	0	0	0	0	0	0	0	0	0	0	0	0	0	1	1	1	1	1	1	1	0	1	2	2	1	1	2	2
AC100861.1	ENSG00000246582	lncRNA	8	0.03	0.947	0.03	0.938	0	-0.17	0.677	-0.16	0.68	0	0.37	0.317	0.28	0.107	0	1	2	2	2	2	2	2	1	2	2	1	2	2	2	3	2	2	2	2	2	3	2	3	2	2	2	2	2	2	2	3
AC102945.2	ENSG00000279041	TEC	8	-0.06	0.884	-0.09	0.798	0	0.28	0.541	0.29	0.546	0	-1.25	0.0012	-0.92	3.41e-06	0	2	3	2	2	1	2	1	2	2	2	2	2	2	2	1	2	1	1	1	2	1	1	1	1	0	2	1	2	1	1	1
AC102953.2	ENSG00000273230	lncRNA	7	-0.13	0.5	-0.11	0.515	0	-0.21	0.294	-0.2	0.259	0	0.03	0.917	0.01	0.934	0	4	5	4	4	4	5	4	4	5	3	4	5	4	4	4	4	4	4	4	4	5	4	4	6	4	4	4	4	4	3	3
AC103591.2	ENSG00000213561	processed_pseudogene	1	0.29	0.737	0.32	0.692	0	-0.13	NA	-0.16	0.836	0	1.77	0.0267	1.66	1.81e-06	0	0	0	0	0	0	0	0	0	0	1	0	0	0	0	0	0	1	1	0	1	1	1	0	1	0	1	1	1	0	0	1
AC103591.4	ENSG00000285928	lncRNA	1	-0.23	0.0914	-0.2	0.0836	0	-0.11	0.689	-0.11	0.669	0	-1.14	9.01e-10	-1.22	2.18e-35	1	7	11	10	10	9	9	9	9	6	7	9	11	7	9	8	9	4	3	5	5	4	4	4	4	2	4	4	4	3	4	3
AC103702.1	ENSG00000257178	lncRNA	17	0.15	0.952	0.95	1	0	-0.11	NA	-0.09	0.938	0	6.05	5.21e-06	7.04	1.11e-28	0	0	0	0	0	0	0	0	0	0	0	0	0	0	0	0	0	1	1	0	0	1	1	1	1	1	0	1	1	1	1	1
AC103706.1	ENSG00000261220	lncRNA	8	-0.53	0.423	-0.46	0.366	0	-0.33	NA	-0.32	0.689	0	0.19	0.868	-0.01	1	0	0	0	1	1	1	0	0	0	0	0	0	0	0	1	0	1	1	0	1	1	1	0	0	1	0	1	1	0	0	0	0
AC103718.1	ENSG00000285108	lncRNA	8	-0.03	0.966	-0.06	0.944	0	0.37	0.315	0.35	0.27	0	2.71	5.28e-10	2.61	1.19e-26	0	1	1	0	0	0	0	0	0	0	0	0	0	0	0	0	0	3	2	1	1	3	2	2	1	3	2	2	2	4	1	2
AC103740.2	ENSG00000259727	lncRNA	15	-0.66	0.35	-0.67	0.263	0	0.21	NA	0.22	0.704	0	1.65	0.0153	1.78	1.31e-08	0	0	1	0	0	0	0	0	0	0	0	0	0	0	0	0	0	1	1	1	1	0	1	1	1	1	1	1	0	1	1	1
AC103746.1	ENSG00000275322	lncRNA	15	0.17	0.543	0.17	0.446	0	-0.06	0.946	-0.07	0.944	0	-2.53	3.85e-10	-2.27	2.43e-33	0	2	1	2	3	2	2	2	3	2	2	2	3	2	2	3	3	1	0	1	0	0	0	1	0	0	0	1	1	0	1	1
AC103760.1	ENSG00000254231	lncRNA	8	-0.14	0.761	-0.08	0.831	0	0.02	0.99	0.03	1	0	-1.11	0.0271	-0.76	0.00141	0	1	1	1	1	1	1	1	1	1	1	1	1	1	1	1	1	1	1	0	1	1	0	1	1	0	1	1	1	0	1	1
AC103810.3	ENSG00000265982	unprocessed_pseudogene	17	-0.22	0.336	-0.21	0.317	0	-0.17	0.603	-0.18	0.544	0	-0.05	0.9	-0.06	0.77	0	3	3	2	3	3	3	4	3	2	2	2	2	3	3	3	3	2	3	3	4	3	2	3	3	3	3	2	3	2	2	2
AC104118.1	ENSG00000271862	lncRNA	5	0	0.997	0.01	1	0	-0.17	NA	-0.15	0.901	0	-0.83	0.264	-0.14	0.705	0	1	1	1	0	1	0	1	1	0	1	0	1	1	1	0	1	0	1	1	1	0	0	1	1	0	0	0	1	0	1	1
AC104123.1	ENSG00000251314	lncRNA	5	0.26	0.298	0.25	0.247	0	0.32	0.41	0.34	0.33	0	-0.4	0.291	-1.09	2.35e-09	0	2	3	1	2	2	2	1	2	2	2	2	2	2	3	3	2	1	1	1	1	1	0	0	1	2	1	0	1	2	1	1
AC104211.1	ENSG00000253177	lncRNA	8	0.05	0.811	0.07	0.738	0	-0.1	0.811	-0.1	0.829	0	-1.39	1.14e-09	-1.88	1.68e-55	1	5	5	8	7	3	6	7	7	5	8	8	7	4	6	6	7	2	2	1	1	2	1	1	2	1	2	2	1	1	2	1
AC104260.2	ENSG00000280304	TEC	15	0.02	0.94	0.03	0.919	0	0.2	0.615	0.19	0.66	0	-1.45	3.27e-08	-2.16	3.79e-51	0	4	6	6	4	3	5	5	5	4	5	6	5	4	4	5	5	1	1	1	1	2	1	2	1	1	1	1	1	2	1	1
AC104260.3	ENSG00000285700	lncRNA	15	0.38	0.568	0.4	0.388	0	-0.44	NA	-0.47	0.653	0	-1.34	0.122	-1.53	5.65e-05	0	0	0	1	1	1	1	0	0	1	0	1	1	0	1	1	1	0	0	0	0	0	0	0	0	0	0	0	0	0	0	0
AC104447.1	ENSG00000280173	TEC	3	-0.05	0.906	-0.05	0.928	0	0.04	0.958	0.02	0.993	0	-0.03	0.965	0	1	0	2	2	1	2	1	2	1	1	2	1	2	1	1	2	1	2	1	1	2	2	1	1	2	1	2	2	2	1	1	1	1
AC104453.1	ENSG00000285922	lncRNA	1	0.09	0.821	0.07	0.819	0	0.49	0.167	0.5	0.119	0	-1.12	0.0057	-1.26	8.25e-11	0	1	1	2	2	1	2	2	2	2	2	2	2	1	2	2	2	1	1	1	1	1	1	1	1	1	1	1	1	0	1	1
AC104532.2	ENSG00000267571	lncRNA	19	-0.33	0.244	-0.33	0.199	0	-0.01	0.992	-0.02	0.987	0	-0.55	0.166	-0.29	0.152	0	2	2	1	2	2	2	1	1	2	1	1	1	1	1	1	1	1	2	1	2	1	1	1	1	1	2	1	1	1	1	1
AC104563.1	ENSG00000240036	processed_pseudogene	11	0.07	0.871	0.08	0.849	0	-0.13	0.815	-0.14	0.783	0	-0.06	0.912	0.03	0.921	0	2	2	2	1	2	1	2	2	2	2	2	2	1	2	2	2	1	2	1	2	2	3	2	2	2	2	2	2	1	2	1
AC104564.3	ENSG00000264290	lncRNA	17	-0.26	NA	-0.19	0.79	0	-0.64	NA	-0.62	0.441	0	-1.26	0.207	-0.61	0.102	0	0	1	0	1	1	0	0	0	0	0	1	1	1	0	1	0	0	0	0	0	0	0	0	0	0	0	0	0	0	0	0
AC104581.4	ENSG00000280046	TEC	17	-0.31	0.316	-0.32	0.252	0	-0.08	0.902	-0.1	0.862	0	-0.25	0.625	-0.11	0.641	0	1	2	2	2	1	2	2	1	2	1	1	1	1	1	1	1	1	2	2	2	1	1	1	2	1	1	1	1	1	1	1
AC104667.2	ENSG00000234949	lncRNA	2	0.21	0.807	0.23	0.845	0	0.41	NA	0.26	0.649	0	-0.1	0.932	1.27	0.000411	0	0	0	0	0	0	0	0	0	0	0	0	0	0	0	0	0	0	1	1	0	0	1	1	0	0	1	1	1	0	1	1
AC104794.3	ENSG00000260077	lncRNA	2	0.03	0.92	0.04	0.893	0	-0.16	0.539	-0.16	0.502	0	0.37	0.13	0.13	0.295	0	4	5	3	4	5	5	4	5	4	3	4	5	5	4	5	5	5	3	5	5	6	5	4	6	4	4	4	4	5	3	4
AC104825.1	ENSG00000251615	lncRNA	4	-0.42	0.365	-0.4	0.268	0	-0.17	NA	-0.16	0.89	0	-1.31	0.0388	-1.33	2.57e-06	0	1	1	1	1	1	0	1	1	1	0	1	0	0	1	1	1	0	0	0	0	0	0	0	0	0	0	0	0	0	0	0
AC104841.1	ENSG00000286588	lncRNA	2	0.03	0.959	0.04	0.974	0	-0.32	NA	-0.32	0.626	0	0.13	0.882	-0.19	0.588	0	1	1	1	1	0	1	1	0	0	1	0	1	0	1	1	0	0	0	1	1	0	0	1	0	0	0	1	0	0	0	0
AC105001.1	ENSG00000248896	lncRNA	8	-0.05	0.879	-0.04	0.901	0	-0.15	0.656	-0.15	0.638	0	-0.22	0.524	-0.16	0.323	0	2	3	3	3	2	3	2	3	3	2	3	2	3	2	2	2	2	2	2	3	3	2	2	2	2	2	2	2	2	2	2
AC105020.1	ENSG00000203392	lncRNA	15	-0.02	0.984	0	1	0	-0.05	NA	-0.05	0.993	0	-1.29	0.0877	-1.11	0.000614	0	0	1	1	0	1	1	0	1	1	0	1	0	1	1	1	1	0	0	0	0	0	0	0	0	0	0	0	0	0	0	0
AC105052.1	ENSG00000205236	protein_coding	7	0.3	0.597	0.25	0.623	0	0	NA	0	1	0	0.32	0.71	-0.22	0.598	0	1	1	0	1	1	1	0	0	1	0	1	0	1	1	1	1	1	0	0	0	1	0	1	0	1	0	1	0	1	1	0
AC105052.4	ENSG00000279168	lncRNA	7	-0.53	0.224	-0.59	0.0956	0	-0.24	NA	-0.23	0.75	0	-0.15	0.857	-0.54	0.0695	0	1	1	0	1	1	1	0	1	1	1	1	1	0	1	0	1	1	0	1	1	1	0	0	1	1	1	0	0	1	0	0
AC105052.5	ENSG00000286830	lncRNA	7	-0.31	0.699	-0.31	0.634	0	-0.48	NA	-0.41	0.666	0	0.37	0.741	-0.08	0.881	0	0	1	0	0	1	0	0	1	0	0	0	0	0	0	1	0	0	0	1	1	0	0	0	0	0	0	0	0	1	0	0
AC105206.2	ENSG00000254064	lncRNA	8	-0.44	0.392	-0.43	0.316	0	-0.13	NA	-0.14	0.869	0	0.24	0.788	-0.13	0.737	0	1	0	1	0	1	1	1	1	1	1	1	0	1	1	1	1	1	1	1	0	2	1	1	1	1	1	1	1	0	1	1
AC105250.1	ENSG00000250746	processed_pseudogene	4	0.31	0.665	0.31	0.595	0	-0.15	NA	-0.14	0.931	0	-0.11	0.93	-0.05	0.922	0	0	0	1	1	0	0	0	0	0	1	0	0	0	1	1	0	1	0	1	0	0	1	0	0	0	0	0	0	0	0	0
AC105285.1	ENSG00000245213	lncRNA	4	0.22	0.393	0.22	0.342	0	-0.21	0.484	-0.2	0.467	0	0.64	0.027	0.7	2.69e-06	0	2	2	2	1	2	1	1	2	2	2	2	2	2	2	2	2	3	3	2	3	3	3	3	3	3	2	2	2	2	3	2
AC105383.1	ENSG00000250241	lncRNA	4	-0.13	0.384	-0.12	0.375	0	0.06	0.844	0.06	0.864	0	-1.62	7.93e-18	-1.15	2.89e-30	1	8	8	9	6	6	9	7	8	6	6	7	8	7	7	7	7	2	4	5	3	2	3	4	3	3	4	4	4	2	5	4
AC105942.1	ENSG00000235501	lncRNA	1	-0.08	0.709	-0.07	0.727	0	-0.02	0.967	-0.02	0.981	0	-0.25	0.305	-0.4	0.000766	0	5	4	4	4	4	3	3	4	4	4	3	3	4	4	4	4	4	2	2	3	3	2	3	3	4	3	3	3	3	2	2
AC106017.2	ENSG00000281856	lncRNA	17	-0.03	0.892	-0.01	0.978	0	0.02	0.967	0.01	0.986	0	0.18	0.463	0.66	2.3e-11	0	6	7	6	7	7	6	5	4	8	5	4	6	7	5	6	6	7	11	11	11	9	7	10	10	7	10	9	10	9	10	10
AC106782.1	ENSG00000258130	transcribed_unprocessed_pseudogene	16	-0.66	0.0295	-0.64	0.015	0	0.24	NA	0.22	0.762	0	-1.96	6.77e-05	-1.56	1.77e-11	0	1	1	1	2	1	1	1	1	1	1	1	0	1	1	1	1	0	1	0	0	0	1	0	0	0	1	0	1	0	0	1
AC106786.1	ENSG00000223652	lncRNA	5	0.27	0.476	0.27	0.347	0	0.31	0.925	0.38	1	0	-5.72	5.66e-06	-6.43	5.54e-52	0	1	2	1	1	1	2	1	2	1	2	2	2	2	1	3	1	0	0	0	0	0	0	0	0	0	0	0	0	0	0	0
AC106791.1	ENSG00000250159	lncRNA	5	-0.04	0.938	-0.03	0.981	0	0.32	0.543	0.32	0.491	0	0.36	0.552	-0.08	0.776	0	1	1	1	0	1	1	1	1	1	1	1	1	1	1	1	1	1	1	1	1	1	1	0	1	1	1	1	1	1	1	1
AC106795.1	ENSG00000170089	transcribed_unprocessed_pseudogene	5	0.14	0.72	0.16	0.659	0	-0.13	0.807	-0.14	0.81	0	1.53	9.19e-06	1.34	3.86e-10	1	9	5	13	7	11	6	12	11	7	12	11	8	5	14	15	11	23	25	27	15	24	24	25	24	25	22	17	22	13	23	24
AC106820.4	ENSG00000260293	lncRNA	16	-0.12	0.886	-0.11	0.875	0	0.08	NA	0.08	0.991	0	-1.81	0.0229	-1.02	0.00353	0	1	1	0	0	1	0	0	1	0	0	0	1	1	0	0	1	0	0	0	0	0	0	0	0	0	0	0	0	0	0	0
AC106845.1	ENSG00000287134	lncRNA	8	0.32	0.165	0.33	0.108	0	0.19	0.633	0.18	0.608	0	-0.7	0.0267	-0.35	0.0394	0	3	2	2	1	2	1	1	2	3	2	2	2	3	2	3	2	1	2	1	2	2	2	2	2	2	1	2	2	2	2	1
AC106886.5	ENSG00000280211	TEC	16	-0.03	0.969	-0.02	0.991	0	-0.32	NA	-0.36	0.579	0	-0.67	0.355	-0.47	0.167	0	1	0	1	0	1	1	1	0	1	1	0	1	1	0	0	0	0	0	1	1	0	0	0	1	0	0	0	0	0	0	0
AC106897.1	ENSG00000249679	lncRNA	4	0.52	0.422	0.5	0.301	0	-0.7	NA	-0.63	0.33	0	1.1	0.182	0.43	0.274	0	0	1	0	0	0	0	0	0	0	0	0	0	1	0	0	1	0	0	0	0	1	1	0	0	0	0	0	0	0	0	0
AC107021.2	ENSG00000261051	lncRNA	3	0.29	0.569	0.3	0.515	0	0.47	NA	0.42	0.31	0	0.25	0.757	0.32	0.306	0	0	0	1	1	0	1	0	1	1	0	1	1	0	1	1	1	0	1	1	1	0	0	1	1	1	1	1	1	0	1	1
AC107027.3	ENSG00000261167	lncRNA	3	0.19	0.721	0.14	0.814	0	0.35	0.601	0.32	0.588	0	-0.38	0.622	-0.76	0.00517	0	0	1	2	1	1	1	1	1	1	2	1	1	1	1	1	1	1	1	0	1	0	1	1	0	0	1	1	1	1	1	0
AC107029.1	ENSG00000243089	lncRNA	3	-1.06	0.0719	-1.03	0.0402	0	-0.11	NA	-0.07	0.932	0	-0.59	0.497	1.68	6.4e-09	0	0	0	0	0	1	0	0	0	0	0	0	0	0	0	0	0	0	1	1	1	0	1	1	1	0	1	2	0	0	1	1
AC107068.1	ENSG00000259959	lncRNA	4	0.07	0.826	0.09	0.813	0	0.01	0.987	0	1	0	0.12	0.795	0.07	0.72	0	1	2	1	2	1	2	2	2	2	2	2	2	1	2	1	2	2	2	2	2	2	1	2	2	2	2	2	2	2	2	2
AC107071.1	ENSG00000286136	lncRNA	4	-0.18	0.687	-0.17	0.659	0	0.3	0.573	0.31	0.502	0	-1.08	0.0226	-0.49	0.0368	0	1	2	1	1	1	1	1	1	1	1	1	1	1	1	1	1	1	1	1	1	1	1	1	1	0	1	1	1	1	1	1
AC107214.1	ENSG00000232648	lncRNA	4	-0.37	0.532	-0.33	0.574	0	-0.37	NA	-0.35	0.553	0	0.42	0.6	0.5	0.103	0	0	0	0	0	0	1	0	1	1	0	0	0	1	0	1	0	1	1	1	1	0	1	1	0	0	1	1	0	1	0	1
AC107223.1	ENSG00000251600	lncRNA	4	-0.43	0.386	-0.41	0.262	0	-0.61	NA	-0.64	0.353	0	-2.4	0.00063	-1.4	1.14e-06	0	1	1	1	1	1	1	0	1	1	0	0	1	1	1	0	1	0	1	0	0	0	0	0	0	0	0	0	0	0	0	0
AC107375.1	ENSG00000259891	lncRNA	8	-0.41	0.161	-0.38	0.131	0	-0.09	0.892	-0.07	0.905	0	-0.72	0.0971	-0.45	0.027	0	2	2	1	1	1	2	2	2	1	2	1	1	1	1	2	2	1	1	1	1	1	1	1	2	1	2	1	2	1	1	1
AC107871.1	ENSG00000260007	protein_coding	15	0.01	0.984	0.02	1	0	0.31	0.508	0.32	0.467	0	-0.61	0.204	-0.32	0.171	0	1	2	1	1	1	1	1	1	1	1	1	2	1	1	1	1	1	1	1	1	1	1	1	1	1	1	1	2	1	1	1
AC107956.1	ENSG00000197149	processed_pseudogene	11	0.21	0.668	0.2	0.618	0	0.4	NA	0.43	0.62	0	-3.18	6.48e-07	-1.9	2.03e-11	0	1	1	1	1	1	0	1	1	1	1	1	1	1	1	1	1	0	0	0	0	0	0	0	0	0	0	0	1	0	0	0
AC107959.1	ENSG00000245025	lncRNA	8	-0.15	0.762	-0.14	0.758	0	-0.39	0.347	-0.38	0.323	0	0.64	0.175	0.63	0.00565	0	1	1	1	1	1	1	0	1	0	1	1	1	1	1	0	1	2	2	1	1	1	1	2	2	2	1	1	1	1	1	0
AC107959.2	ENSG00000246130	lncRNA	8	-0.04	0.969	-0.14	0.951	0	-0.08	NA	-0.1	0.91	0	1.89	0.00593	1.61	6.71e-07	0	1	0	0	0	0	1	0	0	0	0	0	0	0	0	0	0	2	1	1	1	1	0	1	0	1	1	1	1	1	1	1
AC107959.3	ENSG00000253616	lncRNA	8	-0.06	0.933	-0.02	1	0	0.13	0.811	0.12	0.811	0	3.12	1.53e-12	2.37	3.66e-25	0	0	1	0	1	0	0	0	0	0	0	1	0	1	0	0	0	3	2	2	1	3	1	2	1	3	2	2	2	4	1	2
AC107959.4	ENSG00000284948	lncRNA	8	-0.13	0.8	-0.13	0.837	0	0.18	0.726	0.18	0.724	0	0.8	0.0819	0.83	0.000231	0	1	0	0	1	1	1	1	1	1	0	1	1	0	1	0	1	1	1	1	2	1	1	1	1	1	1	1	1	1	1	2
AC107982.1	ENSG00000250111	unprocessed_pseudogene	17	-0.18	0.572	-0.16	0.547	0	-0.08	0.963	-0.11	1	0	-6.83	1.73e-09	-4.07	4.52e-59	0	2	2	2	2	2	2	2	2	1	2	2	2	2	2	2	2	0	0	0	0	0	0	0	0	0	0	0	0	0	0	0
AC107983.1	ENSG00000227077	processed_pseudogene	17	-0.13	0.849	-0.16	0.786	0	0.22	NA	0.21	0.784	0	-0.48	0.488	0.19	0.643	0	1	1	0	0	1	0	0	0	1	0	0	0	1	1	0	0	1	1	0	0	0	0	1	0	0	1	1	1	1	0	1
AC108010.1	ENSG00000242588	lncRNA	7	-0.22	0.211	-0.23	0.145	0	0.11	0.7	0.12	0.652	0	-0.14	0.638	-0.1	0.447	0	5	7	4	5	4	5	4	4	3	4	4	4	5	4	4	4	4	5	4	4	4	4	6	4	4	4	5	6	4	4	5
AC108053.1	ENSG00000286320	lncRNA	4	-0.47	0.00291	-0.46	0.00249	0	-0.27	0.0596	-0.28	0.0396	0	1.19	9.99e-10	1.2	1.24e-29	1	2	3	2	2	2	3	3	3	2	2	2	2	2	2	2	1	5	6	6	5	5	5	7	5	5	5	5	4	5	4	5
AC108058.1	ENSG00000238273	lncRNA	2	-0.01	0.967	0	1	0	-0.13	0.699	-0.13	0.626	0	0.66	0.0124	0.73	6.25e-08	0	2	2	3	2	3	3	2	3	2	2	2	2	3	3	2	3	3	4	3	6	6	2	5	4	3	4	4	4	3	4	3
AC108134.3	ENSG00000262370	lncRNA	16	-0.03	0.932	-0.02	0.98	0	-0.21	0.269	-0.22	0.166	0	2.9	7.08e-38	2.85	1.74e-110	1	2	1	1	1	1	1	1	1	1	1	1	1	2	1	1	1	10	5	7	8	12	5	7	10	8	4	7	6	10	6	6
AC108449.2	ENSG00000259366	lncRNA	8	-0.11	0.726	-0.11	0.685	0	0.04	0.945	0.04	0.967	0	-0.09	0.847	-0.38	0.0175	0	2	3	2	2	2	3	4	2	2	3	3	2	3	2	3	3	2	2	2	2	1	2	3	1	2	2	3	2	2	2	2
AC108463.1	ENSG00000227992	processed_pseudogene	2	0.31	0.352	0.32	0.278	0	0.11	0.849	0.1	0.855	0	0.49	0.275	0.39	0.0712	0	1	1	1	1	1	1	1	1	1	1	1	1	1	1	1	1	1	2	1	1	1	1	1	1	1	1	2	1	2	2	1
AC108463.2	ENSG00000230499	lncRNA	2	-0.39	0.334	-0.38	0.289	0	-0.32	NA	-0.32	0.452	0	1.3	0.00791	0.37	0.135	0	1	1	1	1	0	1	1	0	0	1	0	0	0	1	1	0	1	1	1	1	1	1	1	1	1	1	1	1	1	1	0
AC108463.3	ENSG00000271590	lncRNA	2	-0.48	0.236	-0.5	0.145	0	-0.2	0.753	-0.17	0.819	0	0.45	0.452	0.35	0.186	0	1	2	1	1	1	1	0	1	1	0	1	1	1	1	1	1	1	1	1	2	1	1	1	1	1	0	1	1	1	1	1
AC108471.2	ENSG00000255458	lncRNA	4	-0.07	0.934	-0.18	0.806	0	-0.12	NA	-0.11	0.907	0	0.43	0.646	-0.05	0.963	0	0	1	0	0	0	1	1	0	0	0	0	0	0	0	0	1	1	0	0	1	1	0	0	0	0	0	0	0	0	0	0
AC108488.3	ENSG00000287126	lncRNA	2	-0.27	0.197	-0.25	0.158	0	0.08	0.873	0.07	0.871	0	-0.98	0.000262	-1.02	9.04e-13	0	3	4	3	4	5	4	3	3	3	2	4	4	2	3	3	3	1	2	2	2	2	2	2	2	3	2	2	2	2	2	2
AC108673.2	ENSG00000273174	lncRNA	3	-0.49	0.162	-0.47	0.144	0	-0.38	0.453	-0.37	0.434	0	-0.6	0.246	-0.39	0.117	0	1	1	1	2	1	1	1	1	1	1	1	1	1	0	1	1	1	1	1	1	1	1	1	1	1	1	0	1	1	1	0
AC108704.2	ENSG00000279500	TEC	12	-0.36	0.169	-0.35	0.13	0	-0.42	0.124	-0.43	0.0792	0	0.17	0.712	0.26	0.159	0	2	2	2	1	1	2	1	2	1	1	1	1	2	2	1	1	2	2	2	3	2	1	3	2	1	1	2	2	2	1	1
AC108941.2	ENSG00000284695	protein_coding	4	-0.09	0.695	-0.08	0.677	0	0.49	0.0143	0.48	0.00715	0	-2.57	1.23e-23	-1.77	1.13e-46	1	5	5	8	8	4	6	6	6	5	4	5	7	5	6	7	6	0	1	2	3	1	2	2	2	1	2	3	4	1	1	3
AC109322.1	ENSG00000255224	lncRNA	8	-0.47	0.32	-0.46	0.273	0	-0.15	NA	-0.16	0.81	0	0.69	0.271	0.46	0.0879	0	0	0	1	1	1	1	1	1	1	0	0	0	0	1	0	0	1	0	1	1	1	1	1	1	1	1	1	0	1	1	1
AC109347.1	ENSG00000260526	lncRNA	4	-0.08	0.926	-0.04	0.985	0	-0.2	NA	-0.15	0.842	0	1.21	0.0705	0.89	0.00431	0	0	1	0	0	0	0	0	0	0	0	1	0	0	0	0	1	1	0	1	1	1	1	0	1	1	0	0	1	1	1	0
AC109460.1	ENSG00000260367	lncRNA	16	-0.06	0.934	-0.03	0.991	0	-0.05	NA	-0.06	0.976	0	0.24	0.79	0.21	0.519	0	0	1	1	1	1	0	0	0	0	1	0	1	0	0	0	0	0	1	1	1	0	0	1	1	1	1	1	1	0	0	1
AC109460.2	ENSG00000260853	lncRNA	16	-0.1	0.413	-0.09	0.445	0	0.05	0.786	0.05	0.805	0	-0.57	2.18e-05	-0.24	0.00234	0	9	9	7	7	9	9	8	9	9	7	7	8	9	8	7	8	6	7	7	9	6	7	8	7	7	7	8	8	6	9	8
AC109460.3	ENSG00000261067	lncRNA	16	-0.34	0.48	-0.35	0.394	0	0.07	NA	0.1	0.916	0	-2.16	0.000545	-1.03	0.000325	0	1	1	0	0	1	1	1	1	0	1	1	1	1	0	0	1	0	0	0	0	0	0	0	1	0	0	1	0	0	0	0
AC109587.1	ENSG00000244513	lncRNA	3	-0.07	0.842	-0.07	0.845	0	0.15	0.745	0.14	0.733	0	-0.35	0.397	-0.3	0.1	0	1	2	2	2	2	2	1	2	2	1	1	1	1	2	1	1	1	1	1	1	1	1	1	1	1	1	2	1	1	1	2
AC110048.2	ENSG00000277152	lncRNA	15	-0.6	0.198	-0.58	0.11	0	-0.02	NA	-0.06	1	0	-0.83	0.26	-0.89	0.00223	0	1	1	1	1	1	1	1	1	0	1	0	1	1	1	1	1	0	0	1	1	0	1	0	1	1	0	0	0	0	1	1
AC110079.1	ENSG00000260404	transcribed_unprocessed_pseudogene	4	-0.07	0.714	-0.06	0.723	0	0.02	0.963	0.02	0.979	0	-0.79	3.65e-06	-0.65	9.96e-13	1	9	11	9	8	8	10	9	10	10	9	9	9	10	8	10	9	5	6	6	9	6	5	6	5	5	5	7	7	6	6	5
AC110285.2	ENSG00000262877	lncRNA	17	-0.1	0.709	-0.09	0.731	0	-0.07	0.871	-0.07	0.855	0	-0.67	0.0161	-0.15	0.338	0	2	2	2	2	3	3	3	2	3	3	2	2	2	2	2	2	2	2	2	3	2	3	2	3	1	3	2	2	2	2	2
AC110285.6	ENSG00000279692	TEC	17	0.06	0.804	0.08	0.706	0	0.21	0.339	0.21	0.321	0	0.06	0.856	-0.25	0.0564	0	3	3	4	5	4	4	4	3	3	3	5	5	4	4	4	4	4	3	2	3	3	2	3	4	3	3	3	4	4	4	3
AC110597.1	ENSG00000260578	lncRNA	18	0.16	0.771	0.19	0.677	0	0.1	0.909	0.11	0.88	0	-0.12	0.874	-0.02	0.951	0	0	1	1	1	1	1	1	1	1	1	1	1	1	1	1	1	1	1	1	1	1	1	1	1	1	1	0	1	1	1	1
AC110611.1	ENSG00000286599	lncRNA	4	-0.37	0.000952	-0.36	0.000244	1	-0.18	0.352	-0.19	0.288	0	-0.77	6.99e-06	-1.05	1.99e-31	1	12	13	14	9	11	11	13	10	7	9	10	8	7	11	10	10	5	5	6	7	7	4	4	6	6	4	5	5	5	5	4
AC110611.2	ENSG00000287382	lncRNA	4	-0.25	6.02e-07	-0.24	4.85e-07	0	-0.06	0.471	-0.06	0.458	0	0.2	0.0181	0.13	0.00668	0	39	42	42	34	40	38	37	32	30	38	32	30	30	33	33	29	45	42	39	41	39	42	40	43	42	43	37	39	43	36	37
AC110620.2	ENSG00000287463	lncRNA	2	0.11	0.919	0.12	0.978	0	-0.06	NA	-0.05	0.975	0	1.47	0.103	1.2	0.00291	0	0	0	0	0	0	0	0	0	0	0	0	0	0	0	0	0	1	0	0	0	0	1	1	0	0	1	1	0	0	1	0
AC111197.1	ENSG00000287369	lncRNA	4	-0.26	0.484	-0.26	0.467	0	0.01	0.991	0.01	1	0	0.37	0.46	0.28	0.238	0	1	1	1	1	1	1	1	1	1	1	1	1	1	1	1	1	1	1	2	1	2	1	1	2	1	2	1	1	1	1	1
AC112128.1	ENSG00000285943	protein_coding	3	-0.02	0.982	0	1	0	-0.09	NA	-0.09	0.984	0	-0.2	0.866	-0.11	0.849	0	1	0	0	0	0	1	1	0	1	0	0	1	0	0	1	0	0	0	0	0	0	1	1	1	0	0	1	1	1	0	0
AC112198.2	ENSG00000232517	unitary_pseudogene	5	0.28	NA	0.19	0.895	0	0.72	NA	0.7	0.199	0	1.33	0.152	0.63	0.176	0	0	1	0	0	0	0	0	0	0	0	0	0	0	1	0	0	1	1	0	0	1	0	0	0	1	1	0	0	1	1	0
AC112220.2	ENSG00000271643	lncRNA	3	0.02	0.913	0.03	0.897	0	0.19	0.228	0.18	0.238	0	-0.35	0.0669	-0.2	0.0343	0	5	8	7	5	6	6	6	6	6	7	7	6	6	6	6	6	4	6	6	6	4	6	6	5	5	7	6	6	6	5	6
AC112229.1	ENSG00000184115	transcribed_unprocessed_pseudogene	2	0.2	0.801	0.17	0.866	0	-0.06	0.892	-0.03	0.959	0	4.5	3e-25	5.01	1.47e-115	1	0	0	0	0	1	0	0	0	0	0	0	0	0	0	0	0	6	5	4	8	6	4	7	6	6	4	4	7	8	4	4
AC112229.2	ENSG00000227574	lncRNA	2	0.42	NA	0.43	0.8	0	0.05	NA	-0.02	0.989	0	3.61	0.00105	2.65	4.75e-10	0	0	0	0	0	0	0	0	0	0	0	0	0	0	0	0	0	1	0	1	1	1	0	0	0	1	0	1	1	0	1	0
AC112229.3	ENSG00000257207	protein_coding	2	0.06	0.966	0.04	1	0	-0.08	0.849	-0.1	0.777	0	5.29	1.99e-11	5.25	7.84e-90	0	0	0	0	0	0	0	0	0	0	0	0	0	0	0	0	0	2	2	3	4	2	2	4	4	2	2	3	4	3	2	3
AC112484.1	ENSG00000231305	lncRNA	3	0.01	0.992	0.03	1	0	-0.2	NA	-0.21	0.855	0	-0.18	0.88	-0.03	0.967	0	0	0	0	0	1	1	1	0	1	0	0	1	0	0	0	1	0	1	1	0	0	0	0	0	0	0	0	0	1	0	0
AC112484.5	ENSG00000287110	lncRNA	3	0.26	0.761	0.27	0.743	0	0.1	NA	0.23	0.849	0	-0.58	0.607	-0.13	0.788	0	0	1	0	0	0	0	0	0	0	1	0	0	1	0	0	1	0	0	0	0	0	0	0	0	0	1	0	0	0	0	0
AC112497.2	ENSG00000279413	pseudogene	X	0.03	0.96	0.06	0.929	0	0.37	NA	0.37	0.449	0	0.15	0.844	0.1	0.766	0	0	0	1	1	1	1	1	1	1	0	0	1	1	1	1	1	0	1	1	1	1	1	0	1	0	1	1	1	1	1	1
AC112694.1	ENSG00000256282	transcribed_processed_pseudogene	11	-0.43	0.546	-0.47	0.369	0	0.04	NA	-0.04	0.996	0	-1.14	0.169	-0.18	0.664	0	1	0	0	0	1	0	1	0	0	0	0	0	0	0	1	0	0	0	0	1	0	0	1	0	0	0	0	0	0	0	0
AC112777.1	ENSG00000256663	processed_pseudogene	12	0.82	0.000661	0.81	8.57e-05	0	0.48	0.294	0.47	0.234	0	-2.86	3.23e-09	-1.07	1.06e-06	0	2	1	1	1	2	1	2	1	2	2	2	2	3	2	2	2	0	1	1	0	0	1	1	0	0	1	1	1	0	1	1
AC112907.2	ENSG00000231982	unprocessed_pseudogene	3	-0.1	0.911	-0.05	0.973	0	0.08	NA	0.11	0.971	0	-0.78	0.418	-1.16	0.00225	0	1	0	0	1	1	0	1	0	0	1	1	0	0	0	1	0	0	0	0	0	0	0	0	0	0	0	0	0	0	0	0
AC112907.3	ENSG00000263826	lncRNA	3	0.03	0.933	0.05	0.89	0	0.17	0.721	0.17	0.731	0	-0.09	0.868	-0.38	0.0534	0	1	2	1	1	1	2	1	3	1	3	2	1	2	2	1	2	1	1	1	2	1	1	2	1	1	1	1	2	1	1	2
AC113174.1	ENSG00000235386	unprocessed_pseudogene	1	0.04	0.884	0.05	0.854	0	0.14	0.609	0.14	0.609	0	-0.47	0.0457	-0.44	0.000356	0	4	4	4	6	4	4	4	5	4	5	5	5	4	5	2	5	3	3	3	4	3	2	3	4	3	3	4	3	3	3	4
AC113404.3	ENSG00000254893	translated_processed_pseudogene	5	0.07	0.904	0.1	0.854	0	-0.19	0.747	-0.24	0.64	0	0.36	0.521	0.44	0.0802	0	1	1	1	1	1	1	1	1	1	0	1	1	1	1	1	1	1	1	1	1	1	3	1	1	1	1	1	1	1	1	1
AC113935.1	ENSG00000226084	processed_pseudogene	1	0.03	0.916	0.04	0.876	0	-0.1	0.729	-0.12	0.699	0	-0.13	0.661	-0.02	0.912	0	9	9	11	10	10	9	11	10	12	9	10	11	9	8	12	10	9	8	8	9	10	18	10	7	9	9	11	8	8	11	8
AC114488.1	ENSG00000229167	lncRNA	1	0.3	0.282	0.31	0.189	0	0.34	0.597	0.36	0.573	0	-2.99	1.57e-10	-2.39	1.75e-26	0	1	2	1	2	2	2	2	2	2	2	2	3	2	2	3	2	0	0	0	0	0	0	0	1	0	0	0	1	0	1	0
AC114490.1	ENSG00000241014	transcribed_unitary_pseudogene	1	0	0.998	0.04	0.983	0	-0.23	0.726	-0.22	0.726	0	0.12	0.873	0.31	0.291	0	1	1	1	1	0	1	1	1	1	1	1	1	2	0	0	1	1	1	1	1	1	1	1	1	1	1	1	1	1	1	1
AC114490.3	ENSG00000284773	protein_coding	1	-0.34	0.419	-0.3	0.398	0	-0.16	0.813	-0.14	0.855	0	0.12	0.87	-0.08	0.75	0	1	1	1	1	2	1	1	1	0	1	2	1	1	1	1	1	1	2	1	1	1	1	1	2	1	1	1	1	1	1	1
AC114744.1	ENSG00000214846	processed_pseudogene	4	-1.34	0.000927	-1.29	9.89e-05	0	-0.1	NA	-0.07	0.971	0	-0.91	0.16	-0.79	0.00951	0	1	1	1	1	1	1	0	0	1	0	0	0	0	0	0	0	0	0	0	1	0	0	1	1	1	0	0	0	1	0	0
AC114757.1	ENSG00000250863	lncRNA	4	-0.84	NA	-0.75	0.785	0	-0.06	NA	-0.04	0.96	0	2.86	0.00218	3.21	7.21e-14	0	0	0	0	0	0	0	0	0	0	0	0	0	0	0	0	0	1	0	0	1	1	0	1	0	0	1	0	0	1	1	0
AC114763.1	ENSG00000228043	lncRNA	2	0.04	0.968	0.07	0.924	0	0.58	NA	0.55	0.391	0	0.04	0.975	-0.17	0.798	0	0	0	0	1	0	0	1	0	1	0	0	0	0	0	0	0	1	0	0	0	0	0	0	0	0	0	0	1	0	0	0
AC114811.2	ENSG00000260641	lncRNA	4	-0.07	0.842	-0.06	0.878	0	-0.22	0.577	-0.21	0.569	0	-0.32	0.412	-0.14	0.483	0	2	2	1	2	1	2	2	2	2	2	1	2	2	2	2	2	1	1	2	3	2	1	2	2	1	1	1	1	2	2	1
AC114956.2	ENSG00000249492	lncRNA	5	-0.04	0.951	-0.04	0.978	0	0.46	NA	0.43	0.368	0	-1.24	0.0222	-0.62	0.0214	0	1	1	0	1	1	0	0	1	1	1	1	1	1	1	1	0	0	1	0	0	0	0	0	1	1	1	1	0	0	1	1
AC115223.1	ENSG00000243199	processed_pseudogene	4	0.1	0.44	0.11	0.32	0	-0.02	0.941	-0.02	0.952	0	-0.45	0.00327	-0.34	1.93e-05	1	10	11	13	15	12	13	15	14	14	12	15	16	14	13	11	17	8	10	9	10	9	15	9	10	8	11	9	9	9	14	10
AC115284.4	ENSG00000287707	lncRNA	3	-0.68	0.159	-0.68	0.0908	0	-0.13	NA	-0.12	0.932	0	0.02	0.983	-0.03	0.96	0	1	1	1	1	0	1	1	1	1	0	0	0	1	1	1	1	0	1	1	1	1	1	1	0	1	1	1	1	0	0	1
AC115618.1	ENSG00000204620	lncRNA	X	0.12	0.894	0.07	0.984	0	0.18	NA	0.21	0.798	0	0.17	0.873	0.44	0.259	0	0	0	0	0	1	0	0	0	0	0	0	0	0	1	0	0	1	0	1	1	0	0	0	0	0	0	1	1	1	0	1
AC115837.1	ENSG00000253341	processed_pseudogene	8	0.5	0.358	0.5	0.277	0	-0.04	NA	-0.15	0.941	0	-0.38	0.689	0.1	0.958	0	0	0	0	0	0	0	0	0	1	1	0	0	0	0	1	1	0	1	0	0	0	1	0	0	1	0	0	0	0	0	0
AC116317.1	ENSG00000286176	lncRNA	4	-1.43	0.000586	-1.32	0.000175	0	-0.52	NA	-0.53	0.313	0	-0.4	0.605	0.13	0.709	0	1	0	0	1	1	1	1	1	0	0	0	0	0	0	0	0	1	1	1	1	0	1	1	1	1	1	0	0	0	1	1
AC116366.1	ENSG00000234290	lncRNA	5	0.14	0.781	0.16	0.745	0	-0.27	0.629	-0.27	0.599	0	0.33	0.596	0.5	0.0533	0	1	1	1	1	1	1	1	1	0	1	1	1	1	1	1	1	0	1	1	1	1	1	1	1	1	1	1	1	1	1	1
AC116407.2	ENSG00000277511	lncRNA	17	-0.08	0.919	-0.11	0.895	0	-0.27	NA	-0.25	0.653	0	1.72	0.00195	1.53	9.09e-08	0	0	0	1	0	0	0	0	0	0	0	0	0	0	0	0	0	1	1	1	1	1	1	1	1	1	1	1	1	1	0	1
AC116533.1	ENSG00000244398	processed_pseudogene	11	0.14	0.337	0.14	0.285	0	-0.07	0.78	-0.08	0.747	0	-0.41	0.0176	-0.28	0.00382	0	46	38	54	49	48	40	48	48	52	49	50	49	46	47	65	51	35	35	36	34	34	59	35	36	38	35	38	39	28	39	40
AC116535.1	ENSG00000246308	lncRNA	11	-0.31	0.468	-0.3	0.4	0	-0.42	NA	-0.42	0.302	0	0.39	0.518	0.12	0.691	0	1	1	1	1	1	1	1	1	0	1	1	1	1	1	0	1	1	1	1	1	1	1	1	1	1	1	1	1	1	0	1
AC116667.1	ENSG00000271009	lncRNA	16	0.15	0.811	0.2	0.684	0	-0.31	NA	-0.3	0.704	0	-1.58	0.0113	-1.12	0.00018	0	1	1	1	1	1	1	0	1	1	0	1	1	1	1	1	1	0	0	0	1	0	0	0	0	0	0	0	0	0	0	0
AC116913.1	ENSG00000261351	lncRNA	15	-0.09	0.892	-0.06	0.931	0	-0.16	0.845	-0.11	0.89	0	0.19	0.807	-0.03	0.926	0	1	1	1	1	1	0	1	1	1	1	1	1	1	0	1	1	1	1	1	1	0	1	1	1	0	1	0	1	1	1	0
AC116914.2	ENSG00000262692	lncRNA	17	-0.12	0.806	-0.13	0.777	0	0.07	0.921	0.08	0.936	0	0.36	0.503	-0.12	0.676	0	0	1	1	1	1	1	1	2	1	1	1	1	1	1	1	1	1	1	1	1	1	1	1	1	1	1	2	1	2	1	1
AC118344.1	ENSG00000205041	lncRNA	19	0.08	0.889	0.1	0.844	0	0.23	0.739	0.17	0.806	0	-0.92	0.0792	-0.72	0.00343	0	1	2	2	2	1	1	1	1	1	2	1	1	2	1	1	2	0	1	1	1	1	0	1	0	1	1	1	1	1	1	0
AC118344.2	ENSG00000279759	TEC	19	-0.19	0.304	-0.18	0.263	0	-0.2	0.396	-0.2	0.316	0	-0.17	0.543	-0.15	0.26	0	7	6	5	4	5	5	4	5	5	4	4	4	6	4	4	4	5	4	3	7	6	4	5	4	3	4	3	5	5	4	3
AC119403.1	ENSG00000253392	lncRNA	19	0.05	0.965	0.07	0.971	0	0.19	NA	0.08	0.969	0	-1.31	0.172	-0.29	0.507	0	0	1	0	0	1	0	0	1	0	0	0	0	0	0	1	0	0	1	0	1	0	0	0	0	0	1	0	0	0	0	1
AC119673.2	ENSG00000286619	lncRNA	1	0.08	0.753	0.09	0.697	0	0.56	0.106	0.59	0.0586	0	-2.93	7.06e-22	-3.22	2.72e-86	0	5	6	5	4	5	5	5	4	5	5	5	5	4	5	5	6	1	1	0	1	1	1	0	0	1	1	0	1	1	0	0
AC120053.1	ENSG00000271971	lncRNA	8	0.11	0.828	0.1	0.834	0	-0.36	0.479	-0.36	0.412	0	-0.1	0.884	-0.04	0.95	0	1	1	1	1	1	1	1	0	2	1	1	0	1	1	1	1	1	1	1	1	1	1	0	1	1	1	1	1	1	0	0
AC120057.3	ENSG00000279641	TEC	17	-0.17	0.835	-0.13	0.93	0	-0.07	NA	-0.03	1	0	-0.15	0.897	-0.07	0.916	0	0	0	0	1	0	1	0	0	0	0	0	0	1	1	1	0	0	0	0	0	0	1	1	0	0	0	1	0	0	0	1
AC120057.4	ENSG00000279812	TEC	17	-0.66	0.245	-0.66	0.123	0	0.14	NA	0.15	0.943	0	-1.38	0.0794	-0.84	0.0189	0	1	1	1	1	1	0	0	0	1	0	0	0	0	0	0	0	0	0	0	0	0	0	1	0	0	0	0	1	0	0	1
AC120114.1	ENSG00000247735	lncRNA	16	-0.08	0.928	-0.02	0.987	0	-0.31	NA	-0.31	0.642	0	0.79	0.342	0.44	0.248	0	0	0	0	0	0	0	1	0	0	0	0	1	0	0	1	1	1	0	1	0	1	0	1	0	0	0	1	1	1	0	0
AC120114.3	ENSG00000279789	TEC	16	-0.17	0.454	-0.17	0.386	0	0.01	0.982	0.01	0.993	0	-0.16	0.645	-0.08	0.584	0	3	3	3	2	4	3	3	3	3	3	3	3	3	3	2	2	3	2	4	3	3	2	2	3	3	2	4	3	3	3	3
AC121247.1	ENSG00000225399	lncRNA	3	0.08	0.916	0.09	0.906	0	-0.57	NA	-0.47	0.553	0	-3.08	0.000604	-1.55	2.07e-06	0	1	1	1	0	1	1	1	0	1	1	0	1	0	1	1	1	0	0	0	0	0	0	0	0	0	0	0	0	0	0	0
AC121342.1	ENSG00000233403	lncRNA	X	1.29	5.29e-05	1.3	1.86e-07	0	2.45	NA	2.88	0.0213	0	-5.68	3.79e-07	-5.86	3.4e-26	0	1	1	1	1	1	1	1	1	1	3	1	2	2	2	1	1	0	0	0	0	0	0	0	0	0	0	0	0	0	0	0
AC121761.1	ENSG00000257497	lncRNA	12	0.56	0.418	0.56	0.228	0	0.11	NA	0.17	0.864	0	-0.88	0.401	-1.11	0.00651	0	0	1	0	0	1	1	1	1	0	1	1	1	1	0	1	1	0	0	0	0	0	0	1	0	0	0	0	0	0	0	0
AC122129.1	ENSG00000197815	lncRNA	17	-0.01	0.969	0	1	0	0.23	0.367	0.23	0.371	0	-1.16	7.93e-07	-0.86	8e-12	0	4	4	3	3	3	3	4	4	3	4	4	4	4	3	4	3	1	2	2	3	2	2	2	2	1	3	3	3	3	2	2
AC122688.3	ENSG00000279233	TEC	12	-0.39	0.0597	-0.38	0.0411	0	-0.04	0.951	-0.03	0.957	0	-0.62	0.0472	-0.66	2.23e-05	0	2	3	2	2	2	3	2	2	2	2	1	2	2	2	1	1	1	2	1	2	2	1	1	1	1	2	1	1	2	1	1
AC122718.1	ENSG00000250461	processed_pseudogene	5	0.35	0.278	0.3	0.275	0	0.1	0.874	0.09	0.898	0	-0.46	0.355	-0.19	0.448	0	1	2	1	1	1	2	1	1	2	2	1	1	1	2	2	2	1	1	1	2	1	1	1	1	1	1	2	1	1	1	1
AC123023.1	ENSG00000236452	lncRNA	3	-0.57	0.788	-0.7	1	0	0.34	NA	0.34	0.495	0	6.26	1.86e-06	5.45	1.3e-26	0	0	0	0	0	0	0	0	0	0	0	0	0	0	0	0	0	1	1	1	1	1	1	1	1	1	1	1	1	2	1	1
AC123768.3	ENSG00000276724	lncRNA	15	0.42	0.431	0.45	0.303	0	0.03	NA	0.04	0.981	0	1.01	0.0923	1.06	0.000223	0	0	0	0	0	1	0	0	0	1	0	1	1	1	0	0	0	1	1	1	1	1	1	1	1	1	1	1	1	1	1	1
AC124045.1	ENSG00000272077	lncRNA	3	-0.17	0.7	-0.16	0.661	0	0.06	0.939	0.05	0.963	0	-0.09	0.9	-0.04	0.906	0	1	1	1	1	1	1	0	1	1	1	1	1	1	1	1	1	1	1	1	1	1	1	2	1	1	1	1	1	1	1	1
AC124798.1	ENSG00000260196	lncRNA	11	0.23	0.2	0.24	0.128	0	-0.14	0.64	-0.14	0.613	0	-0.02	0.964	-0.22	0.111	0	2	3	3	3	4	3	4	4	4	4	4	4	3	4	4	4	3	3	3	3	4	2	3	2	3	2	3	3	2	2	3
AC124944.3	ENSG00000286004	lncRNA	3	-0.1	0.788	-0.1	0.791	0	-0.17	0.773	-0.15	0.783	0	-1.32	0.000544	-0.95	1.27e-06	0	2	2	2	2	1	2	2	1	2	2	1	2	2	1	1	1	1	1	1	1	1	1	1	1	0	1	1	1	1	1	1
AC125807.2	ENSG00000250899	lncRNA	12	0.25	0.00657	0.26	0.0021	0	0	0.994	0	1	0	-1.26	1.12e-18	-1.08	8.35e-43	1	12	11	12	14	11	11	13	14	15	16	14	15	13	14	14	15	4	6	5	8	5	6	6	5	5	6	7	6	4	6	6
AC126474.2	ENSG00000280088	TEC	12	0.03	0.952	0.04	0.96	0	0	0.994	0.01	1	0	-0.59	0.176	-0.41	0.0417	0	1	2	2	1	1	2	1	2	2	2	2	2	1	2	1	2	1	1	2	1	1	1	1	1	1	1	2	1	1	1	1
AC126615.1	ENSG00000237774	processed_pseudogene	12	0.49	0.422	0.55	0.215	0	0.17	NA	0.22	0.831	0	-0.39	0.693	0.22	0.584	0	0	0	0	0	1	0	1	0	1	0	1	1	1	0	0	1	0	0	0	1	0	0	0	0	0	1	0	1	0	1	1
AC126755.1	ENSG00000205746	transcribed_unprocessed_pseudogene	16	-0.15	0.118	-0.14	0.196	0	-0.1	0.473	-0.1	0.533	0	-0.4	0.0009	-0.12	0.152	0	44	41	33	38	41	43	35	28	35	36	32	26	43	40	30	33	34	39	32	38	31	33	40	31	28	34	30	36	32	28	37
AC126755.2	ENSG00000257527	lncRNA	16	0.22	0.659	0.23	0.58	0	-0.07	0.939	-0.09	0.916	0	0.07	0.934	0.2	0.498	0	1	1	1	1	0	0	0	1	1	1	1	1	1	1	1	0	1	1	1	1	1	1	1	1	1	1	1	1	1	1	1
AC127024.5	ENSG00000266490	lncRNA	17	0.09	0.896	0.08	0.9	0	-0.27	NA	-0.28	0.751	0	-0.95	0.137	-0.72	0.014	0	1	0	1	1	1	1	1	0	1	0	0	1	1	1	1	1	1	0	0	0	0	0	0	1	1	0	0	0	0	0	0
AC127024.8	ENSG00000280069	TEC	17	0.04	0.956	-0.01	1	0	-0.09	NA	-0.1	0.934	0	-0.4	0.629	-0.31	0.435	0	1	0	0	0	0	1	0	0	0	0	0	0	0	1	0	0	1	0	1	0	0	0	0	0	0	0	0	0	0	0	0
AC127070.4	ENSG00000278949	TEC	12	-0.11	0.826	-0.1	0.818	0	-0.04	0.964	-0.06	0.932	0	-0.04	0.952	0.14	0.641	0	1	1	1	1	1	1	1	1	1	0	1	1	1	1	1	1	1	1	1	1	1	0	1	1	1	1	1	1	1	1	1
AC127496.7	ENSG00000280351	TEC	17	-0.26	0.226	-0.25	0.219	0	0.05	0.904	0.06	0.903	0	-0.06	0.881	-0.02	0.925	0	2	2	4	3	3	3	4	3	3	3	2	2	3	3	2	2	3	3	3	3	3	3	3	2	3	3	3	4	3	3	3
AC127502.1	ENSG00000215302	transcribed_unprocessed_pseudogene	15	0	0.995	0.02	0.955	0	0.09	0.733	0.12	0.612	0	0.29	0.24	0.5	3.2e-06	0	4	6	5	7	6	6	5	5	6	7	4	6	4	6	5	7	7	9	8	8	7	8	8	8	6	9	10	10	6	7	9
AC127502.2	ENSG00000270055	lncRNA	15	-0.04	0.794	-0.03	0.832	0	0.1	0.398	0.1	0.41	0	0.25	0.054	0.49	1.13e-13	0	10	12	11	9	11	13	10	11	9	10	10	11	12	12	11	10	13	16	16	17	12	14	17	16	11	16	18	18	15	17	19
AC127502.3	ENSG00000283345	unprocessed_pseudogene	15	-0.44	0.366	-0.39	0.305	0	-0.24	NA	-0.19	0.795	0	-0.06	0.946	0.44	0.14	0	1	0	1	0	1	0	0	1	0	0	0	1	0	1	0	0	0	1	1	1	1	1	1	1	0	0	1	1	1	1	1
AC129510.1	ENSG00000265678	lncRNA	17	-0.37	0.515	-0.35	0.46	0	0.12	NA	0.14	0.876	0	0.22	0.795	0.22	0.538	0	0	1	0	0	1	0	1	1	1	0	0	0	0	0	0	1	1	0	1	1	1	1	0	0	1	1	1	0	1	1	1
AC129778.1	ENSG00000279955	transcribed_unprocessed_pseudogene	9	0.08	0.894	0.1	0.815	0	-0.09	NA	-0.06	0.998	0	-1.29	0.00975	-1.13	1.73e-05	0	1	1	1	1	1	1	1	0	2	2	1	0	1	1	1	1	0	0	0	0	1	0	1	0	0	0	0	0	1	1	0
AC130689.1	ENSG00000108958	processed_pseudogene	17	-0.16	0.477	-0.15	0.475	0	0.1	0.783	0.1	0.769	0	-0.32	0.267	-0.25	0.076	0	3	3	3	2	3	3	4	3	3	3	3	2	3	3	2	3	3	2	2	2	2	3	3	3	3	2	2	2	3	3	3
AC131009.3	ENSG00000273568	lncRNA	12	-0.14	0.781	-0.13	0.826	0	-0.05	NA	-0.03	0.976	0	-0.63	0.255	-0.31	0.298	0	1	1	0	1	1	1	1	1	1	1	1	0	1	1	1	1	1	1	0	1	1	1	1	1	0	1	1	1	0	1	1
AC131009.4	ENSG00000279283	TEC	12	-0.31	0.511	-0.26	0.495	0	-0.3	NA	-0.3	0.734	0	-1.27	0.0256	-0.92	0.000454	0	1	1	1	1	1	1	1	1	1	0	1	1	1	0	1	1	0	1	0	1	0	0	0	1	0	0	0	0	0	0	0
AC131025.3	ENSG00000285736	lncRNA	5	-0.14	0.734	-0.17	0.629	0	-0.13	0.74	-0.11	0.756	0	1.59	6.34e-08	1.77	1.98e-27	0	2	1	1	1	2	1	1	1	1	1	0	1	1	1	1	1	4	3	3	3	4	2	3	3	3	2	3	2	4	2	3
AC131212.2	ENSG00000279700	TEC	12	0.11	0.895	0.2	0.77	0	-0.28	NA	-0.25	0.778	0	-0.24	0.811	0.24	0.61	0	0	1	1	0	0	1	0	1	1	0	0	0	1	0	0	0	1	0	0	0	0	1	1	0	0	0	0	1	0	1	0
AC131212.3	ENSG00000280287	TEC	12	-0.21	0.246	-0.2	0.251	0	-0.09	0.773	-0.1	0.748	0	-0.35	0.159	-0.39	0.00178	0	4	5	3	6	4	5	4	4	4	5	3	3	5	4	3	4	3	4	2	5	4	3	3	4	4	3	3	4	3	3	3
AC131235.1	ENSG00000228205	processed_pseudogene	3	-0.02	0.978	-0.06	0.928	0	0	NA	0	1	0	-0.23	0.781	-0.03	0.937	0	1	0	1	0	1	1	0	0	1	1	0	1	0	1	1	0	0	1	0	1	1	0	1	1	1	0	0	1	0	1	1
AC131392.1	ENSG00000198237	unprocessed_pseudogene	5	0.42	0.349	0.47	0.272	0	-0.1	0.905	-0.11	0.918	0	0.29	0.685	0.93	0.00304	0	1	0	1	1	1	2	1	1	2	1	1	1	2	1	2	2	2	2	2	2	1	2	2	3	2	2	2	3	1	2	1
AC131649.2	ENSG00000279662	TEC	16	0.45	0.54	0.5	0.487	0	0.3	NA	0.35	0.574	0	1.5	0.0557	1.27	0.000524	0	0	0	0	0	0	0	0	0	0	0	0	0	0	0	0	0	0	0	0	0	1	0	1	1	0	1	0	0	1	1	0
AC132008.2	ENSG00000214135	transcribed_unprocessed_pseudogene	3	-0.1	0.308	-0.09	0.313	0	-0.05	0.782	-0.05	0.711	0	-0.47	3.25e-05	-0.44	3.97e-12	1	20	25	22	19	20	20	19	19	18	18	17	20	20	20	19	21	14	12	15	18	15	12	18	17	13	13	15	15	15	15	15
AC132192.2	ENSG00000268403	lncRNA	11	0.09	0.9	0.11	0.859	0	-0.56	0.369	-0.48	0.405	0	-1.05	0.112	-0.06	0.903	0	1	1	1	1	1	1	1	1	1	1	1	1	2	1	1	1	0	1	1	1	1	1	0	1	0	0	1	1	0	1	0
AC132812.1	ENSG00000265298	unprocessed_pseudogene	17	0.05	0.803	0.06	0.717	0	-0.15	0.315	-0.15	0.305	0	0.07	0.749	0.26	0.00286	0	5	6	5	6	6	6	6	5	7	5	5	6	7	5	6	6	7	6	6	8	6	5	7	7	5	5	7	7	6	5	7
AC132872.1	ENSG00000260563	lncRNA	17	-0.09	0.844	-0.07	0.906	0	-0.26	0.56	-0.25	0.527	0	-0.43	0.339	0.09	0.719	0	1	1	1	1	1	1	2	1	2	1	1	1	1	1	1	1	1	2	1	1	1	1	1	2	1	1	1	1	1	1	1
AC132872.3	ENSG00000275888	lncRNA	17	0.07	0.913	0.06	0.935	0	0.1	0.904	0.11	0.911	0	-0.47	0.465	-0.42	0.134	0	1	1	2	1	1	1	1	1	1	1	1	1	1	1	1	2	1	1	1	1	0	1	1	1	0	0	1	1	1	1	1
AC132872.4	ENSG00000280407	TEC	17	0.02	0.977	0.08	0.872	0	0.1	0.901	0.13	0.86	0	-0.66	0.239	-0.31	0.283	0	1	1	1	1	1	1	1	0	1	1	0	1	1	1	0	2	1	1	1	1	1	1	1	1	1	1	1	1	1	1	1
AC132872.5	ENSG00000287737	lncRNA	17	0.13	0.828	0.1	0.904	0	0.07	NA	0.06	0.966	0	-0.54	0.407	-0.05	0.86	0	1	1	1	0	1	1	0	0	0	1	1	1	1	1	0	1	1	1	1	1	0	0	1	1	0	1	1	1	0	1	1
AC132938.4	ENSG00000265458	lncRNA	17	-0.24	0.677	-0.22	0.637	0	-0.1	NA	-0.14	0.926	0	-0.57	0.445	-0.34	0.279	0	1	1	1	1	0	1	0	0	1	1	1	0	0	0	0	1	0	0	1	0	0	1	0	0	0	0	0	0	0	1	0
AC132938.6	ENSG00000279744	TEC	17	-0.07	0.901	-0.05	0.943	0	-0.17	0.814	-0.17	0.77	0	-1	0.0467	-0.5	0.0579	0	2	1	1	1	1	2	1	1	1	1	1	1	2	2	1	2	1	1	1	1	1	0	1	1	0	1	1	1	1	1	1
AC132942.1	ENSG00000240898	processed_pseudogene	17	-0.71	0.073	-0.71	0.0374	0	0.03	NA	0.04	0.978	0	-0.25	0.738	0.01	0.97	0	1	1	0	1	1	1	1	1	1	0	0	1	0	0	0	0	1	1	1	1	1	1	1	1	1	0	1	1	1	1	1
AC133552.2	ENSG00000262587	transcribed_unprocessed_pseudogene	16	-0.02	0.976	0	1	0	0.47	NA	0.45	0.449	0	-1.21	0.0512	-1.05	0.000563	0	1	0	1	1	0	1	1	1	1	1	1	1	1	1	1	1	0	0	0	0	0	1	0	0	1	0	0	0	0	1	1
AC133555.3	ENSG00000258150	transcribed_unprocessed_pseudogene	16	-0.45	0.346	-0.46	0.221	0	0.46	NA	0.47	0.574	0	-1.87	0.00353	-1.66	4.6e-08	0	1	0	1	1	1	1	1	1	1	1	1	0	0	1	1	1	0	0	0	0	0	0	0	0	0	0	0	0	0	0	0
AC133555.6	ENSG00000288632	lncRNA	16	0.16	0.8	0.11	0.848	0	-0.02	0.991	-0.05	0.986	0	0.53	0.459	-0.3	0.332	0	1	1	2	1	0	1	1	1	1	1	1	0	1	2	1	1	1	1	1	0	1	1	1	1	1	1	1	1	1	1	1
AC133644.2	ENSG00000284879	lncRNA	2	-0.28	0.239	-0.3	0.14	0	-0.32	0.267	-0.31	0.214	0	0.04	0.941	-0.26	0.126	0	2	4	2	4	3	4	2	3	3	2	3	2	2	3	2	3	3	2	3	3	2	3	2	2	2	2	2	2	2	2	2
AC133919.2	ENSG00000261172	lncRNA	16	-0.1	0.871	-0.1	0.895	0	-0.35	0.42	-0.31	0.415	0	1.16	0.0115	1.43	4.68e-10	0	0	1	1	0	1	1	0	0	1	0	0	0	1	1	1	1	1	1	1	2	2	1	2	2	1	1	2	2	1	1	1
AC134878.2	ENSG00000278212	transcribed_unprocessed_pseudogene	Y	-0.04	0.966	-0.04	0.959	0	-0.33	NA	-0.3	0.775	0	-0.18	0.872	-0.53	0.154	0	1	1	1	1	1	0	1	0	0	1	0	1	1	1	0	1	0	0	0	1	1	0	0	1	0	0	0	0	1	0	0
AC135050.5	ENSG00000262766	lncRNA	16	-0.01	0.992	-0.05	0.979	0	-0.14	NA	-0.22	0.816	0	-0.44	0.656	0.12	0.773	0	1	0	0	1	0	1	0	0	1	1	0	1	1	0	0	0	0	1	1	1	1	0	1	0	0	0	1	1	0	1	0
AC135050.6	ENSG00000278133	lncRNA	16	-0.31	0.015	-0.3	0.0118	0	0.03	0.931	0.03	0.928	0	-0.48	0.0144	-0.4	8.72e-05	0	4	7	6	6	6	6	7	7	5	5	5	5	5	4	5	6	4	5	4	5	4	4	5	5	4	4	6	4	4	5	6
AC135068.6	ENSG00000281087	processed_pseudogene	15	-0.21	0.601	-0.21	0.526	0	-0.06	0.945	-0.02	0.981	0	-1.24	0.00462	-0.58	0.0112	0	2	1	1	1	2	1	1	1	1	1	1	1	1	1	1	1	1	1	1	1	1	0	1	1	0	1	1	1	1	1	1
AC135178.2	ENSG00000226871	lncRNA	17	-0.2	0.805	-0.29	0.604	0	-0.54	NA	-0.5	0.428	0	0.59	0.524	0.21	0.614	0	0	1	0	1	1	1	0	0	0	0	1	0	0	1	0	0	1	1	0	0	0	1	1	1	0	0	0	1	1	0	0
AC135178.4	ENSG00000265749	lncRNA	17	-0.15	0.621	-0.15	0.601	0	-0.02	0.973	-0.01	0.991	0	-0.22	0.597	0.11	0.542	0	2	2	2	3	3	2	1	2	2	2	2	1	3	2	2	2	2	2	2	3	2	3	2	2	2	2	3	2	2	3	2
AC135178.6	ENSG00000269947	lncRNA	17	0.17	0.821	0.12	0.845	0	-0.2	NA	-0.18	0.871	0	-0.49	0.571	-0.44	0.253	0	1	0	0	0	1	0	0	0	1	0	0	0	0	1	1	0	0	0	0	0	0	0	0	0	0	0	0	0	1	0	0
AC135506.1	ENSG00000270441	unprocessed_pseudogene	3	-0.21	0.714	-0.19	0.708	0	0.03	NA	0.03	1	0	0.07	0.934	0.04	1	0	1	1	0	0	1	0	0	1	1	1	0	1	0	0	0	1	1	1	1	1	0	1	0	1	1	1	1	1	1	0	1
AC135977.1	ENSG00000226268	processed_pseudogene	11	0.21	0.735	0.2	0.711	0	0.2	NA	0.19	0.831	0	-0.85	0.215	-0.09	0.836	0	0	0	1	0	1	1	0	0	1	1	0	1	1	0	0	0	0	0	0	0	0	1	0	1	0	0	0	1	0	1	1
AC135983.3	ENSG00000223509	transcribed_processed_pseudogene	15	0.03	0.784	0.04	0.711	0	0.08	0.548	0.08	0.555	0	-0.02	0.91	0.08	0.253	0	11	14	12	14	10	11	13	12	14	13	13	13	10	13	13	14	11	12	14	15	11	13	13	15	11	14	15	15	11	14	14
AC135983.4	ENSG00000254912	unprocessed_pseudogene	15	-0.15	0.808	-0.15	0.789	0	-0.17	0.836	-0.16	0.84	0	-0.39	0.594	0.09	0.849	0	1	1	1	1	2	1	0	1	1	0	1	1	1	1	1	0	0	0	1	1	1	1	1	1	0	1	0	1	1	1	1
AC135983.5	ENSG00000261375	unprocessed_pseudogene	15	-0.74	0.246	-0.7	0.14	0	0.39	NA	0.42	0.631	0	-1.32	0.132	-0.78	0.0481	0	0	0	1	1	1	0	0	0	0	0	0	0	0	0	0	0	0	0	0	1	0	0	0	0	0	0	0	0	0	0	1
AC136475.1	ENSG00000251661	lncRNA	11	0.05	0.919	0.06	0.902	0	-0.18	0.787	-0.18	0.775	0	-0.71	0.151	-0.71	0.00233	0	1	2	1	1	1	1	2	1	2	1	1	1	1	1	2	1	1	1	2	1	1	1	1	1	1	1	1	1	1	1	1
AC136475.10	ENSG00000277290	processed_pseudogene	11	0.22	0.624	0.23	0.538	0	-0.15	NA	-0.14	0.861	0	-1.34	0.00588	-0.38	0.148	0	1	1	0	1	1	1	1	1	1	1	1	1	1	1	1	1	0	1	1	1	1	0	1	1	0	1	1	0	0	0	1
AC136475.2	ENSG00000254910	lncRNA	11	0.14	0.693	0.15	0.661	0	-0.19	0.721	-0.2	0.669	0	-0.18	0.738	-0.44	0.0377	0	1	2	1	1	1	1	2	1	1	1	1	1	2	2	2	1	2	1	1	1	1	1	1	1	1	1	1	1	1	1	1
AC136475.5	ENSG00000255328	lncRNA	11	0.06	NA	0.05	0.992	0	-0.64	NA	-0.68	0.626	0	-2.29	0.0148	-2.42	1.51e-09	0	1	1	1	0	1	1	0	0	0	1	0	1	1	0	0	0	0	0	0	0	0	0	0	0	0	0	0	0	0	0	0
AC136604.2	ENSG00000250999	lncRNA	5	-0.25	0.579	-0.23	0.564	0	-0.41	NA	-0.43	0.385	0	-0.59	0.31	-0.29	0.252	0	1	1	1	1	1	1	1	1	1	1	1	1	1	0	1	1	0	1	1	1	1	1	0	0	1	1	0	1	0	1	1
AC137630.5	ENSG00000285416	unitary_pseudogene	3	-0.02	0.984	-0.01	1	0	0.1	NA	0.12	0.94	0	-0.81	0.306	-0.24	0.538	0	0	0	1	0	1	1	1	0	0	0	0	1	1	1	1	0	0	0	0	1	0	0	1	1	0	0	0	1	0	0	0
AC137932.1	ENSG00000260279	lncRNA	16	-0.14	0.548	-0.13	0.512	0	0.02	0.962	0.02	0.978	0	-0.06	0.867	-0.09	0.529	0	4	6	3	3	4	5	4	5	4	5	3	3	4	4	4	3	4	4	3	5	4	4	5	3	4	4	4	3	4	4	4
AC137932.3	ENSG00000268218	lncRNA	16	-0.22	0.534	-0.24	0.413	0	0.16	0.768	0.13	0.842	0	-0.5	0.265	-0.53	0.0136	0	1	1	2	1	2	2	2	1	1	1	1	1	1	1	1	1	1	1	1	2	1	1	1	1	1	1	1	1	1	1	1
AC137936.1	ENSG00000283148	lncRNA	3	-0.66	0.429	-0.61	0.359	0	-0.68	NA	-0.7	0.176	0	1.3	0.177	1.78	1.68e-06	0	0	0	0	0	0	0	0	0	0	0	0	0	0	0	0	0	0	1	1	1	1	1	1	0	0	0	0	0	0	0	1
AC137936.2	ENSG00000283511	transcribed_unitary_pseudogene	3	-0.71	0.00303	-0.7	0.00228	0	-0.12	0.641	-0.12	0.6	0	1.91	1.63e-13	2.33	1.09e-67	1	2	1	1	1	1	1	1	1	1	0	0	1	1	1	1	1	4	6	5	6	5	5	6	5	4	6	4	4	4	5	5
AC138028.2	ENSG00000224888	lncRNA	16	0.07	0.883	0.11	0.82	0	0.06	0.933	0.06	0.968	0	-0.21	0.701	0.03	0.953	0	1	1	1	1	1	1	1	1	1	1	1	2	2	1	1	1	1	1	1	1	1	1	1	1	1	1	1	1	1	1	1
AC138028.4	ENSG00000260121	lncRNA	16	-0.07	0.865	-0.07	0.844	0	0.15	0.728	0.15	0.722	0	0.65	0.0807	0.42	0.0202	0	1	2	1	1	1	2	1	1	1	1	2	2	1	1	2	1	1	1	2	2	2	2	1	2	2	2	2	2	2	2	2
AC138028.6	ENSG00000278341	lncRNA	16	0.2	0.725	0.21	0.656	0	-0.33	NA	-0.32	0.496	0	0.73	0.212	0.72	0.00804	0	1	0	0	0	0	1	1	0	0	1	0	0	1	0	1	1	1	1	1	1	1	1	1	1	0	1	1	1	1	0	1
AC138035.1	ENSG00000238035	lncRNA	5	0.01	0.979	0.03	0.95	0	-0.15	0.678	-0.15	0.63	0	0	0.995	0.34	0.0299	0	2	2	2	2	2	2	2	2	2	2	2	2	3	1	2	2	3	2	2	4	2	2	3	3	1	3	2	3	2	2	3
AC138207.8	ENSG00000266865	transcribed_unprocessed_pseudogene	17	-0.25	0.12	-0.24	0.0962	0	-0.29	0.218	-0.29	0.184	0	-1.17	3.12e-07	-0.92	9.06e-15	0	4	5	4	4	5	4	4	4	3	4	4	4	3	4	3	4	2	2	3	3	2	2	2	3	2	2	3	2	1	2	2
AC138356.1	ENSG00000183154	lncRNA	8	-0.25	NA	-0.23	0.82	0	-0.5	NA	-0.48	0.413	0	0.55	0.571	1.22	0.000503	0	0	0	0	0	0	0	0	0	0	0	0	0	0	0	0	0	0	1	1	1	1	0	0	0	0	0	0	0	0	0	1
AC138356.2	ENSG00000233170	processed_pseudogene	8	0.01	0.992	0.06	0.977	0	-0.43	NA	-0.48	0.42	0	-0.62	0.388	-0.41	0.17	0	1	1	1	0	1	0	1	1	1	1	1	1	1	0	1	1	0	1	0	1	0	0	0	1	0	0	0	0	0	0	0
AC138392.1	ENSG00000219201	processed_pseudogene	1	0.02	0.891	0.03	0.778	0	0.1	0.419	0.1	0.382	0	0.1	0.482	0.08	0.241	0	17	17	17	16	15	15	17	19	16	17	19	14	18	16	19	17	18	18	19	16	16	20	17	17	21	20	19	17	17	18	20
AC138393.1	ENSG00000185495	transcribed_unprocessed_pseudogene	1	0.04	0.893	0.05	0.872	0	0.13	0.717	0.16	0.632	0	-0.07	0.859	-0.22	0.176	0	3	4	3	3	3	4	3	2	3	4	2	4	4	3	3	3	3	2	2	3	3	2	3	3	2	3	2	4	4	3	2
AC138393.3	ENSG00000278467	lncRNA	1	-0.09	0.897	-0.08	0.915	0	0.29	NA	0.3	0.633	0	-0.45	0.557	0.03	1	0	1	1	0	0	0	1	1	0	1	0	0	1	0	1	0	1	1	1	1	0	0	0	0	0	0	1	0	1	1	1	0
AC138409.2	ENSG00000215158	transcribed_unprocessed_pseudogene	5	0.08	0.853	0.07	0.841	0	-0.07	0.912	-0.07	0.897	0	0.21	0.67	0.1	0.61	0	1	2	2	2	2	3	2	1	2	1	2	2	2	2	2	2	3	1	2	2	1	2	2	1	2	2	2	2	1	2	2
AC138649.1	ENSG00000274253	lncRNA	15	-0.35	0.837	-0.39	0.891	0	0.47	NA	0.44	0.354	0	5.43	2.79e-05	3.67	1.13e-16	0	0	0	0	0	0	0	0	0	0	0	0	0	0	0	0	0	0	1	1	1	0	0	0	0	1	1	1	1	1	1	1
AC138649.2	ENSG00000277435	processed_pseudogene	15	0.35	0.579	0.34	0.548	0	0.08	NA	0.1	0.944	0	-0.28	0.775	-0.25	0.549	0	0	0	1	0	1	0	0	0	0	0	1	1	1	1	0	0	0	0	1	0	1	0	0	0	0	1	0	0	0	0	0
AC138866.1	ENSG00000253816	unprocessed_pseudogene	5	0.35	0.66	0.48	0.532	0	0.07	NA	0.04	1	0	1.51	0.0817	0.78	0.114	0	0	1	1	0	0	1	1	0	0	1	0	1	1	2	0	1	0	2	1	2	1	1	1	1	1	1	1	1	2	0	1
AC138866.2	ENSG00000254701	unprocessed_pseudogene	5	-1.08	0.0876	-1.06	0.0343	0	0.18	NA	0.25	0.833	0	0	1	-0.35	0.391	0	0	1	0	0	0	0	0	1	0	0	1	0	0	0	0	0	1	1	0	0	0	0	0	0	0	0	1	1	1	0	0
AC138932.1	ENSG00000183458	transcribed_unprocessed_pseudogene	16	-0.35	0.0225	-0.34	0.0232	0	0.01	0.979	0.01	0.99	0	-0.34	0.169	-0.34	0.00868	0	22	34	25	32	33	36	25	33	27	26	23	18	20	23	31	22	28	20	23	29	20	23	27	22	17	24	24	28	25	22	26
AC138932.3	ENSG00000261819	processed_pseudogene	16	0.36	0.242	0.36	0.156	0	0.3	0.484	0.3	0.449	0	0.06	0.919	-0.18	0.5	0	1	1	1	1	1	1	1	1	1	1	1	1	1	1	1	1	1	1	1	1	1	1	1	1	1	1	1	1	1	1	1
AC138956.2	ENSG00000251414	lncRNA	5	0.18	0.747	0.16	0.749	0	0.04	NA	0.03	1	0	-0.27	0.729	-0.12	0.764	0	1	1	0	1	1	1	0	0	1	0	1	1	1	1	1	1	0	1	1	1	1	0	1	0	0	1	1	1	1	1	0
AC138969.1	ENSG00000183889	protein_coding	16	-0.21	0.229	-0.18	0.389	0	-0.22	0.309	-0.21	0.438	0	-0.11	0.731	-0.27	0.0768	0	15	15	14	14	14	15	16	17	8	17	14	10	11	16	14	15	13	13	9	14	10	12	15	13	11	11	11	14	11	11	5
AC138969.2	ENSG00000227827	unprocessed_pseudogene	16	-0.17	0.00341	-0.17	0.0032	0	-0.07	0.52	-0.07	0.506	0	-0.53	3.22e-10	-0.52	3.11e-26	1	37	39	35	40	38	39	31	34	33	32	30	35	36	31	33	32	25	27	23	29	28	25	24	24	23	22	24	26	26	24	24
AC139530.1	ENSG00000262049	lncRNA	17	-0.03	0.953	-0.03	0.962	0	-0.07	0.93	-0.1	0.929	0	-0.6	0.235	-0.44	0.0455	0	1	2	1	1	1	2	1	1	1	1	1	1	1	2	1	2	1	2	1	1	1	1	1	1	1	1	1	1	1	1	1
AC139768.1	ENSG00000278126	lncRNA	12	0.05	0.95	-0.06	0.974	0	-0.14	NA	-0.11	0.916	0	0.41	0.643	-0.29	0.445	0	0	1	1	1	0	1	0	1	1	1	0	1	0	0	1	0	1	0	0	0	1	0	0	0	0	1	1	0	0	0	1
AC139795.1	ENSG00000246596	transcribed_unprocessed_pseudogene	5	-0.16	0.681	-0.17	0.645	0	-0.15	0.77	-0.15	0.792	0	-0.18	0.727	0.01	0.984	0	2	2	1	2	1	2	1	2	1	1	1	1	2	1	1	1	1	2	2	2	1	1	1	1	2	1	2	1	1	1	1
AC139795.2	ENSG00000247679	lncRNA	5	0.07	0.729	0.07	0.715	0	-0.01	0.976	-0.01	0.986	0	0.02	0.954	0.06	0.692	0	4	6	5	4	6	6	5	4	4	6	4	5	5	6	6	5	5	6	5	5	5	5	5	5	4	5	5	5	5	5	5
AC139887.2	ENSG00000249592	lncRNA	4	-0.08	0.615	-0.07	0.622	0	0.01	0.988	0	1	0	-0.47	0.00785	-0.44	2.21e-06	1	6	8	8	6	7	6	7	7	6	8	7	7	6	6	7	7	4	5	5	6	6	5	5	6	6	6	5	5	4	5	5
AC140479.2	ENSG00000230650	processed_pseudogene	2	0.27	0.627	0.27	0.538	0	0.45	NA	0.45	0.495	0	-1.44	0.0214	-0.7	0.0302	0	1	1	0	1	1	0	0	0	1	1	0	0	1	1	1	0	0	0	0	0	0	0	0	0	0	0	0	0	0	1	0
AC140479.3	ENSG00000261760	transcribed_unprocessed_pseudogene	2	-0.03	0.983	-0.05	1	0	-0.09	0.873	-0.07	0.914	0	5.31	1.48e-13	5.72	1.72e-89	0	0	0	0	0	0	0	0	0	0	0	0	0	0	0	0	0	3	4	3	6	3	3	4	4	4	2	3	4	4	2	3
AC140479.4	ENSG00000282304	lncRNA	2	0.9	1.91e-10	0.89	6.86e-14	1	0.84	5.37e-05	0.84	1.12e-05	0	-1.63	2.18e-08	-1.88	2.14e-36	0	2	3	3	6	2	3	4	5	4	5	9	8	4	6	7	9	1	1	1	1	1	1	1	1	1	2	2	2	1	2	2
AC141586.1	ENSG00000215154	transcribed_unprocessed_pseudogene	16	-0.15	0.148	-0.14	0.16	0	0	0.997	0	1	0	-0.18	0.253	-0.31	5.34e-05	0	9	11	11	10	10	10	10	11	9	10	8	10	10	9	10	10	10	9	8	8	7	8	8	8	8	8	8	8	9	9	8
AC141586.2	ENSG00000260176	lncRNA	16	-0.13	0.618	-0.11	0.607	0	-0.17	0.63	-0.17	0.643	0	-0.51	0.0788	-0.65	4.08e-06	0	3	3	4	2	4	3	4	4	3	3	2	4	3	4	3	3	1	2	2	2	3	2	2	2	2	2	2	2	2	2	1
AC141586.4	ENSG00000279057	TEC	16	-0.27	0.479	-0.26	0.445	0	-0.07	0.929	-0.07	0.933	0	-0.64	0.174	-0.21	0.383	0	1	2	1	1	1	1	1	1	1	1	1	1	1	1	1	1	1	1	1	2	1	1	1	1	1	1	1	2	1	1	1
AC141930.1	ENSG00000228613	lncRNA	2	-1.51	0.326	-2.41	0.309	0	-0.24	NA	-0.2	0.683	0	5.36	3.69e-05	5.16	1.87e-34	0	0	0	0	0	0	0	0	0	0	0	0	0	0	0	0	0	1	1	1	1	1	1	1	1	1	1	0	1	1	1	1
AC142086.6	ENSG00000277304	unprocessed_pseudogene	16	3.85	0.0947	1.68	0.595	0	2.98	0.347	0.28	0.978	0	-0.08	0.988	0.55	0.818	0	0	0	0	1	0	1	0	1	2	0	2	0	1	1	2	2	0	2	0	0	0	1	1	0	0	1	2	0	2	0	0
AC142472.1	ENSG00000276728	lncRNA	17	0.12	0.805	0.1	0.821	0	-0.28	0.619	-0.29	0.582	0	0.18	0.798	0.03	0.978	0	1	1	1	1	1	1	1	1	1	1	1	1	1	1	1	1	1	1	1	0	1	1	1	1	1	1	0	1	1	1	1
AC144450.1	ENSG00000203635	lncRNA	2	0.71	0.651	0.68	0.786	0	-0.17	NA	-0.16	0.795	0	5.78	3.01e-08	5.4	4.31e-37	0	0	0	0	0	0	0	0	0	0	0	0	0	0	0	0	0	2	2	1	2	2	1	1	0	2	1	1	1	2	1	1
AC144530.1	ENSG00000234742	processed_pseudogene	3	0.06	0.774	0.07	0.734	0	0.03	0.935	0.03	0.943	0	-0.36	0.0638	-0.36	0.000234	0	6	7	8	5	8	5	6	6	7	5	6	7	8	6	7	7	4	4	5	4	6	5	5	6	6	5	4	5	6	4	5
AC144568.1	ENSG00000253620	processed_pseudogene	8	0.07	0.937	0.04	0.985	0	-0.09	NA	-0.07	0.969	0	0.03	0.98	0.33	0.379	0	0	0	0	0	0	1	0	0	0	0	0	0	0	0	1	0	0	1	0	0	0	0	0	1	0	0	0	0	0	0	1
AC144652.1	ENSG00000273117	lncRNA	7	-0.17	0.725	-0.19	0.61	0	-0.07	0.935	-0.1	0.875	0	0.17	0.786	0	1	0	2	2	1	1	2	1	1	1	1	1	1	1	1	1	2	1	2	1	1	1	2	1	1	2	2	1	1	1	1	2	2
AC144831.1	ENSG00000261888	lncRNA	17	-0.28	0.385	-0.27	0.312	0	-0.34	0.501	-0.35	0.451	0	-0.75	0.0893	-1.08	2.08e-07	0	1	2	2	2	1	1	2	1	1	1	1	1	1	1	1	1	1	0	1	1	1	0	1	1	1	1	1	0	0	1	1
AC145098.1	ENSG00000248996	lncRNA	5	-0.62	0.44	-0.42	0.54	0	0.33	NA	0.33	0.757	0	0.3	0.815	0.25	0.585	0	0	0	0	0	0	1	1	0	1	0	0	1	0	0	0	0	1	0	0	1	0	0	1	0	1	1	0	1	1	0	1
AC145098.2	ENSG00000279821	TEC	5	0.03	0.938	0.04	0.929	0	-0.1	0.833	-0.1	0.841	0	-0.94	0.00328	-0.37	0.0279	0	3	4	3	3	2	3	3	2	3	3	3	3	3	3	2	3	1	2	3	3	2	2	3	3	2	1	2	4	1	2	2
AC145124.1	ENSG00000255495	lncRNA	8	-0.29	0.201	-0.28	0.141	0	0.02	0.968	0.02	0.976	0	-1.08	0.000187	-0.95	1.39e-10	0	6	4	3	4	2	6	5	4	3	4	4	3	4	4	4	4	3	3	2	2	1	3	2	2	2	2	2	3	2	2	2
AC145207.5	ENSG00000263731	lncRNA	17	0.05	0.939	0.06	0.945	0	-0.11	NA	-0.12	0.869	0	-0.13	0.88	0.12	0.78	0	0	1	1	1	0	1	1	0	1	0	1	1	0	1	1	1	0	1	1	1	0	1	1	1	0	1	1	1	0	1	1
AC145207.8	ENSG00000264769	lncRNA	17	-0.07	0.903	-0.06	0.92	0	0.19	0.773	0.16	0.795	0	-0.61	0.27	-0.22	0.434	0	1	1	1	1	2	1	1	0	1	1	1	1	1	1	0	1	1	1	1	1	1	1	1	1	1	1	1	1	1	1	1
AC145285.2	ENSG00000251417	lncRNA	16	-0.36	0.504	-0.35	0.45	0	0.16	NA	0.18	0.818	0	-0.48	0.519	0.06	0.913	0	1	0	1	1	0	0	1	1	1	1	0	0	1	1	0	0	1	1	1	1	1	0	1	1	1	1	0	1	0	1	1
AC145285.6	ENSG00000275807	lncRNA	16	0.02	0.972	-0.02	0.976	0	0.3	0.598	0.32	0.522	0	-0.88	0.0781	-0.58	0.0185	0	1	2	1	0	1	1	1	1	1	1	1	1	1	1	1	1	0	1	1	1	1	1	1	0	1	1	1	1	1	1	1
AC145423.3	ENSG00000278112	lncRNA	12	-0.44	0.373	-0.44	0.27	0	-0.16	NA	-0.19	0.839	0	-0.69	0.366	-0.58	0.0586	0	1	2	0	1	0	1	1	1	0	0	0	1	1	1	1	1	0	0	0	1	0	1	1	1	0	0	0	1	0	1	1
AC146944.1	ENSG00000196302	unprocessed_pseudogene	5	-0.47	0.428	-0.44	0.367	0	-0.75	NA	-0.72	0.174	0	-0.13	0.901	0.08	0.892	0	1	1	1	1	1	1	1	0	0	1	1	1	1	0	0	0	0	1	1	0	1	1	1	1	1	1	0	0	1	1	0
AC146944.3	ENSG00000269983	lncRNA	5	-0.05	0.89	-0.02	0.933	0	0.02	0.975	0.03	0.981	0	0.07	0.896	-0.12	0.581	0	1	2	2	2	2	1	1	1	1	1	2	2	1	1	1	2	2	1	1	2	2	1	2	1	1	1	1	2	2	1	2
AC146949.1	ENSG00000235558	unprocessed_pseudogene	5	0.34	0.519	0.33	0.44	0	-0.33	NA	-0.34	0.612	0	1.02	0.0964	0.28	0.35	0	0	1	0	1	1	0	1	1	1	1	1	0	1	1	0	1	1	1	1	0	1	0	1	0	1	0	1	0	1	0	1
AC147067.1	ENSG00000244459	lncRNA	4	-0.16	0.585	-0.16	0.579	0	0.04	0.941	0.06	0.893	0	0.56	0.0739	0.26	0.131	0	2	1	2	2	2	2	1	2	2	2	1	2	1	1	2	2	2	2	2	2	3	2	1	2	4	2	2	2	2	2	2
AC156455.1	ENSG00000256546	lncRNA	12	0.09	0.725	0.1	0.666	0	-0.06	0.922	-0.04	0.982	0	-1.08	5.96e-05	-1.37	4.09e-20	0	4	3	3	3	3	3	2	3	3	3	3	3	3	3	3	3	2	1	1	1	1	1	1	1	2	1	1	1	1	1	1
AC159540.2	ENSG00000277701	lncRNA	2	-0.15	0.133	-0.16	0.17	0	-0.14	0.267	-0.15	0.314	0	-0.59	2.13e-06	-0.27	0.0016	0	43	58	39	33	46	45	36	31	43	38	27	36	37	44	35	37	26	34	38	43	33	24	37	39	27	29	30	35	27	28	33
AC211433.1	ENSG00000232729	lncRNA	7	0.26	0.755	0.26	0.703	0	-0.05	NA	-0.01	1	0	-0.84	0.397	-0.42	0.342	0	1	1	0	0	0	0	0	0	1	0	0	1	0	1	0	1	0	0	0	1	1	0	0	0	0	1	0	0	0	0	0
AC211476.6	ENSG00000285702	lncRNA	7	-0.05	0.931	-0.03	0.978	0	0.23	NA	0.24	0.72	0	0.23	0.745	-0.19	0.549	0	1	1	1	1	1	1	1	1	1	1	1	1	0	1	1	1	1	0	1	1	1	1	1	0	0	1	1	1	1	1	1
AC211486.1	ENSG00000146722	transcribed_unprocessed_pseudogene	7	-0.06	0.926	-0.01	1	0	-0.2	0.79	-0.21	0.786	0	-0.44	0.494	-0.37	0.188	0	1	1	2	1	1	1	1	1	1	1	0	0	1	1	1	1	1	0	1	1	1	1	1	1	1	1	0	0	1	1	1
AC211486.3	ENSG00000273598	transcribed_unprocessed_pseudogene	7	-0.24	0.695	-0.26	0.585	0	-0.01	0.994	0.01	1	0	-0.77	0.283	-0.44	0.174	0	2	1	2	1	1	1	0	1	1	1	1	1	1	1	1	1	1	1	1	1	0	1	0	1	0	1	1	0	1	1	1
AC226118.1	ENSG00000249574	lncRNA	7	-0.23	NA	-0.13	1	0	-0.27	NA	-0.22	0.784	0	3.89	0.00273	4.67	5.42e-16	0	0	0	0	0	0	0	0	0	0	0	0	0	0	0	0	0	0	1	0	0	1	1	1	1	1	0	0	0	1	0	0
AC232271.1	ENSG00000270012	lncRNA	X	0.25	0.413	0.26	0.32	0	-0.07	0.909	-0.1	0.864	0	-0.51	0.226	-0.2	0.379	0	1	1	2	1	2	2	1	1	1	1	1	1	2	1	2	2	1	1	1	1	1	1	1	2	1	1	1	1	1	1	1
AC233699.1	ENSG00000261499	unprocessed_pseudogene	17	-0.04	0.881	-0.04	0.871	0	-0.28	0.153	-0.27	0.132	0	0.12	0.698	0.26	0.0336	0	5	6	3	4	5	6	5	4	5	3	4	4	6	6	5	6	6	4	6	6	5	5	8	6	5	3	6	5	4	4	5
AC233723.2	ENSG00000280254	TEC	17	-0.15	0.724	-0.15	0.733	0	0.18	0.743	0.19	0.726	0	-0.36	0.489	-0.15	0.599	0	1	1	1	1	1	1	1	1	1	1	1	1	1	1	1	1	1	1	1	1	1	1	1	1	1	1	2	1	1	1	1
AC233968.1	ENSG00000274615	unprocessed_pseudogene	17	0.04	0.781	0.06	0.696	0	0.12	0.461	0.11	0.448	0	0.02	0.94	-0.03	0.773	0	12	15	12	11	11	10	12	14	12	11	11	14	14	13	13	11	12	12	12	13	13	9	12	12	14	13	13	12	12	12	13
AC233992.3	ENSG00000272115	lncRNA	8	-0.76	0.124	-0.72	0.0652	0	0.18	NA	0.15	0.883	0	0.19	0.846	-0.04	0.925	0	0	0	1	0	1	1	0	0	0	0	1	0	0	0	0	0	0	0	1	0	1	0	1	0	0	0	0	1	1	0	1
AC234582.1	ENSG00000231064	lncRNA	1	0.13	0.8	0.13	0.817	0	-0.2	0.725	-0.21	0.66	0	0.71	0.157	0.74	0.0018	0	0	1	1	1	1	1	1	0	1	1	1	1	1	1	1	1	2	1	1	1	1	1	1	2	1	1	1	1	1	1	1
AC234775.3	ENSG00000261101	lncRNA	X	-0.43	0.385	-0.42	0.319	0	0.16	NA	0.16	0.867	0	0.08	0.927	-0.22	0.514	0	1	1	1	0	1	1	0	1	1	0	0	1	0	0	1	1	1	1	0	1	1	0	1	1	1	1	0	0	1	1	1
AC234781.1	ENSG00000224216	lncRNA	X	0.32	0.53	0.32	0.474	0	-0.28	NA	-0.25	0.694	0	0.45	0.518	0.23	0.523	0	0	1	1	1	0	0	1	0	1	1	1	1	1	1	1	1	1	1	1	1	1	0	1	1	1	1	0	0	1	1	0
AC234781.5	ENSG00000230578	transcribed_unprocessed_pseudogene	X	0.19	0.693	0.16	0.695	0	0.48	0.298	0.49	0.2	0	-0.4	0.538	-0.5	0.0523	0	1	0	1	1	1	1	1	1	0	1	1	1	1	1	1	1	1	1	1	0	0	1	0	1	1	1	1	1	0	1	1
AC234917.3	ENSG00000287222	lncRNA	8	-0.07	0.839	-0.07	0.859	0	-0.43	0.0615	-0.43	0.0311	0	0.43	0.206	0.58	0.000174	0	2	2	1	2	2	2	2	2	2	2	2	1	1	2	2	2	2	2	3	3	3	2	2	3	2	2	2	2	1	2	2
AC239859.5	ENSG00000277702	unprocessed_pseudogene	1	0.19	0.221	0.2	0.143	0	0.03	0.914	0.03	0.927	0	0.76	2.71e-05	0.66	2.65e-11	1	6	4	4	5	5	4	6	6	6	6	6	4	7	6	6	6	9	7	7	7	10	7	9	7	9	7	9	10	9	6	7
AC239868.1	ENSG00000264207	lncRNA	1	0.02	0.969	0.03	0.976	0	0.2	NA	0.2	0.8	0	-0.01	0.994	-0.17	0.604	0	1	1	1	0	0	1	0	1	0	1	1	0	1	1	0	0	1	1	0	1	1	1	0	0	1	1	1	1	1	1	0
AC240565.1	ENSG00000280136	lncRNA	17	-0.07	0.932	-0.03	0.993	0	-0.25	NA	-0.25	0.788	0	0.74	0.362	0.12	0.764	0	1	0	0	0	0	1	1	0	0	0	0	1	0	1	0	1	1	0	1	0	0	0	1	1	1	0	1	0	0	1	0
AC240565.2	ENSG00000280279	lncRNA	17	0.08	0.917	0.05	0.987	0	-0.22	NA	-0.22	0.734	0	0.52	0.435	0.97	0.000537	0	1	0	0	0	1	0	0	0	0	0	1	1	0	0	0	0	0	1	1	1	1	1	1	1	1	0	1	1	1	1	1
AC241585.1	ENSG00000223612	processed_pseudogene	1	0.07	0.631	0.08	0.554	0	0.13	0.35	0.13	0.285	0	0.59	8.18e-06	0.36	2.44e-06	1	7	9	9	11	9	8	8	10	9	9	8	10	10	9	10	10	12	10	11	11	13	12	11	12	16	10	14	13	13	11	11
AC241585.2	ENSG00000281571	TEC	1	-1.37	0.0519	-1.18	0.0343	0	-0.26	NA	-0.26	0.775	0	1.15	0.2	1.33	0.000186	0	0	0	0	0	0	0	0	0	0	0	0	0	0	0	0	0	0	1	1	0	1	1	1	1	1	0	1	0	1	0	0
AC241952.1	ENSG00000275131	transcribed_unprocessed_pseudogene	1	0.1	0.576	0.11	0.46	0	0.24	0.149	0.24	0.105	0	-0.1	0.717	0.04	0.764	0	7	7	5	6	7	7	7	8	6	8	6	8	8	6	8	8	4	7	7	7	7	7	9	6	8	9	9	7	8	9	8
AC242376.1	ENSG00000259414	unprocessed_pseudogene	15	-0.51	0.251	-0.49	0.176	0	0.07	NA	0.03	1	0	-1.59	0.00666	-0.88	0.00177	0	1	1	1	0	1	1	1	1	1	0	1	1	0	0	0	1	0	0	1	1	0	0	0	0	0	0	0	0	1	0	1
AC243562.1	ENSG00000259570	unprocessed_pseudogene	15	0.37	0.54	0.33	0.512	0	-0.1	NA	-0.14	0.836	0	1.91	0.00129	1.31	2.28e-06	0	0	0	0	0	0	0	0	1	0	1	0	0	0	0	0	1	1	1	1	1	1	1	0	1	1	1	1	1	1	1	1
AC243732.1	ENSG00000274756	processed_pseudogene	17	-0.23	0.699	-0.23	0.652	0	-0.06	NA	-0.07	0.953	0	0.16	0.864	-0.13	0.701	0	1	1	1	1	0	1	1	1	1	1	0	1	1	1	1	1	0	1	1	1	1	1	1	0	1	1	1	1	1	0	0
AC243919.1	ENSG00000237550	transcribed_processed_pseudogene	15	0.04	0.354	0.05	0.26	0	-0.01	0.903	-0.01	0.916	0	-0.32	1.3e-11	-0.23	5.74e-14	0	309	289	345	327	308	291	336	306	346	298	341	324	311	316	314	349	244	280	278	260	254	276	265	282	263	275	274	256	242	285	273
AC243960.1	ENSG00000268027	lncRNA	19	-0.34	0.302	-0.33	0.262	0	-0.27	0.612	-0.26	0.617	0	-0.87	0.0461	-0.51	0.0187	0	2	1	1	1	2	1	1	1	1	1	1	1	1	1	2	1	1	1	1	1	1	1	1	1	1	1	0	1	0	1	1
AC243960.2	ENSG00000268034	processed_pseudogene	19	0.06	0.923	0.12	0.832	0	-0.07	0.937	-0.09	0.928	0	0.16	0.831	0.48	0.0793	0	1	1	0	1	1	1	1	1	1	1	1	0	1	1	1	1	1	1	1	1	1	1	1	1	1	1	1	1	1	1	1
AC243960.3	ENSG00000268355	lncRNA	19	-1.06	0.00354	-1.07	0.000686	0	-0.24	0.633	-0.26	0.501	0	2.08	8.46e-06	1.42	1.27e-10	0	0	1	1	1	0	1	0	1	0	0	0	0	0	0	0	0	1	1	2	2	2	1	2	3	2	1	1	2	2	1	1
AC243964.3	ENSG00000266903	lncRNA	19	0.16	0.355	0.17	0.26	0	-0.13	0.703	-0.14	0.71	0	-1.63	8.13e-14	-1.38	6.33e-32	1	5	4	6	5	5	5	5	6	6	7	5	6	5	6	6	6	1	2	3	2	2	1	2	2	2	2	2	2	2	1	2
AC244033.2	ENSG00000285184	lncRNA	1	-0.36	0.504	-0.35	0.44	0	-0.02	NA	-0.07	0.972	0	-0.59	0.424	-0.55	0.0852	0	0	1	0	1	1	1	1	1	1	1	1	0	0	1	0	0	1	1	0	1	0	0	0	1	0	0	0	0	1	0	1
AC244153.1	ENSG00000276170	lncRNA	17	-0.04	0.897	-0.03	0.933	0	0.14	0.661	0.13	0.646	0	-0.8	0.000724	-0.32	0.0148	0	4	3	2	3	4	3	3	3	4	3	4	3	3	4	2	2	2	3	3	2	2	2	2	3	2	3	2	3	2	3	3
AC244197.3	ENSG00000241489	protein_coding	X	-0.22	0.663	-0.21	0.634	0	-0.25	NA	-0.21	0.775	0	-0.53	0.422	-0.33	0.26	0	1	1	1	1	1	1	1	1	1	1	1	1	1	1	0	1	1	0	1	1	0	1	0	1	0	1	0	0	0	1	1
AC244669.1	ENSG00000223804	transcribed_unprocessed_pseudogene	1	0.34	0.695	0.28	0.752	0	-0.25	NA	-0.3	0.708	0	0.67	0.529	1.37	0.000225	0	0	1	0	0	0	0	0	0	0	0	0	0	0	0	0	0	0	0	1	1	0	0	1	1	0	0	1	0	1	0	0
AC245052.4	ENSG00000237017	lncRNA	19	-0.13	0.889	-0.13	0.919	0	0.04	NA	0.06	1	0	-0.43	0.663	0.09	0.811	0	0	0	0	1	0	0	0	0	0	0	0	0	0	0	0	0	0	0	0	1	0	0	1	0	0	1	1	0	0	0	0
AC245060.2	ENSG00000234630	lncRNA	22	-0.23	0.657	-0.22	0.629	0	0.13	0.878	0.14	0.906	0	-0.57	0.385	-0.42	0.156	0	1	1	1	1	1	1	1	1	0	1	1	1	1	1	0	1	1	1	0	1	0	1	1	1	1	1	1	1	1	1	0
AC245060.4	ENSG00000272779	transcribed_unprocessed_pseudogene	22	0	1	0.01	1	0	0.8	NA	0.7	0.091	0	-0.2	0.834	0.19	0.614	0	1	0	0	0	0	0	0	0	0	0	0	0	0	0	0	0	0	0	1	0	0	0	1	0	1	1	1	0	1	0	1
AC245060.5	ENSG00000274422	lncRNA	22	-0.01	0.985	0	1	0	-0.05	0.941	-0.04	0.95	0	-0.01	0.983	-0.16	0.544	0	1	2	1	1	1	1	1	1	1	1	1	2	1	1	1	1	1	1	1	2	1	1	1	1	1	1	1	1	1	1	1
AC245060.6	ENSG00000279278	lncRNA	22	-0.07	0.848	-0.05	0.899	0	0.08	0.889	0.06	0.936	0	-0.36	0.369	-0.32	0.081	0	2	3	2	2	3	3	3	2	2	3	1	2	3	4	3	3	2	2	2	4	2	1	2	2	2	1	2	3	2	2	2
AC245060.7	ENSG00000286129	lncRNA	22	-0.13	0.862	-0.09	0.883	0	-0.15	NA	-0.17	0.843	0	-0.38	0.654	0.24	0.526	0	1	1	1	0	1	0	1	1	1	0	0	0	1	1	1	1	1	1	1	0	1	1	1	1	0	1	1	1	1	1	1
AC245100.7	ENSG00000280649	TEC	1	-1.58	NA	-1.3	0.282	0	0.27	NA	0.2	0.862	0	2.87	0.0206	2.5	1.91e-08	0	0	0	0	0	0	0	0	0	0	0	0	0	0	0	0	0	0	0	0	1	0	0	1	1	0	1	0	0	1	1	1
AC245140.2	ENSG00000280195	lncRNA	X	-0.3	0.326	-0.27	0.327	0	-0.09	0.852	-0.09	0.838	0	0.41	0.305	0.66	0.000189	0	2	1	2	2	2	2	1	2	1	1	2	1	2	1	2	1	2	3	3	3	3	2	2	2	1	2	3	2	3	3	2
AC245140.3	ENSG00000285018	lncRNA	X	-0.05	0.953	0.01	1	0	-0.41	NA	-0.4	0.63	0	-0.26	0.793	0.09	0.923	0	1	0	1	0	0	0	0	0	0	0	0	0	1	1	0	0	0	0	1	0	0	1	0	1	0	0	0	0	0	0	0
AC245297.3	ENSG00000274265	lncRNA	1	0.51	0.102	0.55	0.0395	0	-0.39	0.32	-0.4	0.258	0	0.08	0.904	0.82	0.000174	0	1	1	1	1	1	1	1	1	2	1	2	1	1	1	1	1	1	1	2	2	1	1	2	1	1	1	1	1	1	1	1
AC245452.1	ENSG00000225544	processed_pseudogene	22	-0.02	0.968	-0.02	0.978	0	-0.28	0.471	-0.29	0.388	0	1.61	2.95e-05	0.84	2.11e-05	0	0	2	1	1	1	1	0	1	0	1	1	1	1	1	1	1	2	1	2	1	2	1	2	2	1	1	1	2	1	1	1
AC245884.3	ENSG00000235681	processed_pseudogene	19	0.11	NA	0.19	0.789	0	-0.09	NA	-0.14	0.96	0	-1.9	0.025	-1.26	0.000432	0	0	1	1	1	0	0	0	0	1	0	1	1	0	0	1	1	0	0	0	0	0	0	0	0	0	0	0	0	0	0	0
AC246787.1	ENSG00000225200	processed_pseudogene	14	0.05	0.744	0.06	0.653	0	-0.16	0.321	-0.16	0.307	0	-0.48	0.00236	-0.26	0.00329	0	7	6	7	8	7	7	7	8	8	7	7	7	7	8	7	8	6	6	6	6	5	6	5	7	4	6	6	5	4	5	6
AC253536.3	ENSG00000232545	lncRNA	22	0.11	0.819	0.12	0.784	0	0.02	0.981	0.02	1	0	0.47	0.367	0.03	0.86	0	1	1	1	1	1	2	1	1	1	1	1	1	1	1	1	2	1	1	1	1	1	1	1	1	1	1	1	1	1	1	1
ACAA1	ENSG00000060971	protein_coding	3	-0.07	0.304	-0.06	0.364	0	-0.03	0.767	-0.03	0.759	0	0.16	0.0596	0.05	0.251	0	44	37	40	42	39	38	46	39	44	40	40	39	37	40	34	40	46	38	42	41	48	39	43	43	48	37	42	40	45	39	41
ACAA2	ENSG00000167315	protein_coding	18	0.16	0.00686	0.17	0.00225	0	0.03	0.785	0.03	0.767	0	-0.28	0.00109	-0.1	0.0551	0	31	24	26	26	28	25	29	27	32	28	30	28	33	31	31	30	23	28	26	23	25	24	25	27	25	25	27	26	25	24	28
ACACA	ENSG00000278540	protein_coding	17	-0.03	0.69	-0.02	0.849	0	-0.03	0.802	-0.03	0.778	0	0.04	0.627	0.11	0.00445	0	96	80	84	85	91	87	88	85	98	93	80	82	92	84	87	72	102	103	90	89	98	90	88	88	92	97	90	91	95	97	93
ACACB	ENSG00000076555	protein_coding	12	-0.1	0.821	-0.08	0.882	0	0.24	0.578	0.25	0.511	0	0.16	0.775	0.25	0.246	0	1	1	1	1	1	1	1	1	2	1	1	1	1	1	1	1	2	2	1	2	1	1	1	1	2	2	2	1	3	2	2
ACAD10	ENSG00000111271	protein_coding	12	-0.18	0.0939	-0.17	0.0807	0	-0.14	0.316	-0.14	0.258	0	-0.05	0.831	0.06	0.504	0	16	17	13	13	12	13	13	11	13	9	11	12	14	11	12	13	13	14	13	17	13	12	14	15	13	12	11	13	14	13	13
ACAD11	ENSG00000240303	protein_coding	3	-0.22	0.472	-0.2	0.462	0	-0.01	0.99	-0.01	1	0	0.16	0.725	0.1	0.649	0	2	2	2	2	2	2	2	3	1	1	1	2	2	2	2	2	1	2	2	2	2	2	2	2	3	2	2	2	2	1	1
ACAD8	ENSG00000151498	protein_coding	11	-0.04	0.649	-0.03	0.713	0	-0.07	0.549	-0.07	0.524	0	-0.16	0.138	-0.04	0.497	0	25	29	28	26	29	27	27	27	25	24	29	26	28	30	23	28	24	27	26	25	26	26	30	28	22	26	28	27	24	24	27
ACAD9	ENSG00000177646	protein_coding	3	0.03	0.752	0.04	0.628	0	0.02	0.885	0.02	0.901	0	-0.11	0.215	-0.02	0.64	0	38	32	38	35	37	33	33	34	39	37	34	36	36	36	37	34	35	35	35	32	36	35	35	35	32	34	36	36	36	32	38
ACADM	ENSG00000117054	protein_coding	1	0.03	0.723	0.04	0.585	0	0.02	0.824	0.02	0.872	0	-0.38	1.33e-08	-0.27	1.84e-11	0	32	33	35	34	30	33	34	34	32	36	34	34	33	36	33	34	26	30	29	26	23	31	29	27	24	31	29	28	26	32	29
ACADS	ENSG00000122971	protein_coding	12	-0.21	0.0122	-0.2	0.0109	0	-0.05	0.748	-0.05	0.742	0	0.29	0.0204	0.23	0.000416	0	18	12	16	16	16	15	14	14	15	10	12	13	14	14	11	15	20	18	17	17	21	19	15	17	21	16	17	16	19	16	17
ACADSB	ENSG00000196177	protein_coding	10	-0.03	0.777	-0.02	0.849	0	-0.02	0.892	-0.03	0.891	0	-0.47	6.76e-06	-0.16	0.0106	0	16	16	14	13	16	15	14	16	15	16	15	14	17	14	14	14	12	13	15	14	12	13	16	13	11	15	14	13	11	14	12
ACADVL	ENSG00000072778	protein_coding	17	0.03	0.561	0.04	0.413	0	0.04	0.431	0.04	0.53	0	0.01	0.863	0.18	1.92e-09	0	315	303	303	322	322	309	317	306	355	306	308	321	320	333	295	323	313	347	371	359	340	351	375	365	327	338	376	396	348	347	387
ACAP1	ENSG00000072818	protein_coding	17	-0.12	0.722	-0.11	0.732	0	-0.2	0.601	-0.19	0.571	0	0.28	0.484	0.18	0.284	0	2	1	1	2	1	2	1	2	2	2	1	1	1	1	1	2	2	1	2	2	2	2	1	1	1	1	1	1	1	2	1
ACAP2	ENSG00000114331	protein_coding	3	-0.01	0.915	0	1	0	-0.01	0.924	-0.01	0.928	0	0.08	0.349	-0.14	0.000233	0	65	86	75	76	73	80	79	81	65	79	83	77	79	78	79	75	77	68	66	69	71	69	67	71	76	73	70	66	71	68	62
ACAP2-IT1	ENSG00000229325	lncRNA	3	0.01	0.992	0	1	0	-0.16	NA	-0.14	0.928	0	-0.05	0.967	-0.52	0.182	0	0	1	0	1	1	0	0	0	0	1	1	0	1	0	0	1	1	0	0	0	0	0	1	1	1	1	0	0	0	0	0
ACAP3	ENSG00000131584	protein_coding	1	-0.12	0.0328	-0.11	0.0483	0	-0.09	0.29	-0.09	0.286	0	-0.15	0.102	-0.23	9.23e-07	0	69	73	70	70	72	77	63	58	69	62	58	63	66	64	56	73	61	49	58	69	68	50	57	60	57	46	51	63	66	48	55
ACAT1	ENSG00000075239	protein_coding	11	0.11	0.0393	0.12	0.014	0	0	0.991	0	1	0	-0.25	0.00123	-0.35	1.74e-16	1	39	38	41	43	43	43	45	45	46	46	52	46	39	46	45	48	33	33	35	32	35	36	32	30	33	32	33	33	33	33	34
ACAT2	ENSG00000120437	protein_coding	6	0.1	0.174	0.11	0.128	0	0.04	0.803	0.03	0.858	0	-0.54	5.71e-10	-0.49	2.57e-19	1	70	64	72	68	74	67	72	63	80	74	76	70	73	77	74	68	55	48	50	41	58	52	48	40	44	54	56	49	43	54	54
ACBD3	ENSG00000182827	protein_coding	1	-0.04	0.495	-0.03	0.647	0	0.04	0.513	0.04	0.531	0	0.35	1.19e-09	0.24	4.17e-11	0	57	56	62	56	51	57	60	59	51	57	61	56	55	56	58	57	66	73	66	61	69	67	69	70	70	68	72	65	76	70	72
ACBD4	ENSG00000181513	protein_coding	17	-0.03	0.872	-0.02	0.91	0	-0.06	0.804	-0.05	0.825	0	-0.15	0.451	-0.09	0.365	0	9	8	9	9	10	11	9	6	9	9	8	9	10	7	9	8	9	8	8	9	8	8	8	8	10	7	8	9	8	7	7
ACBD5	ENSG00000107897	protein_coding	10	-0.01	0.904	0	0.976	0	0	0.981	-0.01	0.984	0	0.17	0.0733	0.06	0.286	0	25	27	30	24	25	28	27	26	25	26	29	27	27	25	24	26	29	26	27	27	28	31	25	25	29	27	28	26	28	28	26
ACBD6	ENSG00000230124	protein_coding	1	-0.03	0.644	-0.02	0.787	0	-0.06	0.482	-0.06	0.478	0	0.07	0.397	-0.05	0.341	0	36	34	35	35	37	37	38	37	34	38	34	35	39	36	34	36	39	34	34	33	40	32	33	37	37	34	32	31	36	32	34
ACBD7	ENSG00000176244	protein_coding	10	-0.45	0.0477	-0.45	0.0263	0	-0.03	0.947	-0.04	0.962	0	0.01	0.991	0.32	0.063	0	2	3	2	1	2	2	1	1	2	2	1	1	2	1	1	1	2	3	2	2	1	2	3	2	3	2	2	2	2	2	3
ACCS	ENSG00000110455	protein_coding	11	0.06	0.761	0.06	0.728	0	-0.11	0.557	-0.1	0.579	0	0.67	1.84e-05	0.58	4.17e-11	1	5	6	4	6	6	7	4	5	5	5	5	7	6	6	6	5	8	7	8	8	9	7	9	8	8	6	7	10	8	6	8
ACD	ENSG00000102977	protein_coding	16	0.01	0.966	0.02	0.929	0	-0.09	0.436	-0.1	0.408	0	0.12	0.396	0.09	0.201	0	14	15	15	13	16	15	15	13	14	18	14	15	15	13	14	16	17	16	15	15	16	14	15	16	13	15	16	15	16	15	13
ACE	ENSG00000159640	protein_coding	17	-0.07	0.382	-0.07	0.356	0	0.03	0.865	0.01	0.966	0	-0.28	0.00233	0.1	0.0645	0	53	50	39	40	55	50	41	40	50	45	40	41	45	44	45	41	36	57	61	45	42	56	57	41	46	52	52	44	48	55	52
ACER2	ENSG00000177076	protein_coding	9	0.01	0.965	0.02	0.928	0	0.04	0.852	0.05	0.834	0	0.79	2.59e-08	0.23	0.00696	0	6	6	5	5	5	6	6	6	5	5	6	6	5	5	6	6	10	6	6	6	8	5	6	6	10	6	6	6	9	6	6
ACER3	ENSG00000078124	protein_coding	11	0.04	0.69	0.05	0.584	0	0.05	0.71	0.05	0.723	0	0.15	0.168	0.31	1.11e-08	0	15	18	16	17	19	18	17	17	18	19	17	17	18	18	18	18	20	21	21	20	18	23	24	22	21	24	24	20	18	24	23
ACHE	ENSG00000087085	protein_coding	7	-0.47	0.00395	-0.47	0.0021	0	-0.1	0.688	-0.1	0.654	0	1.62	4.9e-16	1.25	9.24e-30	1	2	4	3	2	2	3	2	2	2	2	1	2	2	2	2	2	7	7	5	7	8	5	5	6	6	5	5	6	7	6	6
ACIN1	ENSG00000100813	protein_coding	14	-0.05	0.0169	-0.04	0.221	0	-0.04	0.137	-0.04	0.345	0	-0.19	1.98e-10	-0.12	2.62e-06	0	270	278	271	278	287	282	267	274	273	262	261	268	272	266	269	269	246	250	252	269	243	250	264	255	242	237	251	262	235	248	247
ACKR1	ENSG00000213088	protein_coding	1	0.96	2.01e-12	0.98	1.06e-16	0	0.48	0.000585	0.49	5.16e-05	1	1.96	6.11e-18	0.77	6.99e-12	0	1	2	2	4	1	2	2	5	2	3	5	10	1	3	5	8	4	2	5	7	4	1	3	7	6	2	6	11	5	2	8
ACKR3	ENSG00000144476	protein_coding	2	-0.44	1.07e-12	-0.43	5.6e-14	1	0.09	0.455	0.09	0.402	0	-0.69	9.12e-13	-0.68	6.18e-36	1	49	44	42	40	41	47	35	38	31	36	29	26	33	35	31	29	25	28	23	30	24	28	20	30	33	26	25	28	32	26	22
ACKR4	ENSG00000129048	protein_coding	3	-0.01	0.969	0	0.998	0	0.39	0.104	0.33	0.12	0	-1.28	2.99e-06	-0.69	8.98e-07	0	4	3	4	3	4	3	4	3	3	3	4	3	3	4	3	3	1	3	2	2	1	3	2	2	2	3	3	2	2	4	2
ACLY	ENSG00000131473	protein_coding	17	0.06	0.00346	0.07	0.0174	0	0.09	3.11e-06	0.09	0.00292	0	-0.23	7.93e-16	-0.13	4.29e-07	0	379	366	369	368	370	364	382	377	397	387	389	385	401	389	396	382	329	359	345	323	334	361	351	323	330	380	389	355	338	375	376
ACO1	ENSG00000122729	protein_coding	9	-0.06	0.0427	-0.05	0.164	0	0.02	0.77	0.02	0.823	0	-0.46	3.57e-31	-0.34	3.03e-33	1	135	130	127	127	133	122	125	130	122	121	121	131	129	124	123	121	99	106	109	99	92	104	103	100	101	105	107	102	94	108	104
ACO2	ENSG00000100412	protein_coding	22	0.03	0.636	0.04	0.483	0	-0.01	0.966	-0.01	0.972	0	0.17	0.0125	0.16	2.34e-05	0	56	55	57	57	61	58	57	49	64	55	56	54	56	59	62	57	64	61	63	62	66	61	63	63	62	60	61	66	70	62	60
ACOT1	ENSG00000184227	protein_coding	14	-0.29	0.0183	-0.27	0.0196	0	-0.19	0.291	-0.19	0.271	0	-0.46	0.0131	-0.41	3.33e-05	0	5	5	5	6	5	5	6	5	5	4	5	3	5	5	4	4	4	4	4	4	4	5	4	4	4	5	3	3	3	4	3
ACOT11	ENSG00000162390	protein_coding	1	0.72	6.16e-05	0.73	1.19e-06	0	0.43	0.131	0.44	0.0677	0	-0.96	0.00182	-1.03	1.43e-10	0	3	3	2	3	3	3	4	3	5	5	5	5	4	5	6	5	1	1	2	1	2	1	2	1	2	1	1	3	2	2	3
ACOT13	ENSG00000112304	protein_coding	6	0.12	0.28	0.13	0.18	0	0.07	0.703	0.07	0.66	0	0.07	0.717	0	1	0	14	10	16	14	13	13	12	11	16	15	13	12	12	14	16	14	13	13	12	14	13	13	13	12	15	12	13	13	15	14	11
ACOT2	ENSG00000119673	protein_coding	14	-0.23	0.00483	-0.22	0.00535	0	-0.09	0.576	-0.09	0.556	0	-0.63	9.97e-08	-0.38	4.65e-08	1	15	15	13	13	16	14	14	12	13	10	11	12	14	13	11	12	10	11	12	12	11	10	10	10	8	11	11	11	10	10	9
ACOT7	ENSG00000097021	protein_coding	1	0.28	2.58e-11	0.29	3.42e-13	0	0.12	0.0288	0.11	0.0272	0	0.42	8.97e-11	0.25	1.19e-10	0	67	52	62	68	62	55	55	64	75	66	70	78	73	77	76	78	88	66	66	66	86	66	68	70	86	67	76	75	88	71	79
ACOT8	ENSG00000101473	protein_coding	20	-0.01	0.968	0.01	1	0	-0.11	0.329	-0.11	0.34	0	-0.01	0.943	-0.01	0.93	0	15	12	15	14	15	11	13	13	13	13	16	13	14	12	13	13	14	13	13	15	13	13	14	12	14	12	13	12	13	11	12
ACOT9	ENSG00000123130	protein_coding	X	-0.02	0.56	-0.01	0.823	0	0.06	0.0977	0.06	0.225	0	-0.24	3.47e-09	-0.17	3.7e-09	0	91	89	96	90	93	90	95	93	95	91	93	88	95	86	93	90	79	80	86	82	78	80	87	84	84	84	84	90	85	84	88
ACOX1	ENSG00000161533	protein_coding	17	0.03	0.663	0.04	0.512	0	-0.01	0.924	-0.01	0.941	0	0.3	2.03e-07	0.22	1.59e-09	0	49	47	45	48	48	50	43	47	48	47	51	48	55	47	45	47	62	53	52	52	59	54	55	53	61	52	53	53	60	55	52
ACOX2	ENSG00000168306	protein_coding	3	-0.2	0.241	-0.19	0.201	0	0.04	0.939	0.04	0.97	0	-2.1	1.84e-18	-1.36	9.39e-30	0	4	6	5	3	5	5	5	4	4	4	4	4	3	6	5	4	1	2	2	3	1	2	2	2	1	3	2	2	1	2	2
ACOX3	ENSG00000087008	protein_coding	4	-0.07	0.36	-0.06	0.442	0	-0.05	0.665	-0.05	0.66	0	-0.09	0.371	0.02	0.833	0	27	26	27	26	26	26	26	28	25	23	26	26	29	26	23	25	25	29	27	24	25	28	27	27	24	26	28	24	27	27	27
ACP1	ENSG00000143727	protein_coding	2	0.09	0.0114	0.1	0.00774	0	0.06	0.266	0.06	0.346	0	0	0.97	0.05	0.189	0	63	63	68	66	70	62	64	64	71	73	69	69	72	67	68	70	67	66	68	65	71	68	68	65	68	74	68	72	66	75	68
ACP2	ENSG00000134575	protein_coding	11	-0.1	0.121	-0.09	0.156	0	-0.11	0.141	-0.11	0.131	0	0.03	0.818	0.06	0.253	0	29	28	28	28	29	32	26	32	30	25	26	26	28	28	28	26	30	32	32	27	32	29	30	30	26	26	29	28	30	27	30
ACP5	ENSG00000102575	protein_coding	19	0.57	NA	0.58	0.105	0	0.22	NA	0.22	1	0	-4.29	0.00197	-4.15	3.73e-17	0	0	0	1	0	0	0	1	1	0	1	1	1	0	1	1	1	0	0	0	0	0	0	0	0	0	0	0	0	0	0	0
ACP6	ENSG00000162836	protein_coding	1	0.1	0.525	0.11	0.439	0	-0.08	0.72	-0.07	0.733	0	0.27	0.131	0.17	0.0805	0	6	5	6	6	7	6	5	6	7	7	6	6	6	6	6	7	8	6	7	7	7	5	6	8	7	6	6	7	9	5	5
ACR	ENSG00000100312	protein_coding	22	-0.04	0.951	-0.05	0.98	0	-0.23	NA	-0.22	0.737	0	0.44	0.467	-0.41	0.156	0	1	1	0	1	1	1	0	1	0	1	1	1	1	1	2	1	1	0	1	1	1	0	1	1	1	0	0	1	1	0	1
ACSF2	ENSG00000167107	protein_coding	17	-0.09	0.455	-0.08	0.482	0	0.08	0.637	0.07	0.668	0	0.25	0.075	-0.05	0.594	0	14	14	12	14	18	12	15	11	16	12	12	11	14	14	11	13	20	11	12	14	19	8	10	14	19	11	12	14	20	9	13
ACSF3	ENSG00000176715	protein_coding	16	0.03	0.753	0.03	0.677	0	-0.03	0.799	-0.03	0.792	0	-0.28	0.00052	-0.14	0.00351	0	28	31	29	25	30	31	27	25	32	29	29	28	28	29	29	29	22	25	26	29	24	27	26	26	24	25	26	25	24	25	26
ACSL1	ENSG00000151726	protein_coding	4	-0.1	0.0908	-0.09	0.13	0	0.01	0.94	0.01	0.967	0	0.26	0.000299	0.24	9.2e-09	0	35	34	32	30	36	35	35	33	36	30	33	31	30	33	32	30	45	42	44	33	42	38	40	36	43	40	42	36	41	43	39
ACSL3	ENSG00000123983	protein_coding	2	-0.05	0.154	-0.04	0.373	0	-0.05	0.22	-0.05	0.313	0	0.43	5.55e-29	0.38	5.2e-42	1	102	103	94	92	102	100	99	93	98	104	91	92	100	99	90	89	141	127	116	125	139	124	121	127	135	128	117	115	128	125	118
ACSL4	ENSG00000068366	protein_coding	X	0.18	7.1e-11	0.19	4.52e-10	0	0.2	2.56e-12	0.2	5.22e-10	0	-0.02	0.731	-0.04	0.282	0	101	109	102	105	98	103	98	109	113	127	112	118	122	118	117	116	103	101	103	101	98	101	103	94	117	116	118	115	110	113	117
ACSL5	ENSG00000197142	protein_coding	10	-0.23	0.459	-0.21	0.48	0	0.01	0.991	-0.04	0.956	0	2.08	2.8e-14	2.66	1.21e-63	1	2	2	1	1	1	2	2	1	2	1	1	1	1	1	2	2	7	14	8	6	6	14	9	6	8	13	8	6	6	12	9
ACSM1	ENSG00000166743	protein_coding	16	-0.85	0.0453	-0.86	0.0041	0	-0.81	NA	-0.79	0.495	0	-4.28	0.000406	-2.96	7.83e-19	0	1	2	1	1	1	1	1	1	0	1	0	0	0	1	0	1	0	0	0	0	0	0	0	0	0	0	0	0	0	0	0
ACSM3	ENSG00000005187	protein_coding	16	-0.75	6.81e-12	-0.74	5.93e-15	1	0.04	0.937	0.07	0.854	0	-2.59	2.85e-35	-2.94	2.93e-170	1	12	23	21	16	10	24	20	16	5	12	11	10	7	12	16	12	2	4	3	1	2	3	2	1	2	4	2	1	1	4	2
ACSS1	ENSG00000154930	protein_coding	20	-0.49	1.51e-10	-0.49	7.26e-11	1	-0.13	0.0713	-0.14	0.0504	0	1.66	2.77e-66	2.1	0	1	12	9	6	9	11	8	8	9	7	6	5	6	7	7	5	7	34	50	39	35	37	45	36	31	28	42	39	31	32	41	37
ACSS2	ENSG00000131069	protein_coding	20	-0.05	0.465	-0.04	0.552	0	0.01	0.939	0.01	0.969	0	-0.47	1.08e-12	-0.42	1.93e-25	1	47	45	47	41	49	45	51	39	46	44	43	44	44	43	47	43	36	32	38	32	35	32	35	32	32	33	35	33	33	35	38
ACTA2	ENSG00000107796	protein_coding	10	0.24	0.104	0.25	0.0788	0	-0.29	0.023	-0.28	0.016	0	1.78	2.42e-28	1.44	5.86e-53	1	4	4	4	3	5	3	3	4	5	3	5	4	4	5	5	5	13	9	12	9	14	8	9	10	11	6	8	7	14	8	8
ACTB	ENSG00000075624	protein_coding	7	0.04	0.174	0.05	0.147	0	0.02	0.682	0.02	0.775	0	-0.05	0.251	0.12	1.87e-05	0	4222	4003	4069	4275	4280	3813	3909	4179	4552	3988	4162	4183	4216	4387	4261	4214	3987	4430	4870	4311	4123	4734	4553	4522	4139	4477	4882	4467	4248	4615	4725
ACTBP11	ENSG00000188460	processed_pseudogene	1	-0.11	0.748	-0.1	0.77	0	0.12	0.79	0.12	0.778	0	-0.02	0.972	0.02	0.945	0	2	1	1	1	2	2	2	2	1	2	2	1	1	1	1	2	1	2	2	2	2	2	2	2	2	2	2	2	1	1	2
ACTBP2	ENSG00000213763	processed_pseudogene	5	-0.06	0.913	-0.07	0.936	0	0.38	0.444	0.35	0.396	0	-0.14	0.845	-0.05	0.88	0	1	0	1	1	0	0	1	1	1	0	1	1	1	1	1	1	0	1	1	1	1	1	1	1	1	1	1	1	1	1	1
ACTG1	ENSG00000184009	protein_coding	17	0.02	0.633	0.03	0.504	0	0.06	0.143	0.05	0.289	0	-0.28	1.18e-12	-0.08	0.00989	0	4552	3902	4219	4279	4572	4071	4225	4013	4781	4161	4179	4181	4321	4459	4324	4137	3602	4131	4295	3983	3615	4333	3986	4151	4025	4270	4135	4251	3951	4227	4294
ACTL10	ENSG00000182584	protein_coding	20	0.42	0.0917	0.42	0.054	0	0.05	0.935	0.04	0.953	0	0.29	0.482	0.49	0.00671	0	1	1	2	2	2	1	1	1	2	2	1	2	2	2	2	2	2	2	2	2	2	2	2	2	2	2	1	2	2	3	3
ACTL6A	ENSG00000136518	protein_coding	3	0.1	0.124	0.11	0.0648	0	0.03	0.79	0.03	0.775	0	0.07	0.521	0.06	0.253	0	32	30	32	32	36	30	34	30	34	37	36	34	35	33	36	33	32	34	36	30	34	33	36	33	38	37	34	31	36	38	31
ACTN1	ENSG00000072110	protein_coding	14	-0.1	7.62e-05	-0.09	0.00314	0	0.07	0.0274	0.07	0.0974	0	-0.34	1.86e-19	-0.15	4.4e-08	0	799	722	715	742	795	736	703	725	700	702	661	677	723	701	731	666	594	682	692	686	607	710	681	690	649	686	709	750	677	676	721
ACTN2	ENSG00000077522	protein_coding	1	0.96	2.39e-10	0.97	5.17e-13	1	-0.01	0.99	-0.01	1	0	-1.57	3.15e-08	-0.72	7.47e-07	0	2	4	2	3	3	3	3	3	7	5	4	5	6	7	4	6	1	2	2	2	1	2	2	2	1	3	2	2	1	2	2
ACTN4	ENSG00000130402	protein_coding	19	-0.11	1.31e-07	-0.1	0.000394	0	0	0.947	0	0.996	0	-0.02	0.694	0.15	4.77e-09	0	859	779	784	853	841	811	807	800	798	760	742	732	783	756	779	739	838	980	893	902	821	1004	903	909	852	937	937	899	852	940	939
ACTR10	ENSG00000131966	protein_coding	14	-0.03	0.565	-0.02	0.739	0	0.02	0.766	0.02	0.809	0	0.04	0.617	-0.08	0.019	0	64	67	68	63	62	66	65	64	61	66	69	68	58	64	61	64	64	61	64	58	65	59	61	60	64	61	61	61	63	63	64
ACTR1A	ENSG00000138107	protein_coding	10	0.05	0.099	0.06	0.105	0	0	0.981	0	0.989	0	0	0.957	-0.04	0.199	0	245	223	238	238	234	226	237	233	251	238	249	239	232	238	256	246	239	229	226	219	238	231	221	222	234	220	233	233	235	219	228
ACTR1B	ENSG00000115073	protein_coding	2	-0.06	0.353	-0.05	0.444	0	-0.02	0.901	-0.02	0.905	0	-0.37	4.54e-08	-0.25	1.39e-10	0	72	63	69	75	68	69	71	68	65	65	72	65	70	73	60	69	54	60	60	56	53	60	61	63	54	58	56	60	55	59	58
ACTR2	ENSG00000138071	protein_coding	2	0.07	0.00304	0.08	0.00749	0	0.09	0.000348	0.09	0.0104	0	0.36	1.26e-27	0.31	1.42e-33	0	365	350	337	343	341	340	355	373	355	383	372	372	375	357	380	373	446	436	441	416	449	437	431	420	472	466	470	447	481	462	463
ACTR3	ENSG00000115091	protein_coding	2	0.05	0.125	0.06	0.0976	0	0.05	0.141	0.05	0.266	0	0.47	5.45e-36	0.43	4.43e-56	1	265	254	271	260	259	265	255	276	274	294	268	262	283	262	280	270	365	352	354	331	360	368	351	351	390	367	362	354	380	368	360
ACTR3B	ENSG00000133627	protein_coding	7	-0.08	0.694	-0.06	0.726	0	0.02	0.952	0.02	0.961	0	-0.42	0.0576	-0.48	1.15e-05	0	4	4	5	4	5	4	4	5	3	4	5	4	4	4	4	5	3	4	3	3	3	3	3	3	3	3	3	3	3	4	2
ACTR5	ENSG00000101442	protein_coding	20	-0.13	0.167	-0.12	0.2	0	-0.05	0.789	-0.05	0.789	0	-0.03	0.887	0.06	0.434	0	10	10	11	12	12	11	11	12	12	10	10	10	9	9	10	11	9	13	13	12	11	11	13	12	12	12	11	11	10	12	11
ACTR6	ENSG00000075089	protein_coding	12	-0.18	0.0238	-0.17	0.0334	0	0.06	0.692	0.06	0.704	0	-0.12	0.368	-0.09	0.191	0	14	13	13	14	13	14	12	14	11	12	12	11	13	12	12	13	12	12	13	12	13	14	11	13	13	13	13	13	13	13	14
ACTR8	ENSG00000113812	protein_coding	3	0.02	0.828	0.03	0.697	0	-0.07	0.391	-0.07	0.431	0	-0.32	2.95e-06	-0.43	9.53e-26	1	34	36	35	37	34	34	37	35	33	33	37	36	38	36	36	38	26	26	24	26	29	26	26	26	28	24	24	25	26	23	25
ACTRT3	ENSG00000184378	protein_coding	3	-0.03	0.934	-0.03	0.974	0	0.06	0.901	0.06	0.89	0	1.08	0.000111	1.34	6.24e-19	0	2	1	1	1	1	1	1	1	1	1	2	1	1	1	1	1	3	4	3	3	4	4	3	2	3	3	4	4	3	3	5
ACVR1	ENSG00000115170	protein_coding	2	-0.08	0.135	-0.07	0.21	0	-0.1	0.0866	-0.1	0.0964	0	0.42	2.97e-11	0.17	1.24e-05	0	38	41	40	38	38	40	44	44	36	38	43	38	35	40	38	39	53	46	41	43	49	46	44	42	49	43	40	42	45	43	38
ACVR1B	ENSG00000135503	protein_coding	12	-0.03	0.656	-0.02	0.802	0	-0.04	0.703	-0.04	0.694	0	-0.68	5.08e-23	-0.6	4.71e-49	1	39	45	42	44	44	42	46	43	40	42	47	39	41	43	45	44	27	27	31	29	25	30	30	28	24	29	27	27	26	29	28
ACVR2A	ENSG00000121989	protein_coding	2	0.04	0.798	0.05	0.724	0	-0.14	0.347	-0.14	0.324	0	-0.48	0.000709	-0.37	2.55e-06	1	9	9	11	10	10	9	10	11	10	11	11	10	10	12	9	10	8	8	9	8	7	8	8	7	5	9	7	7	7	7	6
ACVR2B	ENSG00000114739	protein_coding	3	-0.04	0.867	-0.01	0.939	0	-0.03	0.918	-0.03	0.921	0	0.05	0.863	0.14	0.198	0	7	9	6	7	10	6	7	7	7	5	9	8	7	6	7	9	8	9	8	9	9	8	7	7	6	8	7	9	9	9	7
ACVR2B-AS1	ENSG00000229589	lncRNA	3	-0.25	0.747	-0.17	0.828	0	0.32	NA	0.32	0.743	0	-0.64	0.469	-0.46	0.291	0	1	0	0	1	0	1	0	1	0	0	1	0	1	0	0	0	0	0	0	1	0	0	0	0	0	0	0	0	1	1	0
ACVRL1	ENSG00000139567	protein_coding	12	-0.02	0.469	-0.01	0.774	0	0	0.984	0	1	0	0.22	2.23e-10	0.01	0.669	0	595	555	598	624	592	570	645	601	591	566	629	617	551	579	572	625	668	538	581	633	678	538	561	631	690	513	579	640	694	528	572
ACYP1	ENSG00000119640	protein_coding	14	-0.06	0.796	-0.06	0.788	0	0	0.994	-0.01	1	0	0.03	0.936	0.19	0.12	0	5	5	3	4	6	6	5	4	5	5	4	5	5	6	4	4	6	6	6	5	6	6	6	4	5	6	4	6	5	5	6
ACYP2	ENSG00000170634	protein_coding	2	-0.08	0.561	-0.07	0.604	0	-0.08	0.662	-0.08	0.667	0	0.19	0.251	0.2	0.0158	0	8	8	8	7	7	8	7	7	7	7	8	7	8	7	7	7	7	8	10	9	10	8	9	9	8	7	8	8	8	9	9
ADA	ENSG00000196839	protein_coding	20	0.21	0.00378	0.22	0.00135	0	-0.06	0.507	-0.07	0.47	0	2.25	3.47e-149	2.05	0	1	13	11	13	12	13	11	14	14	15	13	15	14	14	15	14	17	58	57	48	48	62	51	43	49	59	46	47	48	58	45	48
ADA2	ENSG00000093072	protein_coding	22	-0.18	0.518	-0.19	0.415	0	-0.1	0.824	-0.1	0.807	0	-1.25	3.65e-06	-0.29	0.067	0	4	2	2	1	4	2	2	2	3	1	2	2	4	3	1	2	2	2	2	2	1	2	2	2	2	2	2	3	2	2	2
ADAL	ENSG00000168803	protein_coding	15	-0.18	0.391	-0.17	0.389	0	0.16	0.488	0.16	0.445	0	0.72	0.00119	0.69	6.92e-09	0	2	3	2	2	3	3	3	4	2	3	3	2	3	2	2	3	5	5	5	4	5	4	5	5	5	5	5	5	5	5	4
ADAM10	ENSG00000137845	protein_coding	15	-0.1	9.26e-05	-0.09	0.00463	0	0.02	0.747	0.02	0.809	0	0.52	6.66e-45	0.42	8.36e-55	1	199	199	196	193	189	213	195	204	176	196	187	189	190	180	185	185	283	270	259	248	267	270	276	257	282	273	262	252	291	273	263
ADAM11	ENSG00000073670	protein_coding	17	-0.31	0.659	-0.33	0.468	0	-0.29	NA	-0.39	0.694	0	-1.38	0.0821	-1.41	2.67e-05	0	1	1	1	1	1	1	1	0	1	1	0	1	0	1	1	1	0	0	0	0	0	0	1	0	1	0	0	0	0	0	0
ADAM12	ENSG00000148848	protein_coding	10	0.14	0.82	0.12	0.842	0	0.2	NA	0.22	0.689	0	-0.04	0.958	0.8	0.00406	0	1	1	0	0	0	0	0	0	1	0	0	0	1	0	1	0	1	1	1	1	1	1	1	0	1	1	1	1	1	2	1
ADAM15	ENSG00000143537	protein_coding	1	0.14	2e-05	0.14	2.12e-05	0	-0.02	0.742	-0.02	0.756	0	0.06	0.367	0.07	0.0426	0	521	419	496	514	531	460	489	484	546	528	539	546	517	555	527	565	520	455	534	516	546	463	513	554	498	451	509	549	515	462	525
ADAM17	ENSG00000151694	protein_coding	2	-0.05	0.289	-0.05	0.396	0	-0.03	0.67	-0.03	0.671	0	0.52	9.91e-22	0.38	9.21e-29	1	58	62	55	51	57	57	55	54	54	58	56	55	54	52	54	53	85	76	69	69	79	69	70	71	78	70	67	70	79	67	74
ADAM19	ENSG00000135074	protein_coding	5	-0.18	8.3e-05	-0.17	0.000191	0	-0.02	0.823	-0.01	0.935	0	2.37	0	2.35	0	1	46	31	28	32	43	34	28	31	37	27	25	30	40	26	28	29	228	171	160	154	209	152	167	151	229	157	160	145	235	151	160
ADAM22	ENSG00000008277	protein_coding	7	-0.31	0.384	-0.23	0.457	0	0.1	0.899	0.1	0.894	0	-0.56	0.271	-0.91	2.9e-05	0	1	1	2	2	1	1	1	1	1	1	2	2	1	1	1	1	1	1	1	1	1	1	1	1	1	1	1	1	1	0	1
ADAM23	ENSG00000114948	protein_coding	2	-0.07	0.0733	-0.06	0.175	0	0.02	0.764	0.02	0.831	0	0.2	6.9e-05	-0.11	0.00146	0	59	64	58	56	62	62	59	59	57	57	59	57	60	59	56	56	73	39	51	62	68	43	50	63	70	44	51	64	70	43	50
ADAM32	ENSG00000197140	protein_coding	8	-0.08	0.839	-0.07	0.819	0	-0.46	0.134	-0.46	0.0902	0	-0.15	0.758	-0.24	0.214	0	2	2	2	1	2	1	2	1	1	2	2	2	2	1	2	1	1	1	1	2	1	1	1	2	1	1	1	1	1	1	1
ADAM8	ENSG00000151651	protein_coding	10	-0.23	0.666	-0.22	0.647	0	-0.22	NA	-0.2	0.745	0	0.62	0.248	0.34	0.214	0	1	1	0	0	1	0	1	0	1	1	0	0	1	0	0	1	1	1	1	1	2	0	0	1	1	1	0	0	1	0	0
ADAM9	ENSG00000168615	protein_coding	8	0.14	1.94e-06	0.15	1.94e-06	0	0.21	1.17e-13	0.21	6.51e-12	0	0.06	0.294	0.1	0.00105	0	416	423	406	423	404	411	435	451	449	488	490	455	476	450	477	450	436	429	471	464	419	447	464	476	496	480	547	561	511	467	532
ADAMTS1	ENSG00000154734	protein_coding	21	1.45	2.95e-36	1.41	1.42e-33	1	0.94	2.5e-14	0.92	4.02e-14	1	-1.3	9.61e-12	0.09	0.5	0	22	21	32	41	22	20	38	44	65	74	85	98	65	80	75	94	8	54	39	28	11	41	48	26	17	71	75	74	18	70	83
ADAMTS10	ENSG00000142303	protein_coding	19	-0.37	1.89e-05	-0.34	1.52e-05	1	-0.15	0.233	-0.16	0.159	0	-0.21	0.193	0.21	0.00589	0	15	14	13	15	12	14	13	14	8	9	12	14	8	10	10	13	9	21	16	18	12	17	16	18	10	15	15	16	10	17	15
ADAMTS12	ENSG00000151388	protein_coding	5	0.56	0.000448	0.56	1.5e-05	1	-0.1	0.892	-0.04	1	0	-7.45	2.1e-46	-5	2.56e-219	1	20	21	24	27	21	21	24	26	35	38	37	32	36	34	34	30	0	1	1	0	0	0	1	0	0	0	1	0	0	1	2
ADAMTS13	ENSG00000160323	protein_coding	9	-0.16	0.559	-0.18	0.444	0	-0.03	0.958	-0.03	0.968	0	0.08	0.86	0.23	0.154	0	5	3	3	2	5	5	3	3	4	3	3	4	3	3	2	4	5	5	4	4	5	3	4	4	4	5	5	5	5	3	3
ADAMTS18	ENSG00000140873	protein_coding	16	0.46	0.00411	0.46	0.00263	0	-0.06	0.802	-0.07	0.775	0	1.23	3.5e-10	2.1	9.81e-82	1	3	2	2	2	2	2	1	2	3	2	2	2	3	3	2	3	5	7	9	10	5	6	9	10	6	6	10	9	4	6	7
ADAMTS2	ENSG00000087116	protein_coding	5	0.67	0.708	0.85	0.683	0	-0.47	NA	-0.35	0.314	0	-0.18	0.95	6.24	4.79e-48	0	0	0	0	0	0	0	0	0	0	0	0	0	0	0	0	0	0	3	2	1	0	3	2	1	0	2	2	0	0	2	2
ADAMTS3	ENSG00000156140	protein_coding	4	-0.3	0.247	-0.31	0.204	0	-0.15	0.471	-0.15	0.452	0	2.38	2.94e-27	2.67	6.17e-101	1	2	2	1	1	2	1	1	0	1	2	1	0	1	2	1	1	7	8	7	7	10	8	7	7	8	7	7	5	9	7	6
ADAMTS4	ENSG00000158859	protein_coding	1	0.72	6.65e-18	0.72	1.22e-22	1	0.43	7.89e-05	0.43	5.13e-06	1	0.5	0.000438	-0.81	1.27e-22	1	10	10	10	17	11	12	15	14	18	19	23	23	19	20	19	21	16	4	5	5	16	3	5	4	20	3	7	7	21	4	8
ADAMTS6	ENSG00000049192	protein_coding	5	-0.07	0.29	-0.06	0.347	0	0.15	0.0145	0.15	0.00967	0	-0.5	3.96e-11	-0.21	6.09e-06	0	74	71	60	66	71	66	57	69	66	60	65	62	79	57	61	62	49	50	65	62	55	53	67	62	54	59	79	72	62	53	68
ADAMTS7	ENSG00000136378	protein_coding	15	0	0.968	0.01	0.936	0	-0.06	0.32	-0.06	0.354	0	-0.15	0.0102	-0.17	1.77e-07	0	165	152	149	178	166	163	145	165	166	154	148	161	164	168	157	170	139	154	135	150	144	138	132	144	148	134	129	130	153	130	133
ADAMTS7P1	ENSG00000274376	transcribed_unprocessed_pseudogene	15	-0.3	0.671	-0.27	0.737	0	-0.24	0.669	-0.24	0.581	0	2.78	1.06e-06	2.76	7.46e-27	0	0	1	0	0	0	0	0	0	0	0	0	0	0	0	0	0	2	2	2	2	1	2	2	2	1	2	2	1	1	2	1
ADAMTS7P3	ENSG00000261143	transcribed_unprocessed_pseudogene	15	0.22	0.282	0.22	0.22	0	0.03	0.96	0.04	0.969	0	-0.03	0.937	-0.15	0.351	0	3	3	3	4	3	3	1	3	4	3	3	4	4	3	3	4	2	3	2	3	3	2	2	2	2	3	2	2	3	2	3
ADAMTS9	ENSG00000163638	protein_coding	3	0.34	1.13e-06	0.35	3.82e-08	1	0.03	0.858	0.04	0.77	0	2	2.34e-101	1.73	1.53e-226	1	16	12	12	15	13	12	12	16	18	17	13	17	21	19	17	16	54	42	44	40	62	39	45	35	64	46	43	36	64	40	42
ADAMTS9-AS2	ENSG00000241684	lncRNA	3	-0.19	0.548	-0.18	0.526	0	-0.09	0.876	-0.09	0.886	0	0.13	0.8	-0.38	0.0515	0	1	1	1	2	1	1	1	2	1	1	1	2	1	2	2	1	1	1	1	1	1	1	1	1	2	1	1	1	1	1	1
ADAMTSL1	ENSG00000178031	protein_coding	9	0.86	8.16e-25	0.85	5.62e-21	1	0.77	1.08e-19	0.81	9.32e-19	1	-0.01	0.982	0.22	0.0197	0	19	15	15	23	20	14	18	25	32	34	27	37	32	34	34	39	17	19	23	25	21	17	24	28	29	28	38	55	31	23	40
ADAMTSL4	ENSG00000143382	protein_coding	1	0.1	0.594	0.11	0.515	0	-0.03	0.941	-0.01	0.981	0	-0.59	0.00291	-0.39	0.000211	1	7	8	8	6	7	8	6	6	6	7	7	8	8	8	7	8	4	6	4	6	5	5	7	5	4	5	5	7	5	4	4
ADAMTSL4-AS1	ENSG00000203804	lncRNA	1	-0.15	0.828	-0.16	0.784	0	-0.44	NA	-0.41	0.452	0	0.22	0.805	0.26	0.437	0	1	1	1	0	1	0	0	1	0	0	0	1	1	1	1	0	1	1	1	1	1	0	1	0	1	0	0	1	0	0	0
ADAMTSL4-AS2	ENSG00000237781	lncRNA	1	-0.3	0.608	-0.29	0.53	0	0.19	NA	0.21	0.802	0	-1.42	0.0328	-0.68	0.0286	0	1	1	1	1	1	1	0	0	0	1	0	1	1	0	0	1	0	1	0	0	1	0	1	0	0	0	0	1	0	1	1
ADAMTSL5	ENSG00000185761	protein_coding	19	0.54	0.547	0.5	0.485	0	0.75	NA	0.63	0.143	0	0.06	0.965	1.83	4.18e-06	0	0	0	0	0	0	0	0	0	0	0	0	0	0	0	0	0	0	1	1	0	0	1	1	0	1	1	1	1	0	1	1
ADAP1	ENSG00000105963	protein_coding	7	-0.7	0.0747	-0.68	0.0434	0	-0.13	0.85	-0.06	0.962	0	1.14	0.0228	0.75	0.00252	0	1	1	1	1	1	1	0	0	0	1	1	0	1	1	0	1	1	1	1	2	1	1	2	1	2	1	1	1	2	2	1
ADAR	ENSG00000160710	protein_coding	1	-0.06	0.128	-0.05	0.233	0	-0.01	0.958	-0.01	0.964	0	0.42	7.97e-18	0.29	5.99e-21	0	252	250	231	249	238	253	247	265	233	247	243	240	245	229	239	240	314	292	279	291	353	304	300	297	312	281	314	305	336	283	282
ADARB1	ENSG00000197381	protein_coding	21	-0.14	4.17e-05	-0.13	0.000393	0	-0.08	0.0734	-0.09	0.0868	0	-0.51	2.94e-23	-0.48	5.36e-49	1	95	93	89	99	93	91	94	95	83	84	84	91	82	76	92	92	65	65	66	73	66	65	70	69	57	64	60	69	63	60	65
ADAT1	ENSG00000065457	protein_coding	16	-0.09	0.255	-0.08	0.298	0	-0.03	0.788	-0.04	0.789	0	0.67	1.55e-15	0.66	8.02e-41	1	22	21	20	20	18	24	18	20	17	21	20	19	20	19	19	19	32	35	30	32	30	34	33	32	33	33	32	31	31	31	27
ADAT2	ENSG00000189007	protein_coding	6	0.1	0.419	0.11	0.335	0	0.05	0.809	0.05	0.806	0	-0.2	0.198	0.19	0.0188	0	9	10	8	9	9	8	9	9	10	10	9	12	11	9	8	9	8	11	11	10	10	10	12	10	8	10	12	11	9	12	11
ADAT3	ENSG00000213638	protein_coding	19	0.04	0.895	0.05	0.871	0	-0.05	0.916	-0.04	0.93	0	-0.04	0.934	0.12	0.449	0	4	3	3	3	3	4	3	3	3	3	3	4	3	4	3	3	4	4	4	4	3	4	3	2	3	4	3	5	2	3	3
ADCK1	ENSG00000063761	protein_coding	14	-0.16	0.337	-0.16	0.31	0	0.1	0.717	0.1	0.748	0	-0.18	0.477	-0.17	0.163	0	5	4	5	4	5	4	5	4	4	4	3	4	4	4	4	4	4	4	3	4	5	4	3	4	4	5	4	4	4	4	4
ADCK2	ENSG00000133597	protein_coding	7	-0.08	0.414	-0.07	0.467	0	0.04	0.783	0.04	0.802	0	0.16	0.168	0.12	0.0683	0	17	15	17	15	17	16	14	15	16	15	15	16	14	14	15	14	19	18	17	14	19	16	15	16	17	16	16	17	18	17	18
ADCK5	ENSG00000173137	protein_coding	8	-0.13	0.279	-0.12	0.266	0	-0.03	0.892	-0.03	0.902	0	-0.08	0.682	-0.1	0.247	0	12	14	14	11	12	12	12	10	13	11	10	11	10	12	10	11	10	11	11	11	14	11	10	11	11	10	9	12	11	13	11
ADCY1	ENSG00000164742	protein_coding	7	0.11	0.85	0.11	0.865	0	0.35	0.48	0.33	0.422	0	0.12	0.876	0.43	0.126	0	1	1	1	1	1	1	0	0	1	0	1	1	1	1	1	1	1	1	1	1	1	1	1	1	1	1	1	1	1	1	1
ADCY10P1	ENSG00000161912	transcribed_unprocessed_pseudogene	6	0.08	0.763	0.08	0.734	0	0.05	0.901	0.05	0.913	0	-0.21	0.515	-0.16	0.28	0	2	3	2	3	3	3	2	2	2	3	2	3	3	3	3	3	2	3	3	1	3	3	2	2	2	4	2	2	2	3	2
ADCY3	ENSG00000138031	protein_coding	2	0.06	0.488	0.07	0.332	0	0.08	0.475	0.08	0.452	0	-0.6	2.51e-10	-0.67	2.65e-36	1	28	28	26	34	30	31	33	33	32	30	29	34	33	31	36	32	20	20	19	17	20	21	19	18	20	21	19	19	22	19	22
ADCY4	ENSG00000129467	protein_coding	14	-0.35	9.64e-24	-0.35	3.37e-22	1	-0.14	0.000187	-0.14	0.000303	0	0.63	9.46e-36	1.05	2.97e-231	1	91	75	63	64	89	74	56	62	68	53	47	50	68	58	50	57	127	138	156	171	139	135	161	161	125	124	137	150	130	120	143
ADCY6	ENSG00000174233	protein_coding	12	-0.1	0.0342	-0.09	0.0512	0	0	0.99	0	0.984	0	0.08	0.293	0.03	0.403	0	80	92	83	80	80	90	84	75	79	79	79	79	82	78	69	79	81	86	84	89	85	81	87	86	93	79	82	89	92	80	80
ADCY7	ENSG00000121281	protein_coding	16	-0.22	0.167	-0.22	0.119	0	0.11	0.766	0.1	0.76	0	-1.93	1.27e-18	-1.5	3.5e-38	1	6	4	6	6	7	5	6	6	5	4	5	5	4	5	5	6	2	3	3	2	2	2	2	1	2	2	3	1	2	3	2
ADCY9	ENSG00000162104	protein_coding	16	-0.11	0.056	-0.1	0.0749	0	-0.05	0.661	-0.05	0.638	0	-0.24	0.00391	-0.31	5.85e-12	0	38	39	38	40	38	41	36	40	32	33	38	37	37	38	36	39	34	34	29	30	33	33	30	30	29	29	33	29	30	31	33
ADD1	ENSG00000087274	protein_coding	4	0.01	0.843	0.02	0.668	0	0	0.984	0	0.989	0	-0.33	1.08e-30	-0.3	3.23e-34	0	312	303	311	317	305	299	312	313	311	299	324	308	301	308	334	318	248	253	251	253	245	250	248	259	241	252	252	254	240	253	264
ADD3	ENSG00000148700	protein_coding	10	-0.08	0.373	-0.07	0.436	0	-0.04	0.724	-0.04	0.722	0	1.21	5.16e-48	1.32	1.08e-151	1	18	14	13	10	17	16	12	12	18	14	11	10	18	12	12	12	43	34	33	27	40	35	35	31	39	37	33	29	41	34	31
ADGRA2	ENSG00000020181	protein_coding	8	-0.14	0.000704	-0.13	0.00193	0	-0.09	0.102	-0.09	0.121	0	0.31	6.08e-07	-0.12	0.0012	0	69	78	88	94	78	85	87	92	61	76	87	83	64	75	86	81	86	75	78	81	82	73	69	75	87	67	69	67	86	70	70
ADGRA3	ENSG00000152990	protein_coding	4	0.06	0.465	0.07	0.327	0	-0.05	0.667	-0.05	0.641	0	-0.29	0.00112	-0.26	2.38e-07	0	31	31	32	27	30	33	31	33	31	33	30	32	36	33	35	31	26	27	28	26	26	27	26	23	25	30	26	23	24	24	23
ADGRB2	ENSG00000121753	protein_coding	1	0.15	0.652	0.12	0.689	0	-0.31	0.488	-0.29	0.471	0	-0.87	0.0127	-1.13	1.62e-09	0	2	3	1	2	3	2	2	1	3	2	2	2	3	3	2	2	1	1	1	1	2	1	1	1	1	1	1	1	1	1	0
ADGRE5	ENSG00000123146	protein_coding	19	0.13	0.0721	0.14	0.0379	0	0	0.998	0	0.993	0	0.47	2.51e-07	0.48	7.24e-20	1	20	17	18	23	22	18	19	22	22	20	20	23	22	23	21	24	28	27	29	25	25	27	30	30	28	25	29	28	30	24	25
ADGRF3	ENSG00000173567	protein_coding	2	0.13	0.889	0.12	0.902	0	0.2	NA	0.18	0.82	0	1.48	0.0521	1.32	0.000139	0	0	0	0	0	0	0	1	0	0	0	0	0	0	0	0	0	1	1	1	0	0	1	1	0	0	0	1	0	1	1	1
ADGRF5	ENSG00000069122	protein_coding	6	-0.27	0.000303	-0.27	0.000225	0	-0.07	0.296	-0.05	0.495	0	4.7	0	4.39	0	1	15	6	7	8	14	5	6	10	10	6	7	7	12	6	6	6	363	106	105	169	346	112	116	173	364	107	104	152	347	105	101
ADGRG1	ENSG00000205336	protein_coding	16	0.29	3.09e-17	0.3	6.82e-19	0	0.04	0.598	0.04	0.591	0	0.13	0.0311	-0.33	1.74e-21	0	85	77	81	99	81	84	90	89	98	98	112	121	106	99	107	108	86	55	62	67	96	55	60	70	92	56	64	69	96	54	67
ADGRG2	ENSG00000173698	protein_coding	X	-0.42	0.37	-0.38	0.288	0	-0.4	NA	-0.4	0.55	0	-0.57	0.447	-0.83	0.00317	0	1	1	1	1	1	1	0	1	0	1	0	1	0	1	1	1	0	1	0	1	1	0	0	0	0	0	0	0	0	1	0
ADGRG4	ENSG00000156920	protein_coding	X	-0.65	0.347	-0.63	0.298	0	0.02	0.991	0.18	0.853	0	2.74	2.49e-05	1.79	7.3e-07	0	0	0	0	0	1	0	1	0	0	0	0	0	0	1	0	0	3	0	1	1	3	1	1	1	3	1	1	1	5	0	1
ADGRG6	ENSG00000112414	protein_coding	6	-0.03	0.834	-0.01	0.908	0	0.17	0.0683	0.17	0.0605	0	-0.5	2.96e-06	-1.11	9.53e-83	1	19	24	27	34	16	23	31	38	17	22	32	35	21	20	31	33	13	11	10	15	13	11	12	14	15	12	13	15	14	13	13
ADGRL1	ENSG00000072071	protein_coding	19	-0.11	0.217	-0.1	0.24	0	-0.01	0.973	-0.02	0.963	0	-0.51	6.24e-06	-0.44	1.65e-12	1	19	19	19	19	18	20	22	22	18	21	17	20	15	17	19	19	11	15	15	16	12	16	13	16	13	14	13	15	14	15	15
ADGRL2	ENSG00000117114	protein_coding	1	-0.09	0.0615	-0.08	0.0763	0	-0.01	0.906	-0.01	0.932	0	0.89	7.65e-53	0.91	1.54e-147	1	97	86	79	76	90	79	77	83	75	84	76	76	85	77	80	76	169	163	147	149	151	165	154	155	172	162	150	146	168	161	134
ADGRL4	ENSG00000162618	protein_coding	1	0.19	3.24e-17	0.2	5.17e-13	0	0.13	2.56e-08	0.13	1.38e-05	0	0.19	1.12e-07	-0.07	0.00841	0	318	354	365	354	315	338	347	376	358	418	421	403	358	395	420	400	358	311	321	311	358	309	325	338	408	344	350	349	383	339	347
ADH5	ENSG00000197894	protein_coding	4	0.07	0.0847	0.08	0.0484	0	0.01	0.877	0.02	0.886	0	-0.09	0.163	-0.21	1.41e-09	0	72	68	79	75	72	72	73	77	80	84	81	79	80	74	72	76	68	62	64	58	69	63	63	64	70	63	65	59	71	64	64
ADHFE1	ENSG00000147576	protein_coding	8	-0.3	0.497	-0.3	0.385	0	-0.17	0.844	-0.12	0.892	0	-1.33	0.01	-1.06	2.39e-05	0	2	1	2	1	2	1	1	1	2	1	1	1	1	1	1	1	1	1	1	0	1	0	1	1	0	0	1	1	0	0	1
ADI1	ENSG00000182551	protein_coding	2	0.05	0.2	0.06	0.14	0	0.02	0.81	0.02	0.855	0	-0.62	1.39e-37	-0.56	6.89e-69	1	70	73	85	77	72	77	79	78	76	79	86	82	70	83	84	78	44	53	57	54	44	52	55	55	50	53	52	55	47	54	54
ADIPOR1	ENSG00000159346	protein_coding	1	-0.04	0.402	-0.03	0.604	0	-0.05	0.4	-0.05	0.432	0	0.04	0.532	-0.02	0.64	0	107	109	110	108	108	110	116	105	105	101	112	108	98	106	121	105	115	104	107	103	104	109	105	115	108	100	101	105	101	108	105
ADIPOR2	ENSG00000006831	protein_coding	12	-0.1	0.00017	-0.09	0.00734	0	-0.03	0.612	-0.03	0.673	0	0.14	0.000692	0.18	3.62e-11	0	105	108	109	109	105	106	110	107	100	104	102	100	102	99	103	99	123	127	128	111	119	131	126	111	115	128	127	115	108	126	128
ADIRF-AS1	ENSG00000272734	lncRNA	10	0.28	0.292	0.3	0.193	0	0.31	0.434	0.31	0.419	0	-0.94	0.00692	-0.83	1.01e-05	0	1	2	2	2	2	2	2	2	3	1	2	2	2	2	2	2	1	1	1	1	1	0	1	1	1	1	1	2	1	1	1
ADK	ENSG00000156110	protein_coding	10	0.27	9.16e-06	0.27	2.5e-06	0	0.22	0.000595	0.22	0.000486	0	-0.18	0.0869	0.06	0.334	0	22	17	16	16	18	17	18	16	24	22	20	21	23	20	20	20	19	18	19	18	18	19	18	17	20	22	22	21	19	21	25
ADM	ENSG00000148926	protein_coding	11	-0.03	0.711	-0.02	0.827	0	-0.06	0.378	-0.06	0.383	0	1.82	5.69e-163	1.72	0	1	32	25	28	29	31	24	26	25	36	25	27	26	29	24	25	25	113	76	86	81	113	85	84	86	113	79	85	76	107	74	88
ADM2	ENSG00000128165	protein_coding	22	0.1	0.86	0.08	0.847	0	0.26	0.272	0.26	0.155	0	3.77	2.61e-26	3.42	1.41e-87	0	1	1	0	0	0	1	0	0	0	1	0	0	0	1	0	0	5	5	4	4	6	5	4	3	7	5	4	4	7	5	5
ADM5	ENSG00000224420	protein_coding	19	0.03	0.962	0.01	0.994	0	0.04	NA	0.06	0.969	0	-0.58	0.32	0.17	0.594	0	1	1	0	1	1	1	0	1	1	0	0	0	1	1	1	1	1	1	1	1	1	1	1	1	0	1	1	1	1	1	1
ADNP	ENSG00000101126	protein_coding	20	-0.03	0.519	-0.02	0.699	0	-0.01	0.935	-0.01	0.948	0	-0.02	0.799	-0.08	0.0201	0	66	70	75	72	70	70	71	76	71	68	68	69	71	71	74	67	70	67	65	69	67	66	67	66	70	71	65	65	68	63	62
ADNP2	ENSG00000101544	protein_coding	18	-0.02	0.779	-0.01	0.907	0	-0.02	0.873	-0.02	0.887	0	0.3	3.14e-05	0.18	6.53e-05	0	24	29	28	27	27	26	27	28	26	27	27	25	28	26	30	24	31	30	29	28	33	31	31	29	32	31	29	28	33	29	30
ADNP-AS1	ENSG00000259456	lncRNA	20	-0.03	0.96	-0.03	0.987	0	0.03	0.981	0.04	1	0	-0.64	0.249	-0.66	0.00843	0	1	1	1	1	1	2	1	0	1	1	1	1	1	2	1	1	1	1	0	1	1	1	1	1	1	1	1	1	1	1	1
ADO	ENSG00000181915	protein_coding	10	0.18	0.00341	0.19	0.00139	0	0	0.992	0	1	0	0.41	2.93e-06	0.38	4.68e-13	1	18	17	16	17	17	17	18	16	18	20	21	18	18	21	21	18	21	22	24	19	23	23	21	22	21	24	23	22	21	23	21
ADORA2A	ENSG00000128271	protein_coding	22	-0.1	0.791	-0.09	0.8	0	-0.37	0.241	-0.38	0.168	0	-0.34	0.421	0.39	0.0385	0	2	1	1	2	2	1	2	1	2	1	1	1	1	1	1	2	1	2	2	2	2	2	2	2	1	2	1	2	1	2	2
ADORA2A-AS1	ENSG00000178803	lncRNA	22	-0.52	0.123	-0.49	0.0967	0	0.19	0.738	0.2	0.687	0	-0.68	0.139	-0.07	0.79	0	1	1	1	1	2	1	1	1	1	0	1	1	1	1	1	0	1	1	1	1	1	1	1	1	2	1	2	1	1	1	1
ADORA2B	ENSG00000170425	protein_coding	17	0.43	0.0465	0.43	0.0257	0	0.28	0.283	0.27	0.249	0	0.98	0.000327	0.7	1.03e-05	0	2	1	1	1	2	1	2	2	2	2	2	2	2	2	2	2	3	2	2	1	4	3	2	2	4	3	3	2	4	3	2
ADPGK	ENSG00000159322	protein_coding	15	-0.1	0.0202	-0.09	0.0457	0	-0.03	0.752	-0.03	0.78	0	-0.18	0.00621	-0.23	4.23e-10	0	52	56	57	55	53	58	56	51	48	51	51	52	48	57	51	51	45	45	51	43	45	49	48	47	47	46	45	47	45	46	42
ADPRH	ENSG00000144843	protein_coding	3	-0.01	0.981	0	0.986	0	0.04	0.845	0.04	0.856	0	1.18	1.12e-16	0.8	2.73e-21	1	5	5	5	6	4	5	5	5	5	6	5	4	6	5	5	5	11	9	8	7	12	8	7	7	11	9	8	9	12	8	7
ADPRHL1	ENSG00000153531	protein_coding	13	0.07	0.919	0.03	1	0	0.13	NA	0.16	0.847	0	1.19	0.0206	0.85	0.00174	0	1	0	1	0	1	0	0	0	0	0	0	1	0	0	0	0	1	0	1	1	1	1	1	0	1	1	1	1	1	1	1
ADPRM	ENSG00000170222	protein_coding	17	0	0.995	0.01	0.978	0	0	0.994	0	1	0	0.18	0.303	0.16	0.0689	0	7	6	7	6	8	7	6	6	8	6	7	6	6	5	7	6	9	7	6	7	7	7	7	7	7	7	7	7	8	7	7
ADPRS	ENSG00000116863	protein_coding	1	-0.04	0.682	-0.02	0.781	0	-0.04	0.712	-0.04	0.692	0	0.09	0.366	0.07	0.187	0	32	29	32	31	30	31	34	29	30	30	30	32	32	31	25	34	34	32	32	30	35	35	30	33	30	32	30	32	33	33	31
ADRA1B	ENSG00000170214	protein_coding	5	0.12	0.232	0.13	0.175	0	0.05	0.804	0.04	0.842	0	-1.38	3.1e-25	-0.27	8.19e-05	0	12	14	15	17	10	11	16	15	13	14	15	16	14	15	17	15	4	14	14	12	5	15	13	11	4	14	14	12	5	13	17
ADRA1D	ENSG00000171873	protein_coding	20	-0.66	0.487	-0.6	0.547	0	-0.17	NA	-0.23	0.742	0	2.23	0.0218	2.44	2.12e-12	0	0	0	0	0	0	0	0	0	0	0	0	0	0	0	0	0	0	1	1	1	0	1	1	1	0	1	1	0	0	1	1
ADRA2A	ENSG00000150594	protein_coding	10	-0.1	0.904	-0.09	0.978	0	-0.17	NA	-0.16	0.797	0	1.86	0.00222	1.43	7.07e-07	0	0	0	0	0	0	0	0	0	0	0	0	0	0	0	0	0	1	1	1	1	1	1	1	1	1	1	0	0	1	1	1
ADRB2	ENSG00000169252	protein_coding	5	0.67	3.61e-06	0.66	1.57e-07	1	0.44	0.0129	0.44	0.00527	0	-0.03	0.943	-0.14	0.411	0	2	2	2	5	3	3	4	4	5	4	6	5	5	5	5	6	3	2	3	3	3	3	3	3	3	3	5	5	4	4	4
ADRM1	ENSG00000130706	protein_coding	20	0.07	0.163	0.08	0.0757	0	0.06	0.412	0.06	0.425	0	0.01	0.932	0.01	0.78	0	71	62	66	72	73	69	74	63	77	69	73	72	75	76	73	69	73	67	70	67	76	72	65	66	71	69	66	74	76	72	77
ADSL	ENSG00000239900	protein_coding	22	0.04	0.851	0.05	0.786	0	-0.07	0.757	-0.07	0.772	0	-0.22	0.277	-0.01	0.94	0	7	6	6	6	6	6	7	6	7	5	5	7	7	7	7	7	6	7	6	7	7	6	6	6	5	6	6	6	4	7	7
ADSS1	ENSG00000185100	protein_coding	14	-0.21	0.336	-0.2	0.31	0	-0.11	0.815	-0.1	0.852	0	-1.58	1.73e-08	-1.44	6.94e-23	0	3	4	3	4	3	3	4	3	3	3	2	4	3	3	3	2	1	1	2	2	1	1	1	1	1	1	1	2	1	1	1
ADSS2	ENSG00000035687	protein_coding	1	0.13	4.83e-05	0.14	2.43e-05	0	0.04	0.53	0.04	0.573	0	-0.73	8.66e-52	-0.82	3.03e-154	1	124	143	161	152	129	146	156	161	142	169	182	157	145	158	175	165	82	87	89	76	76	81	87	86	76	87	88	85	79	91	90
ADTRP	ENSG00000111863	protein_coding	6	0.89	0.000248	0.89	2.73e-05	0	0.71	0.0035	0.74	0.000243	0	0.75	0.0767	0.67	0.000841	0	1	1	1	1	1	0	2	1	1	1	2	3	1	2	2	2	1	2	2	2	2	1	2	1	1	3	3	3	2	2	3
AEBP1	ENSG00000106624	protein_coding	7	0.31	5.88e-11	0.31	8.39e-13	0	0.1	0.272	0.1	0.225	0	-1.64	4.2e-94	-1.36	2.04e-204	1	57	51	63	82	56	51	65	74	76	70	70	88	73	75	77	89	17	25	29	24	21	26	26	25	19	27	29	26	20	26	31
AEBP2	ENSG00000139154	protein_coding	12	0	0.962	0.02	0.851	0	0.02	0.892	0.02	0.912	0	-0.5	3.04e-13	-0.44	3.94e-27	1	39	40	40	41	37	40	40	40	40	41	42	41	41	35	40	40	28	30	31	30	30	31	28	28	29	32	29	32	26	31	29
AEN	ENSG00000181026	protein_coding	15	0.04	0.435	0.06	0.309	0	0.05	0.473	0.05	0.479	0	0.4	6.23e-13	0.18	4.37e-07	0	40	43	47	52	46	44	46	48	48	43	48	53	43	44	47	54	56	49	51	54	54	51	48	53	60	50	48	54	63	51	51
AF064858.1	ENSG00000235888	lncRNA	21	-0.71	0.0541	-0.72	0.0195	0	0.05	0.964	0.02	1	0	-0.27	0.695	-0.22	0.466	0	2	1	1	1	1	1	1	1	0	0	1	0	1	1	0	1	1	0	1	2	1	1	1	1	1	1	1	1	1	1	0
AF111169.3	ENSG00000259081	lncRNA	14	-0.58	0.000628	-0.57	0.00051	0	-0.09	0.739	-0.09	0.721	0	0.86	3.6e-05	1.45	3.91e-38	1	2	2	2	2	3	2	2	2	2	1	1	1	2	1	1	1	4	5	6	6	6	5	7	5	4	5	6	5	4	6	5
AF117829.1	ENSG00000251136	lncRNA	8	-0.32	0.00278	-0.33	0.00116	1	0.04	0.849	0.05	0.793	0	1.26	2.59e-20	1.11	4.42e-47	1	8	9	5	5	7	9	6	6	5	6	5	5	5	7	5	5	16	16	12	19	16	13	12	14	18	13	13	17	19	13	13
AF127577.4	ENSG00000235609	lncRNA	21	-0.02	0.969	0	1	0	0.13	0.76	0.14	0.75	0	0.61	0.0813	0.44	0.0133	0	1	1	1	1	2	2	2	1	1	1	2	1	2	1	2	1	3	1	2	2	2	2	2	2	2	2	2	2	3	2	2
AF129075.3	ENSG00000286018	lncRNA	21	0.25	0.593	0.22	0.582	0	0.17	0.815	0.12	0.86	0	0.03	0.972	-0.11	0.722	0	1	2	1	1	1	1	1	1	1	1	1	1	2	1	2	1	1	1	1	1	1	2	1	1	1	1	0	1	1	1	1
AF131215.5	ENSG00000255310	lncRNA	8	-0.01	0.965	-0.01	0.983	0	0	0.994	-0.01	1	0	0.28	0.289	0.41	0.00063	0	3	3	5	3	4	4	4	4	5	4	3	3	3	4	4	3	4	5	5	5	4	5	5	5	5	4	4	5	4	6	6
AF131215.6	ENSG00000269918	lncRNA	8	-0.02	0.951	-0.03	0.947	0	-0.18	0.597	-0.17	0.577	0	0.46	0.173	0.61	0.000117	0	1	2	2	1	2	2	2	1	2	2	2	1	1	1	2	1	2	2	2	3	3	2	2	2	2	3	2	2	1	2	2
AF131216.1	ENSG00000246477	lncRNA	8	-0.09	0.913	-0.12	0.885	0	0.53	NA	0.58	0.3	0	0.29	0.759	-0.11	0.872	0	0	0	1	1	0	0	0	1	0	1	0	0	1	0	1	1	0	0	1	1	0	0	1	1	1	1	0	1	1	0	0
AF131216.4	ENSG00000280273	lncRNA	8	-0.13	0.828	-0.12	0.848	0	0.22	0.744	0.22	0.728	0	0.4	0.562	0.12	0.704	0	1	0	0	1	0	1	1	1	0	1	1	0	1	1	1	1	1	1	1	1	1	1	1	1	0	1	1	1	1	1	1
AF235103.3	ENSG00000286681	lncRNA	8	0.33	0.527	0.33	0.476	0	0.26	NA	0.27	0.618	0	0.52	0.434	0.44	0.179	0	1	1	0	0	1	0	1	0	1	0	1	1	1	1	0	1	1	1	1	1	0	1	1	0	1	1	1	1	1	0	1
AF274858.1	ENSG00000260081	transcribed_processed_pseudogene	X	0.34	0.45	0.35	0.359	0	-0.42	NA	-0.4	0.456	0	-0.4	0.576	-0.18	0.546	0	1	1	1	1	0	1	1	1	1	1	1	0	1	1	1	1	1	1	1	1	0	1	1	0	0	1	0	1	0	1	0
AFAP1	ENSG00000196526	protein_coding	4	0.12	0.053	0.13	0.0192	0	0.15	0.0344	0.14	0.0249	0	-0.42	3.96e-07	-0.41	2.29e-19	1	59	66	54	59	54	58	59	67	57	68	60	68	69	60	71	67	43	47	39	50	42	44	44	48	49	47	52	52	48	46	48
AFAP1-AS1	ENSG00000272620	lncRNA	4	0.15	0.651	0.17	0.574	0	0.13	0.816	0.08	0.906	0	-1	0.00592	-0.66	0.000535	0	2	3	1	3	2	2	2	1	3	2	2	3	2	1	2	2	1	1	1	2	1	1	1	2	2	1	1	2	1	1	1
AFAP1L1	ENSG00000157510	protein_coding	5	-0.29	8.76e-22	-0.28	4.36e-18	0	-0.13	1.26e-05	-0.13	0.000262	0	1.37	5.49e-224	1.3	0	1	161	123	107	123	150	116	113	119	121	96	91	101	120	97	103	106	382	297	282	287	381	289	288	285	368	268	268	247	366	266	250
AFAP1L2	ENSG00000169129	protein_coding	10	-0.27	0.269	-0.25	0.26	0	-0.3	0.293	-0.27	0.289	0	-0.61	0.0676	0.33	0.037	0	4	2	3	3	2	2	2	3	2	1	2	3	2	3	2	2	1	4	5	3	2	5	4	3	2	3	4	1	1	4	5
AFDN	ENSG00000130396	protein_coding	6	-0.1	0.0493	-0.09	0.0759	0	-0.06	0.388	-0.06	0.394	0	0.22	0.000919	0.13	0.000997	0	142	150	132	133	127	147	128	149	120	134	129	135	134	122	143	126	153	152	146	154	153	161	157	140	152	149	139	136	159	147	136
AFDN-DT	ENSG00000198221	lncRNA	6	-0.38	0.209	-0.37	0.158	0	-0.07	0.921	-0.08	0.933	0	-0.5	0.26	-0.16	0.5	0	1	1	1	1	1	1	2	1	1	1	1	1	1	1	1	1	1	1	1	1	1	1	1	2	1	1	1	1	1	1	1
AFF1	ENSG00000172493	protein_coding	4	-0.11	0.00942	-0.1	0.0164	0	0.04	0.664	0.04	0.669	0	-0.57	6.2e-22	-0.64	8.44e-74	1	144	167	153	145	141	156	146	161	120	145	137	154	140	135	150	147	98	96	95	101	95	95	105	91	95	100	104	101	97	97	96
AFF2	ENSG00000155966	protein_coding	X	-0.58	NA	-1.05	1	0	0.15	NA	0.26	0.774	0	5.11	0.000442	4.95	8.92e-14	0	0	0	0	0	0	0	0	0	0	0	0	0	0	0	0	0	0	0	0	1	1	0	0	1	0	0	0	1	1	0	0
AFF4	ENSG00000072364	protein_coding	5	0	0.962	0	0.976	0	0.09	0.162	0.09	0.174	0	0.19	0.0065	0.14	0.00105	0	121	141	123	120	114	130	123	141	116	138	125	130	135	118	128	127	135	143	136	146	136	141	146	127	149	156	149	140	153	144	142
AFG1L	ENSG00000135537	protein_coding	6	0.03	0.907	0.04	0.87	0	-0.08	0.813	-0.07	0.87	0	0.43	0.0802	0.11	0.427	0	3	3	3	3	2	3	3	3	3	4	3	2	3	3	3	3	4	3	3	3	3	4	2	3	4	3	2	4	3	3	2
AFG3L1P	ENSG00000223959	transcribed_unitary_pseudogene	16	0.02	0.89	0.03	0.827	0	0.01	0.959	0.02	0.969	0	-0.53	0.000135	-0.27	0.000507	0	11	14	15	13	14	13	11	13	15	12	13	12	14	15	12	15	9	11	9	14	10	10	13	11	9	11	12	11	9	10	13
AFG3L2	ENSG00000141385	protein_coding	18	0.03	0.729	0.04	0.597	0	0	0.997	0	1	0	-0.19	0.0162	-0.12	0.00538	0	35	42	37	38	38	38	39	38	39	36	39	40	39	42	41	37	32	35	37	33	33	38	36	34	32	40	36	34	33	33	37
AFMID	ENSG00000183077	protein_coding	17	-0.04	0.635	-0.04	0.724	0	-0.09	0.329	-0.09	0.329	0	0.21	0.0225	0.27	3.37e-07	0	21	17	17	15	24	18	19	16	22	18	16	15	20	18	18	16	26	17	24	23	24	19	22	20	23	18	21	21	25	17	21
AFTPH	ENSG00000119844	protein_coding	2	-0.03	0.766	-0.02	0.862	0	0.03	0.807	0.03	0.792	0	0.48	3.76e-10	0.32	4.19e-12	1	29	31	26	28	26	28	29	25	25	29	29	27	26	25	29	28	38	36	35	32	36	32	33	34	39	34	34	32	40	37	32
AGA	ENSG00000038002	protein_coding	4	-0.18	0.0204	-0.17	0.0274	0	-0.07	0.613	-0.07	0.63	0	0.32	0.00301	0.25	9.08e-05	0	11	14	12	12	13	12	13	11	10	11	11	12	10	11	11	11	14	15	14	12	15	16	15	14	15	13	14	13	13	15	15
AGAP1	ENSG00000157985	protein_coding	2	-0.12	0.033	-0.12	0.0403	0	0	0.988	0.01	0.967	0	1.05	1.68e-52	0.77	8.98e-75	1	30	31	26	28	30	31	24	27	27	26	27	27	27	25	26	25	63	49	43	45	57	45	40	45	64	48	41	43	62	44	41
AGAP10P	ENSG00000230869	unprocessed_pseudogene	10	-0.2	0.499	-0.19	0.45	0	0	0.998	-0.01	1	0	-0.4	0.291	-0.41	0.0176	0	3	4	3	2	4	3	3	2	2	2	2	3	2	4	2	2	2	1	2	3	2	2	2	2	3	2	3	2	2	2	2
AGAP12P	ENSG00000265018	transcribed_unprocessed_pseudogene	10	-0.5	0.0437	-0.49	0.0249	0	-0.02	0.981	-0.03	0.989	0	-0.49	0.214	-0.39	0.0412	0	2	2	1	2	2	2	1	1	1	1	1	2	1	1	1	1	1	1	1	1	1	1	2	1	2	1	1	1	1	1	1
AGAP13P	ENSG00000243289	unprocessed_pseudogene	10	-0.83	0.0993	-0.74	0.0728	0	-0.04	NA	-0.05	0.979	0	0.03	0.975	0.35	0.294	0	1	1	1	1	0	0	0	1	0	0	0	0	1	0	0	1	0	1	1	1	1	0	1	1	1	1	1	0	1	0	1
AGAP14P	ENSG00000279058	unprocessed_pseudogene	10	0.08	0.9	0.07	0.913	0	-0.46	0.476	-0.46	0.434	0	-0.77	0.222	-0.57	0.0579	0	2	2	1	2	1	1	1	1	1	1	0	1	1	1	2	2	0	1	1	1	1	1	1	1	1	0	1	1	1	1	1
AGAP2-AS1	ENSG00000255737	lncRNA	12	0.08	0.884	0.09	0.879	0	-0.06	0.922	-0.06	0.944	0	1.15	0.00584	1.58	4.02e-14	0	1	0	0	1	1	0	1	1	1	0	0	1	0	1	1	0	1	2	2	1	2	2	2	2	1	2	2	1	1	2	1
AGAP3	ENSG00000133612	protein_coding	7	-0.03	0.402	-0.02	0.666	0	-0.06	0.187	-0.06	0.282	0	-0.46	9.29e-30	-0.52	8.68e-74	1	110	118	122	124	113	114	127	122	116	114	115	115	113	119	123	122	82	86	84	83	83	81	83	82	79	81	76	83	81	80	80
AGAP4	ENSG00000188234	protein_coding	10	-0.07	0.639	-0.06	0.666	0	-0.15	0.293	-0.15	0.283	0	-0.31	0.0384	-0.21	0.0093	0	10	14	11	11	15	11	13	10	11	12	10	11	12	14	10	11	10	10	10	11	11	10	10	10	8	9	10	9	8	8	11
AGAP5	ENSG00000172650	protein_coding	10	-0.23	0.73	-0.24	0.702	0	-0.45	NA	-0.49	0.415	0	-1.05	0.16	-0.21	0.564	0	1	0	0	1	1	1	0	1	0	0	0	1	0	1	1	1	0	0	0	1	0	1	1	0	0	0	0	0	0	0	0
AGAP6	ENSG00000204149	protein_coding	10	0.29	0.228	0.29	0.173	0	-0.02	0.97	-0.02	0.981	0	0.69	0.0211	0.74	1.1e-06	0	1	2	1	2	2	2	1	2	2	2	1	2	2	2	2	2	2	2	3	3	2	2	3	2	2	2	3	3	2	2	2
AGAP7P	ENSG00000264204	unprocessed_pseudogene	10	0	0.988	0	1	0	0	0.992	-0.01	0.989	0	-0.63	0.0145	-0.35	0.0164	0	3	3	3	2	5	3	2	3	3	3	2	3	3	4	3	3	2	2	2	3	2	2	3	2	2	2	2	3	2	2	3
AGAP9	ENSG00000204172	protein_coding	10	-0.03	0.947	-0.03	0.948	0	-0.08	0.811	-0.09	0.76	0	1.18	8.23e-06	1.58	8.05e-28	0	2	1	1	1	2	1	1	1	1	1	1	1	1	1	1	1	3	3	3	4	4	3	5	4	3	3	4	3	3	3	4
AGBL3	ENSG00000146856	protein_coding	7	0.01	0.978	0.01	0.998	0	0.18	0.517	0.2	0.413	0	0.69	0.00631	0.23	0.108	0	2	4	3	3	3	3	2	4	3	3	3	2	4	3	3	3	5	4	2	4	4	4	3	3	6	3	4	5	6	3	4
AGBL5	ENSG00000084693	protein_coding	2	-0.01	0.914	0	0.998	0	0	0.985	0	0.998	0	-0.19	0.0607	-0.22	6.04e-05	0	24	27	21	25	25	25	26	23	25	23	23	25	22	26	26	25	21	21	22	21	21	17	21	23	20	20	21	22	23	19	21
AGBL5-IT1	ENSG00000229122	lncRNA	2	-0.16	0.804	-0.16	0.778	0	-0.27	NA	-0.25	0.744	0	0.28	0.743	-0.09	0.893	0	0	1	0	0	1	1	1	0	0	1	0	1	0	0	1	0	1	0	1	1	1	0	0	1	0	0	1	1	0	0	0
AGER	ENSG00000204305	protein_coding	6	-0.09	0.699	-0.08	0.74	0	-0.14	0.592	-0.15	0.546	0	-0.51	0.0222	-0.06	0.707	0	6	4	3	4	5	5	4	5	5	5	4	2	5	4	4	5	3	4	5	5	4	3	5	5	3	4	4	4	4	3	4
AGFG1	ENSG00000173744	protein_coding	2	0	0.95	0.01	0.844	0	0.05	0.507	0.05	0.512	0	0.05	0.562	-0.07	0.0684	0	79	90	85	82	73	85	81	99	76	87	88	85	83	85	88	88	80	85	80	74	84	79	84	75	79	89	83	75	83	90	85
AGFG2	ENSG00000106351	protein_coding	7	-0.02	0.837	-0.01	0.911	0	-0.05	0.558	-0.05	0.532	0	-0.43	7.42e-11	-0.14	0.000387	0	80	60	67	59	78	67	70	57	74	62	65	61	80	63	62	66	59	67	57	56	61	61	66	60	53	60	56	59	56	63	65
AGGF1	ENSG00000164252	protein_coding	5	-0.1	0.352	-0.08	0.397	0	-0.04	0.83	-0.04	0.836	0	0.15	0.275	0.08	0.231	0	19	13	15	15	15	16	16	15	14	17	16	15	13	14	16	13	18	16	16	17	16	17	17	17	18	17	16	14	16	17	15
AGK	ENSG00000006530	protein_coding	7	-0.02	0.82	-0.01	0.922	0	0	1	0	1	0	-0.05	0.645	-0.05	0.268	0	28	30	30	29	26	30	27	27	29	28	29	30	27	28	27	28	27	26	28	28	27	29	27	28	26	27	26	28	28	30	26
AGL	ENSG00000162688	protein_coding	1	-0.21	0.00708	-0.2	0.00474	0	0.06	0.665	0.05	0.725	0	0.45	2.15e-05	0.62	1.17e-27	1	21	25	21	21	20	23	19	22	18	17	21	20	19	19	18	18	29	45	33	31	24	39	37	26	33	38	36	32	30	43	34
AGMAT	ENSG00000116771	protein_coding	1	0.27	0.597	0.23	0.608	0	-0.14	NA	-0.11	0.908	0	-0.65	0.31	0.37	0.184	0	1	0	0	1	1	0	1	1	1	1	1	1	1	0	1	1	1	1	1	1	0	1	1	1	0	1	1	1	0	1	1
AGO1	ENSG00000092847	protein_coding	1	-0.01	0.889	0	0.996	0	0.01	0.967	0.01	0.993	0	-0.02	0.883	-0.08	0.0756	0	39	42	38	38	38	42	36	39	38	38	37	40	38	42	41	37	38	39	34	39	37	38	36	36	37	40	34	38	40	39	34
AGO2	ENSG00000123908	protein_coding	8	0.03	0.626	0.04	0.469	0	0.1	0.0421	0.1	0.0397	0	-0.15	0.0268	-0.17	1.77e-06	0	107	125	111	103	104	116	106	115	98	121	112	125	115	111	116	114	97	104	93	101	93	103	102	95	100	107	107	104	103	107	105
AGO3	ENSG00000126070	protein_coding	1	-0.01	0.927	0	0.987	0	-0.03	0.803	-0.03	0.798	0	0.03	0.832	-0.15	0.00395	0	30	39	37	33	29	38	30	33	30	34	33	38	33	32	33	36	32	30	30	31	31	30	28	32	30	33	25	32	31	30	27
AGO4	ENSG00000134698	protein_coding	1	-0.07	0.199	-0.06	0.303	0	-0.08	0.292	-0.08	0.313	0	-0.17	0.0249	-0.28	1.64e-11	0	37	40	37	38	36	40	40	42	34	35	39	41	35	37	40	37	32	32	32	32	34	30	33	32	31	30	33	29	30	29	31
AGPAT1	ENSG00000204310	protein_coding	6	0.09	0.375	0.1	0.312	0	0.07	0.57	0.07	0.53	0	0.73	2.04e-13	0.64	8.03e-27	1	13	13	11	11	11	13	10	11	14	13	13	12	12	13	10	13	18	18	19	18	20	17	18	19	22	18	19	18	22	17	21
AGPAT2	ENSG00000169692	protein_coding	9	0.01	0.956	0.02	0.845	0	0.04	0.717	0.04	0.691	0	-0.1	0.343	-0.46	3.39e-24	0	39	44	47	49	40	46	42	41	41	51	43	46	40	48	44	42	34	31	32	29	39	32	30	29	41	28	31	32	37	34	30
AGPAT3	ENSG00000160216	protein_coding	21	-0.01	0.765	0	0.966	0	0.02	0.729	0.02	0.787	0	0.15	0.000673	0.12	0.000105	0	121	112	122	113	113	116	108	115	118	111	110	111	121	116	119	111	133	127	123	123	130	118	117	124	135	125	121	121	132	123	127
AGPAT4	ENSG00000026652	protein_coding	6	-0.17	0.021	-0.16	0.0204	0	0	0.991	0	1	0	0.22	0.0468	0.06	0.35	0	18	18	18	15	22	19	16	17	16	18	15	15	15	16	16	17	22	19	17	17	21	20	17	18	22	18	19	18	22	17	16
AGPAT5	ENSG00000155189	protein_coding	8	-0.1	0.0107	-0.09	0.0305	0	-0.1	0.00667	-0.1	0.0109	0	1.09	4.52e-102	1.06	6.72e-242	1	54	55	54	61	58	57	58	60	54	58	52	56	55	50	51	52	127	134	113	106	118	135	111	108	116	126	111	96	108	132	103
AGPS	ENSG00000018510	protein_coding	2	-0.03	0.539	-0.02	0.715	0	0.06	0.276	0.06	0.299	0	-0.16	0.00441	-0.15	6.84e-06	0	118	117	115	111	107	122	124	124	114	117	114	114	123	114	118	110	106	111	106	99	102	113	103	106	111	123	108	107	107	119	100
AGRN	ENSG00000188157	protein_coding	1	-0.28	1.07e-28	-0.28	4.58e-21	0	-0.09	0.00563	-0.09	0.0298	0	0.8	1.84e-95	0.83	2.42e-192	1	623	550	487	507	608	585	517	477	483	454	427	417	479	497	418	419	1004	950	897	1026	1032	935	880	996	967	826	848	946	1057	831	839
AGTPBP1	ENSG00000135049	protein_coding	9	-0.02	0.844	-0.01	0.95	0	-0.01	0.956	-0.01	0.968	0	0.59	5.72e-11	0.38	3.08e-12	1	15	17	15	14	16	17	16	16	14	16	18	16	14	17	19	15	24	21	20	20	20	21	23	19	22	21	19	19	23	21	22
AGTRAP	ENSG00000177674	protein_coding	1	-0.23	0.00212	-0.22	0.0015	0	-0.03	0.844	-0.03	0.877	0	0.73	1.44e-13	0.52	3.18e-20	1	20	20	22	19	18	23	21	19	21	14	18	17	18	18	16	18	32	28	28	27	35	30	26	27	36	25	27	25	35	28	27
AHCTF1	ENSG00000153207	protein_coding	1	0.1	0.0414	0.11	0.0128	0	0.14	0.00507	0.14	0.00396	0	-0.27	0.000103	-0.21	7.6e-08	0	58	62	60	60	58	65	65	65	57	71	69	66	69	63	71	66	50	56	54	51	45	60	59	49	55	63	62	56	53	61	57
AHCTF1P1	ENSG00000226121	processed_pseudogene	2	0.13	0.487	0.14	0.369	0	0.31	0.0658	0.31	0.0372	0	-0.21	0.437	-0.16	0.175	0	7	6	5	6	4	5	8	6	5	8	7	7	8	5	7	7	5	6	5	5	4	6	6	5	6	7	8	7	6	6	6
AHCY	ENSG00000101444	protein_coding	20	0.15	1.04e-06	0.17	1.31e-06	0	0.06	0.149	0.06	0.23	0	0.13	0.0109	0.15	1.98e-06	0	82	76	78	84	79	74	78	73	91	88	86	85	91	88	80	91	88	92	85	81	92	86	86	83	90	94	87	89	94	92	91
AHCYL1	ENSG00000168710	protein_coding	1	0.05	0.12	0.06	0.103	0	-0.02	0.653	-0.02	0.729	0	0.17	4.11e-05	0.15	1.18e-07	0	112	117	117	117	117	116	116	117	120	124	125	121	122	119	115	125	131	138	130	125	124	128	131	127	130	126	132	119	130	133	125
AHCYL2	ENSG00000158467	protein_coding	7	-0.09	0.254	-0.08	0.31	0	-0.06	0.585	-0.06	0.574	0	0.67	1.2e-15	0.54	4.18e-28	1	20	22	19	19	18	23	22	19	19	19	20	17	19	20	21	20	33	28	30	33	28	28	31	27	30	29	28	26	31	29	28
AHDC1	ENSG00000126705	protein_coding	1	-0.31	1.27e-16	-0.3	2.39e-15	0	-0.14	0.000747	-0.14	0.000785	0	0.23	0.000133	0.32	2.75e-20	1	69	58	55	65	63	66	58	61	54	49	47	48	53	49	53	50	72	85	74	78	79	82	72	76	70	71	67	67	73	75	70
AHI1	ENSG00000135541	protein_coding	6	-0.01	0.969	0	1	0	-0.06	0.752	-0.06	0.757	0	0.19	0.279	0.22	0.00606	0	10	11	10	11	13	11	9	10	10	11	12	10	11	9	11	10	14	12	12	14	12	11	13	11	10	10	11	13	12	11	13
AHNAK	ENSG00000124942	protein_coding	11	0.16	0.00418	0.17	0.00195	0	0.18	0.00204	0.18	0.00257	0	-0.34	1.23e-05	-0.33	2.01e-12	1	1889	1925	1736	1797	1797	1936	1843	2000	1864	2301	1991	2142	2158	1960	2215	2114	1506	1645	1384	1491	1474	1519	1569	1302	1506	1812	1732	1710	1643	1606	1702
AHNAK2	ENSG00000185567	protein_coding	14	0.3	1.96e-06	0.31	2.71e-07	0	0.32	1.22e-06	0.32	4.38e-07	1	-0.47	1.11e-06	-0.55	1.13e-22	1	298	275	265	287	273	284	298	312	317	392	337	365	357	363	358	350	214	194	188	209	220	180	190	172	227	224	250	276	241	203	270
AHR	ENSG00000106546	protein_coding	7	-0.04	0.523	-0.03	0.632	0	-0.03	0.748	-0.03	0.765	0	-0.57	5.45e-16	-0.38	2.26e-20	1	41	48	47	45	39	48	47	49	40	44	48	43	42	46	49	44	29	37	38	36	28	35	40	35	28	41	34	34	24	39	38
AHRR	ENSG00000063438	protein_coding	5	0.05	0.943	0.08	0.911	0	-0.93	NA	-0.89	0.0522	0	-0.13	0.891	-0.54	0.0815	0	1	1	1	1	1	1	1	1	1	1	1	0	1	1	1	1	1	0	1	1	1	1	0	0	0	0	0	0	1	0	0
AHSA1	ENSG00000100591	protein_coding	14	0.09	0.0193	0.1	0.0096	0	0.06	0.299	0.06	0.35	0	-0.08	0.188	-0.06	0.111	0	74	73	76	76	72	73	77	73	83	81	79	73	81	81	77	82	72	71	74	66	69	77	70	70	76	80	72	75	71	77	70
AHSA2P	ENSG00000173209	transcribed_unitary_pseudogene	2	-0.06	0.241	-0.05	0.355	0	-0.1	0.0561	-0.1	0.0471	0	-0.22	0.00041	0.04	0.297	0	62	69	58	62	69	64	62	60	67	61	60	61	64	59	55	62	55	57	71	79	59	56	72	72	50	55	64	70	58	54	66
AIDA	ENSG00000186063	protein_coding	1	0.07	0.0514	0.09	0.0293	0	0.05	0.34	0.05	0.412	0	0.18	0.000483	0.1	0.00282	0	75	73	77	74	73	70	79	81	71	79	83	86	76	74	87	81	83	86	80	73	80	83	82	77	81	83	83	81	87	83	86
AIDAP1	ENSG00000230154	processed_pseudogene	2	-0.32	0.55	-0.31	0.483	0	-0.29	NA	-0.29	0.637	0	0.08	0.93	0.17	0.611	0	0	1	1	0	1	1	0	1	1	1	1	1	1	0	1	1	1	1	0	1	0	1	1	1	1	0	0	1	1	0	1
AIDAP2	ENSG00000251429	transcribed_processed_pseudogene	4	-0.31	0.425	-0.31	0.41	0	-0.13	0.766	-0.13	0.749	0	1.97	1.25e-08	1.72	1.89e-20	0	1	1	1	1	1	1	0	1	1	0	0	0	1	0	1	1	3	2	2	3	3	2	2	2	2	1	2	2	3	2	2
AIF1L	ENSG00000126878	protein_coding	9	-0.39	5.56e-36	-0.38	2.34e-31	1	-0.22	1.02e-13	-0.22	3.11e-12	0	0.82	7.57e-72	1.07	8.54e-277	1	118	99	93	99	121	101	91	99	89	73	74	76	93	73	77	76	208	205	233	200	209	222	231	216	184	191	191	162	182	200	200
AIFM1	ENSG00000156709	protein_coding	X	0	0.997	0.01	0.933	0	0.03	0.836	0.02	0.851	0	0.04	0.761	0.13	0.012	0	29	26	28	26	29	27	30	25	31	29	25	26	29	27	28	28	29	32	29	28	30	35	29	29	32	32	31	29	32	29	33
AIFM2	ENSG00000042286	protein_coding	10	0.12	0.163	0.13	0.122	0	0.12	0.202	0.12	0.238	0	0.44	1.54e-05	0.28	5.2e-06	0	12	12	11	10	13	11	12	11	14	12	13	11	13	14	12	12	17	12	13	12	18	13	14	14	17	14	14	16	18	12	16
AIG1	ENSG00000146416	protein_coding	6	-0.04	0.813	-0.03	0.811	0	-0.09	0.518	-0.09	0.534	0	0.97	3.63e-16	0.93	8.37e-41	1	11	9	9	8	11	9	9	7	9	11	8	8	10	8	8	9	20	21	14	16	18	17	17	16	19	17	14	15	21	17	14
AIMP1	ENSG00000164022	protein_coding	4	0.03	0.626	0.04	0.474	0	0.02	0.844	0.02	0.861	0	0.07	0.443	0.06	0.149	0	37	39	38	41	35	36	39	42	37	41	42	39	39	40	42	38	38	43	42	37	40	39	40	43	38	41	43	43	39	41	42
AIMP2	ENSG00000106305	protein_coding	7	0.22	0.00359	0.23	0.00121	0	0.02	0.927	0.02	0.945	0	0.08	0.616	0.1	0.141	0	15	13	15	16	12	12	15	15	17	15	17	17	16	16	19	17	16	18	16	14	15	15	14	14	14	17	17	15	13	15	17
AIP	ENSG00000110711	protein_coding	11	-0.09	0.158	-0.08	0.206	0	-0.05	0.654	-0.05	0.636	0	-0.28	0.000368	-0.38	2.54e-18	1	40	38	44	42	41	38	42	40	38	37	41	36	37	42	36	40	31	29	31	31	36	31	28	31	32	31	29	31	30	30	28
AJM1	ENSG00000232434	protein_coding	9	0.08	0.663	0.09	0.599	0	-0.16	0.363	-0.16	0.339	0	0.41	0.0345	0.4	7.72e-05	0	4	5	4	4	4	4	5	4	6	4	5	4	4	4	4	5	6	5	6	7	6	5	6	6	5	5	5	5	5	4	7
AJUBA	ENSG00000129474	protein_coding	14	-0.22	2.27e-13	-0.21	1.12e-10	0	-0.07	0.106	-0.07	0.164	0	-0.02	0.805	-0.01	0.822	0	124	115	111	111	124	116	111	107	109	101	102	99	106	94	91	95	121	105	108	121	117	115	106	121	120	102	106	113	121	103	104
AK1	ENSG00000106992	protein_coding	9	-0.13	0.17	-0.12	0.163	0	-0.08	0.585	-0.07	0.63	0	0.88	1.77e-16	0.66	3.77e-27	1	13	13	15	15	16	13	17	12	12	12	14	14	15	13	11	14	24	21	21	21	25	23	20	25	27	20	20	20	27	19	19
AK2	ENSG00000004455	protein_coding	1	0.07	0.061	0.08	0.0396	0	-0.02	0.81	-0.02	0.827	0	-0.07	0.271	-0.03	0.323	0	90	91	93	95	94	83	94	94	93	101	93	98	91	100	99	99	82	91	93	88	87	92	89	93	86	92	86	89	84	92	88
AK3	ENSG00000147853	protein_coding	9	0.01	0.866	0.02	0.709	0	-0.01	0.932	-0.01	0.957	0	0.18	4.11e-05	0.23	3.82e-15	0	96	91	95	95	93	91	91	96	95	95	95	93	97	93	95	94	109	116	110	103	100	116	113	108	111	113	114	101	108	116	103
AK4	ENSG00000162433	protein_coding	1	0	0.993	0	0.976	0	0.19	0.157	0.19	0.128	0	0.81	9.12e-08	1.55	7.98e-60	1	5	2	2	2	7	3	1	1	6	3	2	1	6	3	2	1	12	9	8	5	10	9	9	6	11	12	9	6	12	11	10
AK4P1	ENSG00000263535	processed_pseudogene	17	-0.04	0.962	-0.04	1	0	0.04	NA	0.02	0.996	0	1.13	0.0527	1.41	2.94e-07	0	0	1	0	0	0	0	0	0	0	0	0	0	1	0	0	0	1	1	1	1	1	1	1	1	1	1	1	1	1	1	1
AK5	ENSG00000154027	protein_coding	1	0.12	0.227	0.12	0.134	0	0.88	6.75e-12	0.83	1.21e-13	0	-5.67	1.32e-131	-3.81	0	1	23	24	31	34	23	22	32	32	28	28	32	32	29	25	33	32	1	3	2	2	0	3	2	1	1	4	4	4	1	5	5
AK6	ENSG00000085231	protein_coding	5	-0.3	0.275	-0.25	0.396	0	0.07	0.903	0.06	0.935	0	-0.1	0.837	-0.05	0.829	0	11	10	11	11	9	11	10	9	8	11	6	11	11	12	5	7	11	11	4	10	13	9	12	9	10	12	11	11	8	10	10
AK9	ENSG00000155085	protein_coding	6	-0.03	0.907	-0.01	0.972	0	-0.06	0.835	-0.06	0.797	0	0.61	0.000655	0.44	7.87e-06	1	6	6	5	6	5	5	5	4	4	6	5	5	5	7	5	6	9	6	7	8	7	5	7	8	7	7	6	6	8	8	6
AKAP1	ENSG00000121057	protein_coding	17	0.11	0.173	0.12	0.0899	0	0	0.984	0	1	0	-0.08	0.521	-0.07	0.279	0	26	23	23	28	21	24	23	23	27	26	26	26	24	28	27	25	24	26	22	20	22	23	23	23	22	25	23	23	22	21	26
AKAP10	ENSG00000108599	protein_coding	17	-0.03	0.801	-0.02	0.883	0	0.04	0.789	0.04	0.789	0	0.12	0.308	0.03	0.637	0	27	25	24	26	25	32	26	27	26	27	28	28	26	25	27	25	30	27	27	27	26	27	27	28	27	29	26	26	31	28	30
AKAP11	ENSG00000023516	protein_coding	13	0.03	0.702	0.04	0.617	0	0.04	0.723	0.04	0.708	0	0.32	8.27e-05	0.03	0.578	0	53	69	67	63	52	68	60	63	55	68	62	67	64	62	65	66	67	62	58	71	65	61	65	57	76	70	59	63	72	58	60
AKAP12	ENSG00000131016	protein_coding	6	-0.35	1.59e-17	-0.34	2.06e-15	1	0.22	5.82e-07	0.21	7.17e-06	0	0.34	1.2e-07	0.4	2.35e-23	1	299	289	217	223	288	286	222	236	223	232	174	176	252	199	201	174	389	367	305	270	397	399	327	269	412	442	411	324	422	416	386
AKAP13	ENSG00000170776	protein_coding	15	-0.05	0.298	-0.04	0.411	0	-0.02	0.844	-0.02	0.835	0	0.46	1.17e-15	0.35	3.67e-25	1	87	91	87	92	85	94	85	100	76	92	86	89	87	86	96	88	118	124	110	113	114	113	123	105	114	118	114	109	118	113	108
AKAP17A	ENSG00000197976	protein_coding	X	-0.01	0.917	0	1	0	0	0.986	-0.01	0.98	0	-0.11	0.224	-0.07	0.118	0	69	69	64	69	73	64	66	55	66	69	62	66	62	68	67	68	61	59	65	66	61	59	71	61	63	62	61	66	66	60	64
AKAP3	ENSG00000111254	protein_coding	12	0.38	0.536	0.34	0.503	0	-0.26	NA	-0.25	0.785	0	1.93	0.00284	0.68	0.0348	0	0	0	0	0	0	1	0	0	0	1	0	0	0	1	1	0	1	1	1	0	1	0	0	0	1	0	0	0	1	0	0
AKAP5	ENSG00000179841	protein_coding	14	-0.28	0.647	-0.3	0.535	0	0	NA	-0.02	1	0	-1.38	0.0457	-0.35	0.281	0	1	0	0	0	1	1	0	0	0	0	0	1	0	0	0	0	0	1	0	0	0	0	0	1	0	0	0	0	0	1	1
AKAP7	ENSG00000118507	protein_coding	6	0.19	0.465	0.2	0.432	0	0.04	0.921	0.04	0.935	0	0.76	0.00726	0.66	7.56e-06	0	1	1	2	1	1	1	2	1	2	1	2	2	2	2	2	2	2	2	2	2	2	3	3	3	2	2	2	2	3	2	3
AKAP8	ENSG00000105127	protein_coding	19	0.07	0.337	0.08	0.212	0	0.02	0.879	0.02	0.887	0	-0.11	0.271	-0.06	0.227	0	37	33	37	40	33	36	39	39	37	36	41	41	41	40	36	40	35	36	40	32	32	35	38	36	32	35	34	36	36	34	39
AKAP8L	ENSG00000011243	protein_coding	19	0	0.988	0.01	0.916	0	-0.07	0.391	-0.07	0.409	0	-0.08	0.386	-0.07	0.144	0	40	40	39	38	40	38	38	33	44	35	36	36	40	35	43	38	36	34	36	37	40	35	36	38	36	32	33	35	40	31	35
AKAP9	ENSG00000127914	protein_coding	7	-0.02	0.902	-0.01	0.956	0	0.01	0.939	0.01	0.967	0	0.23	0.0241	0.18	0.00619	0	69	85	63	63	64	76	65	74	63	78	62	63	74	65	77	73	79	79	71	84	83	75	88	74	76	78	84	78	81	76	80
AKIP1	ENSG00000166452	protein_coding	11	0.03	0.817	0.04	0.74	0	0.05	0.739	0.06	0.736	0	0.11	0.449	0.1	0.151	0	17	14	14	14	15	14	17	12	17	15	14	15	14	15	14	14	18	16	14	16	15	15	15	15	17	15	14	16	18	17	18
AKIRIN1	ENSG00000174574	protein_coding	1	0.02	0.749	0.03	0.6	0	0.04	0.496	0.04	0.573	0	0.17	0.000794	0.12	0.00015	0	57	60	60	57	60	60	54	61	60	63	60	58	60	59	61	56	65	65	64	60	67	65	65	60	69	66	67	63	67	65	64
AKIRIN2	ENSG00000135334	protein_coding	6	0.14	0.0137	0.15	0.00481	0	-0.04	0.759	-0.04	0.771	0	0.09	0.384	0.04	0.516	0	30	31	32	28	28	30	28	31	33	34	32	32	34	33	36	33	29	32	30	30	32	30	30	30	33	29	29	31	30	25	33
AKNA	ENSG00000106948	protein_coding	9	-0.18	0.00115	-0.17	0.00208	0	-0.06	0.511	-0.06	0.546	0	0.32	7.25e-05	0.17	0.000316	0	28	27	24	26	27	24	26	23	23	24	20	23	23	24	21	23	32	27	26	30	33	30	28	25	35	27	25	26	32	26	26
AKR1A1	ENSG00000117448	protein_coding	1	-0.1	0.00434	-0.09	0.0217	0	-0.07	0.069	-0.07	0.109	0	0.41	7.25e-19	0.35	8.96e-30	1	79	73	83	78	75	75	82	73	70	75	74	71	72	73	73	72	105	99	98	90	98	103	97	98	96	97	88	93	99	100	91
AKR1B1	ENSG00000085662	protein_coding	7	0.56	1.72e-37	0.57	1.27e-33	1	0.15	0.0122	0.15	0.0236	0	-0.72	2.04e-24	-0.83	2.9e-70	1	141	121	152	164	143	117	181	153	222	193	251	224	207	211	202	229	90	79	88	79	87	79	80	79	96	84	97	95	93	84	95
AKR1C1	ENSG00000187134	protein_coding	10	0.41	4.47e-08	0.4	5e-09	1	0.25	0.446	0.25	0.473	0	-3.63	4.93e-71	-4.45	0	1	13	15	22	24	12	14	27	23	18	21	31	29	19	22	27	28	1	1	1	1	1	1	0	1	1	1	1	1	1	1	1
AKR1C2	ENSG00000151632	protein_coding	10	0.34	0.0367	0.33	0.0141	0	0.4	0.502	0.39	0.558	0	-4.27	2.31e-24	-4.41	1.76e-140	1	3	4	7	7	5	5	8	10	5	7	9	7	5	8	9	10	0	1	0	0	0	0	0	0	0	1	0	1	0	0	0
AKR1C3	ENSG00000196139	protein_coding	10	0.23	1.91e-09	0.24	1.03e-10	0	0.06	0.43	0.07	0.391	0	-1.45	1.91e-117	-1.45	0	1	84	93	110	104	81	88	108	101	106	111	129	112	103	107	118	119	31	40	38	29	35	36	37	33	33	42	38	31	31	43	43
AKR1E2	ENSG00000165568	protein_coding	10	0.01	0.952	0.02	0.913	0	0.01	0.989	0.01	0.991	0	-0.36	0.0791	-0.63	2.22e-09	0	7	6	6	6	5	6	7	7	6	8	7	6	6	6	6	6	6	3	4	4	4	3	4	3	5	3	5	5	5	4	4
AKR7A2	ENSG00000053371	protein_coding	1	0.01	0.909	0.02	0.783	0	-0.03	0.796	-0.03	0.814	0	-0.22	0.00139	-0.22	4.89e-08	0	46	42	45	46	46	43	48	40	46	44	45	44	42	47	49	44	37	37	40	36	39	41	38	37	39	35	37	37	38	38	40
AKT1	ENSG00000142208	protein_coding	14	0.03	0.674	0.03	0.513	0	0.05	0.493	0.05	0.496	0	0.05	0.517	0.01	0.81	0	130	124	120	133	135	130	127	149	143	136	134	133	123	135	135	134	135	133	129	131	134	133	127	132	138	131	127	138	145	129	141
AKT1S1	ENSG00000204673	protein_coding	19	0.05	0.227	0.06	0.15	0	-0.01	0.944	-0.01	0.962	0	-0.18	0.00102	-0.14	5.1e-05	0	87	73	83	84	88	81	85	75	95	81	83	86	84	88	85	85	77	75	75	73	75	75	77	71	78	74	73	74	76	72	73
AKT2	ENSG00000105221	protein_coding	19	-0.05	0.42	-0.03	0.562	0	0	0.994	0	1	0	-0.2	0.00109	-0.1	0.011	0	62	63	58	60	63	62	58	53	62	58	52	61	61	62	51	59	50	56	54	65	57	52	56	57	56	53	56	61	56	52	56
AKT3	ENSG00000117020	protein_coding	1	0.02	0.762	0.03	0.586	0	0.07	0.168	0.07	0.213	0	-0.24	1.64e-06	-0.28	8.96e-20	0	133	144	140	139	123	152	151	151	133	156	156	146	137	134	152	141	115	124	115	116	105	126	117	112	114	131	123	120	116	128	124
AKTIP	ENSG00000166971	protein_coding	16	-0.02	0.825	-0.01	0.948	0	0.01	0.928	0.01	0.964	0	0.47	1.3e-10	0.28	2.36e-10	0	24	24	25	24	23	24	26	25	23	24	24	22	24	28	26	24	33	28	31	28	34	28	29	27	34	31	31	28	31	28	31
AL008721.2	ENSG00000272977	lncRNA	22	-0.05	0.875	-0.02	0.939	0	0	0.999	0.01	1	0	-1.25	2.86e-06	-1.38	3.08e-22	0	3	4	4	4	3	3	3	3	3	2	3	4	3	3	3	4	1	1	2	1	1	1	1	1	1	1	1	1	1	2	1
AL008729.1	ENSG00000215022	lncRNA	6	-0.32	0.573	-0.26	0.619	0	0.35	NA	0.36	0.546	0	-0.18	0.846	-0.19	0.583	0	0	0	1	1	1	1	0	1	0	0	1	1	0	0	1	1	0	1	0	0	1	0	1	1	0	1	1	0	0	1	1
AL008729.2	ENSG00000272379	lncRNA	6	-0.16	0.831	-0.17	0.841	0	0.23	0.712	0.21	0.689	0	1.79	0.000637	1.76	3.88e-11	0	1	0	0	0	0	1	0	1	1	0	0	0	0	0	0	1	1	1	1	0	2	1	1	2	1	1	1	1	2	2	1
AL009174.1	ENSG00000227008	processed_pseudogene	X	0.29	0.479	0.29	0.394	0	0.23	0.696	0.22	0.668	0	-0.13	0.855	-0.02	0.977	0	1	1	1	1	1	1	1	1	1	1	1	1	2	1	1	1	1	1	1	1	0	1	1	1	1	1	1	1	1	1	1
AL009178.2	ENSG00000269155	lncRNA	6	0.58	0.567	0.53	0.582	0	-0.04	0.887	-0.1	0.633	0	5.01	9.83e-21	7.23	3.22e-300	1	0	0	0	0	0	0	0	0	0	0	0	0	0	0	0	0	5	18	10	8	5	17	11	8	6	14	10	9	6	16	9
AL021155.4	ENSG00000285646	lncRNA	1	-0.36	0.574	-0.35	0.502	0	0.21	NA	0.18	0.891	0	-0.64	0.435	-0.4	0.288	0	1	0	0	0	1	1	1	0	0	0	0	0	0	0	1	0	0	0	0	1	0	0	1	0	1	1	0	0	0	0	0
AL021368.2	ENSG00000272316	lncRNA	6	0.08	0.789	0.09	0.759	0	0.03	0.957	0.01	0.998	0	-0.1	0.804	-0.06	0.741	0	3	4	3	2	3	2	3	2	3	3	3	3	2	2	3	3	2	2	3	4	2	2	3	3	3	2	2	2	2	3	3
AL021707.2	ENSG00000228274	lncRNA	22	-0.31	0.409	-0.31	0.375	0	0.26	0.632	0.26	0.542	0	-0.01	0.993	-0.2	0.454	0	1	1	1	1	1	1	1	1	1	1	1	1	1	1	1	1	1	1	1	1	1	1	1	1	1	0	1	1	1	1	1
AL021707.6	ENSG00000272669	lncRNA	22	-0.21	0.654	-0.17	0.681	0	-0.4	0.391	-0.39	0.306	0	-0.09	0.899	0.23	0.38	0	1	1	1	1	1	1	1	1	1	1	1	1	1	0	1	1	1	1	1	2	1	1	1	1	0	1	1	1	1	1	1
AL022311.1	ENSG00000279738	lncRNA	22	0.08	0.819	0.09	0.756	0	-0.11	0.819	-0.12	0.836	0	-0.62	0.0626	-0.29	0.0891	0	2	1	2	2	2	2	2	2	2	1	2	2	3	2	2	2	1	2	1	2	1	2	1	2	2	1	2	1	1	1	1
AL022322.1	ENSG00000272720	lncRNA	22	-0.12	0.869	-0.11	0.829	0	-0.58	NA	-0.58	0.271	0	-0.14	0.884	-0.01	1	0	1	1	0	0	1	0	0	1	0	0	0	1	0	1	0	0	0	1	0	1	0	0	0	1	0	0	1	0	0	0	0
AL022323.3	ENSG00000279110	lncRNA	22	-0.06	0.947	-0.1	0.889	0	-0.46	NA	-0.36	0.648	0	0.39	0.682	0.35	0.395	0	0	1	1	0	1	1	0	0	0	0	0	0	1	1	0	1	0	1	1	1	1	0	1	1	0	0	0	1	1	1	0
AL022328.1	ENSG00000272836	lncRNA	22	-0.39	0.37	-0.36	0.33	0	-0.02	NA	-0.06	0.961	0	-0.82	0.144	-0.23	0.44	0	1	1	0	1	1	1	1	0	1	1	0	1	1	1	0	1	0	0	1	1	1	1	1	1	0	1	1	1	1	1	1
AL022328.2	ENSG00000273137	lncRNA	22	-0.14	0.706	-0.14	0.685	0	-0.06	0.924	-0.06	0.953	0	-0.85	0.0314	-0.48	0.0152	0	2	2	2	2	2	2	3	2	2	2	2	2	2	2	1	2	1	2	1	2	1	1	1	1	1	1	1	1	1	1	2
AL022328.3	ENSG00000273188	lncRNA	22	-0.43	0.581	-0.3	0.636	0	-0.54	NA	-0.48	0.609	0	-0.87	0.398	-0.59	0.153	0	0	0	1	1	0	1	0	0	1	0	0	0	0	0	0	1	0	1	1	0	0	0	0	0	0	0	0	0	0	1	0
AL022328.4	ENSG00000273253	lncRNA	22	0.01	0.986	0.02	0.994	0	-0.39	0.156	-0.38	0.138	0	0.11	0.815	-0.1	0.642	0	2	2	2	2	3	2	2	2	2	1	2	2	2	3	2	3	2	2	2	2	2	2	2	2	2	1	1	2	1	1	1
AL022341.1	ENSG00000228201	lncRNA	16	-0.06	0.949	-0.02	1	0	0.16	NA	0.12	0.911	0	-0.44	0.655	-0.23	0.55	0	0	1	0	1	0	0	0	0	0	1	0	0	0	0	0	1	0	0	0	1	0	0	0	0	0	0	0	0	1	0	0
AL022724.3	ENSG00000287593	lncRNA	6	0.52	0.232	0.54	0.231	0	-0.05	0.92	-0.03	0.966	0	3.36	4.17e-15	3.62	7.7e-76	0	0	0	0	0	0	0	0	0	0	1	0	0	1	0	0	1	3	4	3	5	3	4	4	3	2	4	3	5	2	4	4
AL023806.3	ENSG00000280184	TEC	6	-0.11	0.899	-0.14	0.871	0	-0.26	NA	-0.16	0.88	0	-0.81	0.393	-0.46	0.258	0	1	0	1	1	0	1	0	1	1	1	1	1	0	0	0	0	0	0	0	1	1	0	0	0	0	0	0	1	0	0	0
AL023806.4	ENSG00000288056	lncRNA	6	-0.24	0.727	-0.23	0.682	0	-0.1	NA	-0.12	0.925	0	0.52	0.522	0.34	0.376	0	0	1	1	0	0	0	0	0	0	0	0	0	0	0	0	0	0	1	1	0	1	0	1	1	0	0	1	0	0	0	1
AL023882.1	ENSG00000287855	lncRNA	16	-0.26	0.68	-0.24	0.645	0	0.48	NA	0.45	0.541	0	-1.21	0.0887	-1.14	0.000722	0	0	1	1	1	1	1	0	0	0	1	0	0	1	1	0	1	0	0	0	0	0	0	1	0	1	0	0	0	0	0	1
AL024498.1	ENSG00000272097	lncRNA	6	-0.11	0.88	-0.12	0.865	0	-0.61	NA	-0.6	0.216	0	-0.02	0.983	0.08	0.86	0	0	0	1	0	1	1	0	0	1	0	1	0	1	1	0	0	1	1	1	1	1	0	0	1	0	0	0	0	0	1	0
AL024507.2	ENSG00000272476	lncRNA	6	0.05	0.842	0.05	0.77	0	-0.25	0.118	-0.25	0.109	0	0.09	0.729	0.26	0.0139	0	4	4	3	3	4	5	4	4	5	4	4	3	5	4	3	4	4	5	4	4	4	5	5	4	5	4	5	3	4	4	4
AL031009.1	ENSG00000278987	TEC	16	-0.12	0.854	-0.14	0.789	0	-0.02	NA	-0.01	1	0	-0.35	0.666	-0.04	0.953	0	1	2	1	1	1	1	0	0	1	0	0	1	1	1	0	1	1	1	1	1	0	1	1	1	1	1	1	1	0	1	0
AL031186.1	ENSG00000237015	lncRNA	22	-0.21	0.695	-0.19	0.687	0	0.41	NA	0.41	0.435	0	-0.73	0.262	-0.59	0.0467	0	1	1	1	1	1	1	1	0	0	0	1	1	1	1	0	0	0	0	0	0	0	0	1	1	0	0	1	1	1	0	1
AL031282.1	ENSG00000227775	transcribed_processed_pseudogene	1	-0.23	0.72	-0.22	0.697	0	0.57	NA	0.62	0.18	0	-0.19	0.839	-0.27	0.474	0	1	1	0	1	0	0	1	0	0	0	0	1	1	0	1	0	0	0	1	0	1	0	1	0	0	0	0	1	1	1	0
AL031282.2	ENSG00000268575	lncRNA	1	-0.04	0.917	-0.03	0.929	0	-0.16	0.616	-0.16	0.574	0	0.34	0.273	0.53	0.000245	0	2	3	2	1	3	2	3	2	3	2	2	2	2	2	3	2	2	4	3	4	3	4	3	3	3	3	3	3	3	3	3
AL031432.2	ENSG00000261349	unprocessed_pseudogene	1	-0.18	0.812	-0.21	0.819	0	-0.09	NA	-0.14	0.865	0	0.4	0.665	0.89	0.00283	0	0	1	0	0	0	1	0	0	0	1	0	0	0	0	0	0	0	1	1	1	0	1	1	1	0	1	0	1	0	1	1
AL031432.4	ENSG00000284602	lncRNA	1	0.31	0.557	0.34	0.441	0	-0.34	NA	-0.34	0.614	0	-0.07	0.944	0.02	1	0	0	1	1	1	0	1	1	1	1	1	0	1	1	1	0	1	1	1	0	1	0	0	1	1	1	0	0	1	0	0	0
AL031587.5	ENSG00000278948	TEC	22	-0.46	0.003	-0.45	0.00175	0	-0.19	0.438	-0.19	0.4	0	0.04	0.916	-0.07	0.687	0	4	2	3	3	3	3	4	3	2	2	2	2	2	2	3	3	3	3	3	3	4	3	3	3	3	2	3	2	3	2	3
AL031590.1	ENSG00000284633	lncRNA	22	-0.2	0.641	-0.23	0.552	0	-0.2	0.72	-0.19	0.719	0	-0.44	0.414	0.1	0.726	0	1	1	1	1	1	1	1	1	1	0	1	1	1	1	1	1	1	1	1	1	1	1	1	1	1	1	1	1	1	1	1
AL031595.3	ENSG00000280434	lncRNA	22	-0.15	0.446	-0.15	0.419	0	-0.01	0.988	-0.01	1	0	-0.15	0.627	-0.01	0.961	0	3	4	3	4	2	3	3	4	3	3	3	3	3	3	2	3	2	3	3	3	3	3	4	3	3	3	3	4	3	3	3
AL031600.1	ENSG00000260051	lncRNA	16	-0.08	0.884	-0.08	0.923	0	-0.14	0.823	-0.12	0.863	0	0.26	0.64	0.32	0.154	0	1	1	1	1	0	1	1	1	2	1	1	1	1	1	1	1	1	1	2	1	1	1	1	1	1	1	1	1	1	1	1
AL031658.1	ENSG00000226239	lncRNA	20	0.21	0.668	0.23	0.628	0	-0.22	0.687	-0.23	0.606	0	1.22	0.00714	1.14	8.5e-07	0	1	0	1	1	1	0	1	0	1	0	1	1	0	1	0	1	2	1	1	2	2	1	1	2	1	1	1	2	1	1	1
AL031666.1	ENSG00000231119	lncRNA	20	-0.43	0.317	-0.42	0.228	0	0.33	0.639	0.34	0.581	0	-0.91	0.118	-0.97	0.000321	0	1	1	1	1	2	1	1	2	1	1	1	1	1	0	1	1	1	1	0	1	1	1	1	0	1	1	1	1	1	0	1
AL031670.1	ENSG00000275582	lncRNA	20	-0.33	0.476	-0.31	0.42	0	-0.46	0.411	-0.43	0.342	0	-0.58	0.349	-0.28	0.352	0	1	1	1	1	1	1	1	1	1	0	1	1	1	1	0	1	1	1	1	1	1	0	1	0	1	1	1	1	0	0	1
AL031708.1	ENSG00000261732	protein_coding	16	0.24	0.692	0.25	0.626	0	0.05	NA	0.04	0.982	0	-0.14	0.872	0.22	0.598	0	0	0	0	0	1	0	0	0	0	0	0	0	1	0	0	1	0	0	1	1	0	1	0	0	1	1	0	0	0	0	0
AL031709.1	ENSG00000260425	lncRNA	16	0.17	0.813	0.17	0.79	0	-0.48	NA	-0.49	0.436	0	-0.8	0.286	-0.05	0.918	0	0	0	0	0	1	1	1	0	1	0	1	0	0	0	0	1	0	0	0	0	0	1	0	1	0	0	0	0	0	0	0
AL031714.1	ENSG00000261505	lncRNA	16	-0.18	0.339	-0.19	0.249	0	-0.22	0.369	-0.21	0.361	0	-0.82	0.000391	-0.54	6.42e-06	1	5	7	6	4	5	6	7	4	6	4	4	5	4	5	5	5	4	4	4	4	3	4	3	4	2	3	4	4	2	4	3
AL031716.1	ENSG00000260022	lncRNA	16	0.18	0.767	0.21	0.67	0	0.08	NA	0.07	0.958	0	-0.33	0.715	-0.07	0.846	0	1	1	1	0	0	1	0	0	0	0	1	1	0	1	1	0	0	1	1	1	0	0	0	0	0	0	1	0	0	1	1
AL031717.1	ENSG00000261207	lncRNA	16	-0.05	0.943	-0.1	0.876	0	-0.44	0.505	-0.43	0.453	0	-0.27	0.732	-0.31	0.322	0	2	1	1	1	1	1	1	0	0	1	1	1	1	1	1	1	1	1	0	1	1	1	1	1	1	0	0	0	1	0	1
AL031719.2	ENSG00000280231	TEC	16	-0.3	0.507	-0.33	0.399	0	0.1	NA	0.11	0.943	0	-0.4	0.571	-0.55	0.0448	0	0	1	0	1	1	1	0	1	1	1	1	1	0	1	1	1	1	0	1	1	1	0	1	0	0	1	0	1	0	1	1
AL031727.1	ENSG00000226396	processed_pseudogene	1	-0.43	0.397	-0.43	0.318	0	-0.12	NA	-0.12	0.911	0	0.56	0.443	0.23	0.506	0	0	1	1	0	0	0	1	1	0	1	1	1	0	0	0	0	1	0	0	1	1	1	1	1	1	0	1	1	0	1	0
AL031729.1	ENSG00000235912	processed_pseudogene	1	0.11	0.817	0.1	0.82	0	-0.06	0.93	-0.06	0.952	0	-0.08	0.898	-0.28	0.224	0	1	2	1	2	1	1	0	2	1	1	1	1	1	1	2	2	1	1	1	1	1	1	1	1	1	1	1	1	1	1	1
AL031775.1	ENSG00000272345	lncRNA	6	0.21	0.829	0.33	0.677	0	0.09	NA	0.11	0.97	0	0.78	0.488	0.16	0.825	0	0	0	1	0	0	0	0	0	0	0	0	0	0	1	1	1	1	1	0	0	0	0	0	0	0	1	0	1	0	0	0
AL031778.1	ENSG00000287678	lncRNA	6	0.03	0.947	0.05	0.93	0	0.17	0.76	0.17	0.767	0	-0.6	0.179	-0.36	0.114	0	1	2	1	1	1	1	1	1	1	1	1	1	2	2	1	1	1	1	1	1	1	1	1	1	1	1	1	1	1	1	1
AL031846.2	ENSG00000279833	lncRNA	22	-0.28	0.278	-0.28	0.212	0	-0.18	0.63	-0.19	0.6	0	-0.22	0.585	0.06	0.816	0	2	2	1	1	2	1	1	1	2	1	1	2	1	1	1	1	2	2	1	2	2	2	2	2	1	1	1	1	2	2	1
AL031963.3	ENSG00000272277	lncRNA	6	0.55	0.25	0.57	0.126	0	0.1	NA	0.05	0.981	0	0.02	0.987	-0.12	0.769	0	0	0	0	1	1	0	1	0	1	1	1	0	0	1	0	0	0	1	0	0	0	0	0	0	0	0	0	0	0	1	1
AL031985.3	ENSG00000260920	lncRNA	1	0.19	0.488	0.21	0.397	0	0.36	0.174	0.35	0.158	0	0.33	0.373	0.03	0.949	0	2	2	2	2	2	1	2	1	2	2	2	2	1	3	2	2	2	2	2	1	2	2	2	1	2	3	3	2	3	2	2
AL033384.1	ENSG00000236740	lncRNA	6	-0.2	0.687	-0.19	0.623	0	-0.55	NA	-0.49	0.838	0	-2.85	0.00139	-3.41	1.31e-24	0	0	1	1	1	1	1	1	1	0	1	1	1	0	1	1	1	0	0	0	0	0	0	0	0	0	0	0	0	0	0	0
AL033543.1	ENSG00000279175	lncRNA	22	-0.48	0.392	-0.44	0.37	0	0.13	NA	0.12	0.942	0	-0.42	0.625	-0.37	0.312	0	0	1	1	1	1	1	0	1	1	0	0	0	1	0	0	0	0	0	0	1	1	0	1	0	0	0	0	1	1	0	1
AL034417.4	ENSG00000284747	lncRNA	1	-0.01	0.994	0	1	0	-0.02	NA	-0.06	1	0	-0.4	0.629	-0.79	0.0158	0	1	0	0	1	0	0	1	1	1	0	0	1	0	1	0	1	0	0	0	0	0	0	0	0	0	0	0	0	0	0	0
AL034548.2	ENSG00000286158	lncRNA	20	-0.27	0.534	-0.25	0.516	0	0.06	NA	0.05	0.964	0	-0.2	0.768	-0.12	0.675	0	1	1	1	1	1	1	1	1	1	1	1	1	0	1	0	0	1	0	1	0	1	1	1	1	1	1	1	1	1	1	1
AL034550.1	ENSG00000236772	lncRNA	20	0.11	0.763	0.12	0.743	0	-0.27	0.481	-0.24	0.475	0	-0.58	0.125	-0.03	0.921	0	2	2	2	1	2	1	1	1	2	2	1	2	2	2	2	1	1	1	1	2	2	1	2	2	1	2	1	2	1	1	1
AL034550.3	ENSG00000286311	lncRNA	20	-0.02	0.986	-0.06	1	0	0.09	NA	0.08	1	0	0.51	0.619	0.64	0.095	0	0	0	0	0	1	0	0	0	0	0	0	0	0	0	1	0	1	0	0	1	0	0	0	0	0	1	0	1	1	0	1
AL035071.1	ENSG00000260257	lncRNA	20	-0.04	0.929	-0.04	0.928	0	-0.07	0.918	-0.08	0.914	0	-0.83	0.0262	-0.47	0.0164	0	3	2	3	2	3	2	2	1	3	2	2	1	2	3	2	3	2	1	3	2	2	1	1	2	2	1	2	2	1	1	1
AL035106.1	ENSG00000286159	lncRNA	20	-0.35	0.509	-0.3	0.426	0	0.06	NA	0.07	0.976	0	-1.89	0.00396	-1.24	3.05e-05	0	1	1	1	1	1	1	0	1	1	0	0	1	0	0	1	1	0	0	0	0	0	0	0	0	0	0	0	1	0	0	0
AL035411.1	ENSG00000185839	processed_pseudogene	1	-0.03	0.969	0.04	0.977	0	-0.24	NA	-0.24	0.674	0	0.45	0.503	0.41	0.143	0	1	1	0	1	1	1	1	1	1	0	1	1	0	0	0	1	1	1	1	1	1	1	1	0	1	1	1	1	1	1	1
AL035413.1	ENSG00000270728	processed_pseudogene	1	-0.4	0.336	-0.41	0.218	0	0.15	0.851	0.15	0.866	0	-0.76	0.194	-1.06	3.23e-05	0	1	0	1	2	1	2	2	2	1	1	1	1	1	1	1	1	1	1	1	1	1	1	0	1	1	1	0	1	1	1	1
AL035448.1	ENSG00000236526	lncRNA	20	-0.47	0.518	-0.4	0.573	0	0.08	NA	0.12	0.931	0	0.17	0.882	0.21	0.574	0	1	0	0	0	0	1	0	0	0	0	0	0	0	1	0	0	0	0	0	0	0	0	1	0	0	1	0	0	1	1	0
AL035530.2	ENSG00000271913	lncRNA	6	-0.53	0.297	-0.46	0.265	0	0.07	NA	0.04	1	0	-0.27	0.752	-0.32	0.363	0	1	1	1	0	1	1	1	1	0	0	0	1	1	0	1	1	1	1	0	0	1	0	1	0	0	0	1	1	1	1	1
AL035587.1	ENSG00000231113	lncRNA	6	-0.09	0.721	-0.07	0.747	0	-0.16	0.512	-0.16	0.503	0	0.73	0.00134	0.56	5.92e-06	0	2	2	3	3	2	2	2	2	2	2	2	3	2	2	2	2	3	4	3	4	4	3	3	4	3	3	3	3	3	3	2
AL049629.1	ENSG00000255202	lncRNA	11	0.13	0.834	0.17	0.731	0	-0.08	NA	-0.13	0.901	0	-1.79	0.00509	-1.3	7.9e-06	0	1	1	1	1	0	1	1	1	1	1	1	2	1	1	0	1	0	0	0	1	0	0	0	1	0	0	0	1	0	0	0
AL049629.2	ENSG00000284969	protein_coding	11	0.77	0.121	0.76	0.0528	0	0.69	NA	0.67	0.207	0	-1.42	0.0624	-0.48	0.178	0	0	0	1	0	1	0	0	0	1	1	1	1	1	1	1	1	0	0	0	1	0	0	0	0	1	0	1	1	0	0	1
AL049646.1	ENSG00000230010	lncRNA	20	-0.49	0.424	-0.41	0.405	0	-0.39	NA	-0.33	0.654	0	0.67	0.427	0.09	0.846	0	0	0	0	0	0	1	1	1	0	0	0	1	0	0	0	1	1	0	0	0	0	0	1	0	1	0	1	1	0	0	0
AL049697.1	ENSG00000213204	protein_coding	6	0.06	0.913	0.07	0.873	0	-0.2	0.741	-0.17	0.759	0	-0.6	0.236	-0.13	0.658	0	1	1	1	1	1	1	1	2	1	1	1	1	2	1	1	1	1	1	1	1	1	1	1	1	0	1	1	1	1	1	1
AL049775.1	ENSG00000205562	lncRNA	14	-0.27	0.275	-0.26	0.232	0	-0.12	0.769	-0.11	0.787	0	0.17	0.678	0.07	0.682	0	3	2	2	2	3	4	2	3	2	1	2	2	3	2	2	3	4	2	3	2	3	2	3	2	3	2	2	2	4	2	3
AL049776.1	ENSG00000279434	TEC	14	-0.14	0.8	-0.15	0.791	0	0.19	NA	0.19	0.784	0	-1.44	0.0148	-0.49	0.0814	0	0	1	0	1	1	1	1	0	1	1	1	0	1	1	0	1	0	1	0	1	0	1	0	1	0	1	1	0	0	1	1
AL049780.1	ENSG00000258646	lncRNA	14	-0.05	0.953	-0.07	1	0	0.14	NA	0.12	0.882	0	1.19	0.0537	1.3	4.64e-06	0	1	0	0	0	0	0	0	0	0	0	0	0	0	0	0	0	1	1	1	1	1	0	1	1	1	1	1	1	1	1	1
AL049780.3	ENSG00000279594	TEC	14	1.17	NA	1.04	0.135	0	0.26	NA	0.23	0.775	0	4.94	4.57e-05	2.68	8.49e-11	0	0	0	0	0	0	0	0	0	0	0	0	0	0	0	0	0	0	0	1	0	0	0	0	1	1	1	1	1	1	0	1
AL049796.1	ENSG00000260464	lncRNA	1	-0.01	0.986	-0.01	1	0	-0.31	NA	-0.34	0.618	0	-0.87	0.164	-0.16	0.624	0	1	1	1	1	1	1	0	0	1	0	1	1	1	1	1	1	0	0	1	1	0	0	1	1	1	0	0	1	0	0	0
AL049828.1	ENSG00000258526	lncRNA	14	-0.2	0.807	-0.17	0.833	0	0.16	NA	0.18	0.847	0	-0.21	0.846	-0.29	0.492	0	0	0	0	1	1	0	1	0	0	0	0	0	1	0	0	0	0	0	0	0	0	0	0	0	0	0	0	0	1	0	0
AL049840.2	ENSG00000246451	lncRNA	14	-0.08	0.65	-0.07	0.673	0	-0.11	0.604	-0.11	0.549	0	-0.19	0.397	-0.1	0.331	0	10	9	8	8	7	7	7	8	7	8	6	8	8	9	7	8	8	8	8	10	7	6	8	6	5	7	7	8	7	7	6
AL049840.4	ENSG00000269910	lncRNA	14	0	0.995	0.01	0.998	0	-0.03	0.978	-0.02	1	0	-1.1	0.0112	-0.22	0.381	0	2	0	1	1	1	1	1	1	1	1	1	1	2	1	1	1	1	1	1	1	1	1	1	1	0	0	1	1	1	1	1
AL049840.5	ENSG00000269940	lncRNA	14	0.22	0.312	0.23	0.236	0	0.05	0.917	0.05	0.917	0	-0.15	0.69	-0.13	0.437	0	3	3	2	2	2	3	2	2	2	2	3	2	2	2	3	3	2	2	2	3	2	2	2	2	2	1	2	2	2	2	2
AL049840.6	ENSG00000269958	lncRNA	14	-0.02	0.925	0	0.995	0	-0.07	0.713	-0.07	0.671	0	-0.28	0.0382	-0.22	0.00318	0	14	13	17	14	15	12	13	13	16	12	12	13	15	16	12	12	13	9	13	12	13	10	11	14	10	10	11	12	12	11	12
AL049840.7	ENSG00000270108	lncRNA	14	-0.21	0.619	-0.2	0.569	0	-0.05	0.947	-0.08	0.893	0	-0.81	0.0827	-0.64	0.00666	0	2	2	2	2	2	1	1	1	1	1	1	1	2	1	1	2	1	1	1	2	1	1	1	1	0	1	1	1	1	1	1
AL049844.2	ENSG00000270890	processed_pseudogene	6	-0.15	0.789	-0.15	0.747	0	0.34	NA	0.32	0.564	0	0.02	0.988	-0.12	0.761	0	0	1	1	1	0	1	1	1	0	1	1	1	1	1	0	0	1	0	1	1	0	0	1	1	1	1	0	1	0	1	1
AL049869.3	ENSG00000259116	lncRNA	14	0.12	0.883	0.05	0.955	0	-0.09	NA	-0.1	0.916	0	-0.21	0.85	-0.37	0.399	0	0	1	1	0	0	1	0	0	0	1	1	0	1	0	1	0	1	0	0	1	0	0	0	0	0	0	0	1	0	0	0
AL049871.1	ENSG00000258943	lncRNA	14	-0.23	0.43	-0.22	0.445	0	0	0.997	0	1	0	0.38	0.28	0.6	0.000245	0	2	2	1	1	2	2	2	1	2	1	1	1	2	2	1	1	2	2	3	3	2	2	2	2	2	2	1	2	3	2	3
AL050341.2	ENSG00000259943	lncRNA	1	-0.28	0.165	-0.27	0.135	0	-0.23	0.452	-0.24	0.378	0	-0.6	0.0378	-0.59	2.23e-05	0	3	3	3	4	3	3	4	4	2	3	3	3	3	4	2	3	2	3	2	2	2	3	2	2	1	2	2	2	2	2	2
AL050343.2	ENSG00000266993	lncRNA	1	0.22	0.749	0.25	0.687	0	-0.12	NA	-0.07	0.972	0	-0.78	0.33	0.13	0.766	0	1	1	0	0	1	0	0	0	0	0	0	1	1	0	1	1	0	0	0	1	1	0	1	1	0	0	1	0	0	0	0
AL078459.1	ENSG00000223653	lncRNA	1	-0.04	0.897	-0.03	0.932	0	0.12	0.724	0.11	0.727	0	0.27	0.421	0.22	0.173	0	2	2	2	2	2	2	2	2	2	3	2	2	2	2	1	2	2	3	2	2	2	3	2	2	2	3	2	2	3	2	3
AL078581.2	ENSG00000233330	lncRNA	6	-0.35	0.561	-0.35	0.476	0	0.12	NA	0.12	0.928	0	0.42	0.645	-0.12	0.815	0	0	1	1	1	0	0	0	1	0	1	1	0	0	0	0	0	0	0	1	0	1	0	1	1	0	1	1	0	0	1	0
AL078587.2	ENSG00000287569	lncRNA	20	0.13	0.793	0.14	0.731	0	-0.28	0.659	-0.27	0.681	0	-0.81	0.118	-0.71	0.00376	0	1	1	1	1	1	1	1	1	1	1	1	1	1	1	1	1	1	1	0	1	1	1	1	1	0	0	1	0	1	1	1
AL078621.1	ENSG00000279267	TEC	2	-0.37	0.0498	-0.36	0.0336	0	-0.15	0.646	-0.15	0.661	0	0.38	0.197	-0.13	0.385	0	2	3	3	2	3	2	3	2	2	2	3	2	2	2	2	2	3	2	2	2	3	2	2	2	3	2	2	2	3	1	2
AL080243.2	ENSG00000237214	processed_pseudogene	22	-0.01	0.985	0	1	0	-0.06	0.947	-0.06	0.968	0	-0.33	0.649	0.11	0.759	0	1	1	1	1	1	0	1	1	1	1	1	1	1	1	1	1	1	0	1	1	1	2	1	1	1	1	1	1	0	1	1
AL080317.2	ENSG00000272356	lncRNA	6	0.2	0.748	0.21	0.667	0	-0.23	NA	-0.22	0.816	0	-0.4	0.635	-0.34	0.313	0	0	1	1	1	0	0	1	1	1	1	0	0	1	1	1	1	0	0	0	0	1	0	1	1	0	0	0	0	0	1	0
AL096712.2	ENSG00000286672	lncRNA	6	-0.39	0.465	-0.39	0.397	0	-0.35	NA	-0.35	0.517	0	-0.24	0.77	-0.05	0.968	0	0	1	0	1	1	1	0	1	0	0	0	0	1	0	0	1	1	0	1	1	0	0	1	0	0	0	0	1	1	0	0
AL096870.10	ENSG00000288044	lncRNA	14	0.26	0.645	0.26	0.574	0	0.06	0.958	0.04	0.982	0	0.28	0.727	0.15	0.657	0	0	0	1	1	1	1	1	0	1	2	0	1	1	1	1	1	2	1	1	1	1	0	1	1	1	1	1	1	0	1	1
AL096870.2	ENSG00000260669	lncRNA	14	0.2	0.695	0.2	0.642	0	0.01	NA	0.06	1	0	-0.94	0.113	-0.37	0.205	0	1	1	1	1	0	1	1	0	1	1	0	1	1	1	1	1	1	0	1	1	1	0	1	1	0	1	1	1	0	1	1
AL109614.1	ENSG00000276603	lncRNA	20	-0.32	0.352	-0.29	0.339	0	0.25	0.686	0.24	0.733	0	-1.71	0.000124	-1.16	2.56e-07	0	1	2	1	2	1	1	1	1	1	1	1	1	2	1	1	1	0	1	0	1	0	1	1	1	0	1	1	1	0	1	1
AL109615.4	ENSG00000287562	lncRNA	6	-0.32	0.299	-0.31	0.247	0	-0.27	0.502	-0.27	0.472	0	0.45	0.304	0.34	0.099	0	2	4	2	2	2	1	1	3	2	1	2	2	1	3	1	1	3	2	3	3	3	2	2	4	2	2	3	2	2	2	3
AL109627.1	ENSG00000288398	lncRNA	1	-0.04	0.887	-0.03	0.933	0	-0.23	0.285	-0.23	0.26	0	0.5	0.0393	0.4	0.0012	0	3	3	3	4	4	4	4	3	3	3	4	4	3	4	3	3	4	5	5	3	5	4	4	6	4	3	4	3	4	3	4
AL109741.1	ENSG00000225938	lncRNA	1	-0.1	0.723	-0.09	0.689	0	0.06	0.889	0.05	0.903	0	0.04	0.925	0.15	0.359	0	4	3	3	3	5	3	3	3	3	4	3	4	3	3	3	3	4	4	3	2	4	5	3	4	3	4	3	4	4	4	4
AL109811.2	ENSG00000271895	lncRNA	1	0.21	0.584	0.22	0.505	0	0.19	0.724	0.18	0.731	0	0.05	0.942	0.05	0.875	0	1	1	1	1	1	1	1	1	2	1	1	1	1	1	1	2	1	2	1	2	1	1	1	1	2	1	1	2	1	2	1
AL109918.1	ENSG00000216775	transcribed_unprocessed_pseudogene	6	-0.09	0.562	-0.09	0.523	0	0.01	0.988	0.01	0.994	0	0.81	5.81e-09	0.79	2.31e-23	1	7	6	5	7	9	5	5	7	6	6	6	6	7	6	5	7	11	10	9	12	13	9	12	12	13	10	11	11	13	9	12
AL109976.1	ENSG00000277287	lncRNA	20	-0.04	0.902	-0.03	0.951	0	-0.17	0.511	-0.17	0.455	0	1.47	3.34e-11	0.79	8.54e-11	0	2	2	2	3	2	2	4	2	2	2	3	3	2	3	2	2	6	4	4	5	6	3	3	3	5	3	3	4	4	4	3
AL117209.1	ENSG00000259515	lncRNA	14	-0.55	0.216	-0.53	0.139	0	0.29	NA	0.3	0.716	0	-1.3	0.048	-0.93	0.00167	0	0	1	0	0	1	1	1	1	0	1	0	0	0	1	0	1	0	0	0	1	0	0	0	0	0	0	0	0	0	1	0
AL117327.1	ENSG00000281091	lncRNA	X	0.35	0.493	0.35	0.427	0	0.59	NA	0.64	0.165	0	-0.1	0.912	-0.22	0.642	0	1	0	0	0	0	1	1	0	1	1	0	0	0	1	0	1	0	0	0	1	0	0	1	0	1	0	0	1	1	0	1
AL117332.1	ENSG00000275457	lncRNA	20	-0.25	0.43	-0.24	0.366	0	0.12	0.84	0.11	0.838	0	-0.6	0.155	-0.44	0.0289	0	1	1	2	2	2	1	2	2	1	1	1	1	1	1	1	2	1	1	1	1	1	1	1	1	1	1	1	1	1	1	2
AL117335.1	ENSG00000276649	lncRNA	20	-0.67	0.173	-0.64	0.146	0	-0.09	NA	-0.1	0.907	0	1.63	0.00474	1.31	7.36e-07	0	0	0	0	0	0	0	0	1	0	0	0	0	0	0	0	0	1	1	1	1	1	1	1	1	0	1	1	1	2	1	1
AL117336.2	ENSG00000271335	lncRNA	10	-0.11	0.688	-0.11	0.673	0	-0.73	0.00156	-0.73	0.000571	0	-1.12	0.000174	-0.91	1.93e-09	0	3	4	5	3	2	3	3	3	4	2	3	3	3	3	3	3	2	2	2	2	1	2	1	1	1	1	1	1	1	1	1
AL117339.4	ENSG00000283930	protein_coding	10	-0.36	0.243	-0.37	0.156	0	-0.54	0.248	-0.51	0.262	0	-1.08	0.0105	-1.34	1.55e-10	0	2	2	2	1	2	2	1	1	1	2	1	1	1	1	1	1	1	1	0	1	1	1	1	1	0	0	1	0	1	0	0
AL117340.1	ENSG00000285781	unprocessed_pseudogene	10	0.03	0.968	0.06	0.963	0	0.4	NA	0.4	0.544	0	0.06	0.957	-0.35	0.333	0	0	1	1	0	0	1	1	1	1	1	0	1	1	1	0	1	0	0	0	1	1	0	1	0	1	1	1	1	1	0	1
AL117344.2	ENSG00000286482	lncRNA	6	-0.12	0.809	-0.08	0.899	0	0.14	0.839	0.13	0.864	0	-0.14	0.831	-0.04	0.946	0	1	1	1	1	1	1	1	1	1	1	1	0	1	1	0	1	1	1	0	1	1	1	0	1	1	1	1	1	1	1	1
AL117379.1	ENSG00000273759	lncRNA	20	0.04	0.955	0.04	0.981	0	-0.34	NA	-0.29	0.627	0	-0.02	0.98	0.01	0.977	0	1	1	0	0	1	1	1	1	1	1	1	1	1	1	1	1	1	0	1	1	1	1	1	1	0	0	0	1	1	1	0
AL118506.1	ENSG00000268858	lncRNA	20	0.04	0.881	0.05	0.847	0	-0.11	0.63	-0.12	0.581	0	0.41	0.0441	0.31	0.00306	0	4	5	4	4	4	4	3	4	5	4	3	5	3	4	4	4	6	5	4	6	5	5	5	5	4	4	4	5	5	5	5
AL118508.3	ENSG00000279447	TEC	20	-1.22	0.00417	-1.23	0.000406	0	0.17	NA	0.19	0.814	0	-0.77	0.256	-0.62	0.0494	0	1	0	0	1	1	1	1	0	0	0	0	0	0	0	0	0	0	1	0	0	1	0	0	0	0	0	0	1	1	0	0
AL118516.1	ENSG00000260708	lncRNA	22	0.65	0.0273	0.65	0.0114	0	0.24	0.657	0.26	0.595	0	-0.64	0.217	0.16	0.542	0	1	1	0	1	1	1	1	1	1	1	1	1	2	1	1	1	1	1	1	1	1	1	1	1	1	2	2	1	0	1	1
AL118558.3	ENSG00000271780	lncRNA	14	-0.47	0.295	-0.45	0.243	0	0.34	NA	0.38	0.514	0	-1.04	0.0934	-0.85	0.00265	0	1	1	1	1	1	1	1	1	0	1	0	0	1	1	0	1	0	0	0	0	1	1	0	0	0	1	1	1	0	1	0
AL121594.1	ENSG00000258790	protein_coding	14	-0.06	0.927	-0.07	0.938	0	-0.4	NA	-0.4	0.419	0	0.24	0.775	0.43	0.143	0	1	1	0	0	0	1	0	1	1	1	0	1	0	1	0	0	0	1	1	1	1	1	1	1	0	1	0	1	0	0	0
AL121603.2	ENSG00000258738	lncRNA	14	-0.57	0.0245	-0.54	0.0201	0	0.14	0.778	0.14	0.776	0	-0.04	0.947	0.04	0.818	0	1	2	1	1	2	2	1	2	2	1	1	1	1	1	1	1	1	1	1	2	2	1	1	2	2	1	2	2	2	2	2
AL121672.1	ENSG00000231010	lncRNA	22	-0.02	0.978	0	1	0	0.06	NA	0.05	0.978	0	-0.91	0.226	-0.46	0.151	0	0	0	1	1	1	0	0	0	0	1	0	0	0	1	1	1	0	0	0	1	0	0	0	0	0	0	0	0	0	1	0
AL121718.1	ENSG00000230309	lncRNA	6	0.16	0.72	0.13	0.754	0	0.34	0.507	0.33	0.461	0	-0.67	0.182	-0.38	0.137	0	2	1	1	1	1	1	0	2	1	1	1	1	1	1	1	1	1	1	1	1	1	1	1	1	1	1	1	1	1	1	1
AL121753.2	ENSG00000279253	TEC	20	0.11	0.791	0.12	0.737	0	-0.2	0.646	-0.2	0.641	0	0.03	0.955	0.37	0.0576	0	1	1	1	1	1	1	1	1	2	1	1	1	2	1	1	1	1	1	1	2	2	1	2	2	1	1	1	2	1	2	1
AL121832.2	ENSG00000273619	lncRNA	20	-0.09	0.844	-0.08	0.883	0	-0.12	0.844	-0.11	0.855	0	-0.05	0.937	0.07	0.81	0	1	2	1	1	1	1	1	1	2	1	1	1	1	1	1	1	1	1	1	1	1	1	1	1	1	1	1	2	1	1	1
AL121832.3	ENSG00000275437	lncRNA	20	-0.04	0.952	-0.04	0.962	0	0.33	NA	0.34	0.632	0	-1.06	0.116	-0.68	0.0318	0	1	1	0	0	1	1	1	1	1	0	1	1	1	1	0	1	1	1	0	1	0	0	0	0	0	0	1	1	0	1	0
AL121845.3	ENSG00000273154	protein_coding	20	0.31	0.711	0.3	0.679	0	0.44	NA	0.24	0.783	0	-1.17	0.236	-0.25	0.55	0	0	0	0	0	1	1	0	0	0	0	1	1	1	0	0	0	0	1	0	0	0	1	0	0	0	0	1	0	0	0	0
AL121894.2	ENSG00000270001	lncRNA	20	-0.07	0.927	-0.09	0.933	0	0.21	NA	0.18	0.838	0	0.33	0.729	0.04	0.921	0	0	0	1	1	0	0	0	0	0	0	0	0	1	0	1	1	0	0	0	0	0	0	1	1	1	0	0	1	0	1	0
AL121917.1	ENSG00000225806	lncRNA	20	0.04	0.957	0.05	0.95	0	-0.66	NA	-0.66	0.292	0	-0.38	0.673	-0.56	0.106	0	1	0	0	1	1	1	0	1	1	0	1	1	1	0	0	1	0	1	0	0	1	0	0	1	0	0	0	0	0	0	0
AL121938.1	ENSG00000286299	lncRNA	6	-0.5	0.675	-0.39	0.864	0	-0.09	NA	-0.11	0.91	0	2.99	0.000199	2.8	2.1e-13	0	0	0	0	0	0	0	0	0	0	0	0	0	0	0	0	0	1	1	0	0	1	1	0	0	1	0	0	1	1	0	1
AL121987.2	ENSG00000227741	lncRNA	1	0.13	0.71	0.14	0.679	0	-0.19	0.623	-0.21	0.582	0	0.24	0.595	0.58	0.00124	0	1	1	1	2	2	1	1	1	1	1	1	2	1	1	1	1	1	2	2	2	1	2	2	2	2	1	1	2	2	1	2
AL122125.1	ENSG00000277050	lncRNA	14	1.01	0.124	0.98	0.0649	0	-0.15	NA	-0.12	0.94	0	2.01	0.0132	1.7	1.15e-05	0	0	0	0	0	0	0	0	0	0	1	0	0	0	0	0	0	1	0	0	0	0	1	1	1	1	0	0	0	0	1	0
AL132639.2	ENSG00000258940	lncRNA	14	0.47	0.48	0.32	0.566	0	0.01	NA	0.03	1	0	0.42	0.656	0.58	0.0964	0	0	0	0	1	1	0	0	1	1	0	1	1	0	0	0	0	0	1	1	1	1	1	1	0	1	1	1	0	1	0	1
AL132656.2	ENSG00000244733	lncRNA	10	0.07	0.854	0.08	0.838	0	-0.21	0.64	-0.22	0.574	0	-0.07	0.895	-0.2	0.383	0	1	2	1	1	2	1	1	1	1	2	1	2	1	2	1	1	1	1	1	2	1	1	1	2	2	1	1	1	1	1	1
AL132656.4	ENSG00000280355	TEC	10	0.05	0.913	0.06	0.908	0	0.24	0.625	0.24	0.632	0	-0.56	0.212	-0.44	0.0502	0	1	2	2	1	1	1	1	1	1	2	1	1	1	1	1	1	1	1	1	2	1	1	1	1	1	1	2	1	1	1	1
AL132709.7	ENSG00000230805	lncRNA	14	0.05	0.931	0.07	0.912	0	-0.2	0.895	-0.22	0.981	0	-4.32	2.94e-08	-3.42	6.07e-30	0	1	1	2	2	2	1	1	1	2	2	1	1	2	1	1	2	0	0	0	0	0	0	0	0	0	0	0	0	0	0	0
AL132712.2	ENSG00000287346	lncRNA	14	-0.08	0.884	-0.09	0.899	0	0.24	NA	0.26	0.651	0	0.56	0.295	0.02	0.901	0	1	0	1	1	1	1	0	1	1	0	0	1	1	1	0	1	1	0	1	1	1	1	1	1	1	1	1	1	1	0	1
AL132780.1	ENSG00000257285	lncRNA	14	0.11	0.849	0.11	0.843	0	0.49	0.33	0.45	0.289	0	-0.41	0.547	-0.1	0.727	0	0	1	1	1	2	1	0	1	1	1	1	1	1	1	1	1	0	0	1	1	1	1	1	1	1	1	1	1	1	1	1
AL132780.2	ENSG00000258457	lncRNA	14	-0.34	0.519	-0.3	0.528	0	0.24	NA	0.27	0.686	0	1.05	0.0623	0.18	0.538	0	1	1	0	0	0	0	1	0	0	1	0	0	0	0	1	1	1	0	0	1	1	0	1	1	1	1	0	1	1	0	1
AL132780.4	ENSG00000279656	TEC	14	-0.17	0.747	-0.12	0.842	0	0.06	0.939	0.05	0.948	0	0.94	0.0501	0.94	5.98e-05	0	0	1	1	1	1	0	0	1	1	1	1	0	1	1	1	0	1	1	1	1	1	1	1	1	1	1	1	1	1	1	1
AL132800.1	ENSG00000258744	lncRNA	14	-0.15	0.561	-0.14	0.55	0	0.36	0.157	0.36	0.142	0	-0.77	0.00689	-0.77	3.4e-07	0	2	3	2	3	3	3	2	2	2	3	2	3	2	2	3	2	1	1	2	2	1	1	2	2	2	2	2	2	2	2	2
AL132989.1	ENSG00000258682	lncRNA	14	0.01	0.987	0.01	1	0	0.14	0.767	0.15	0.749	0	-0.19	0.703	-0.23	0.247	0	1	2	2	2	1	2	1	1	2	2	2	1	1	2	1	1	1	1	2	1	2	1	1	1	2	1	1	1	1	2	1
AL133216.2	ENSG00000276805	transcribed_unprocessed_pseudogene	10	0.1	0.814	0.12	0.737	0	0.35	0.539	0.33	0.581	0	-1.7	5.57e-05	-1.68	1.74e-13	0	2	2	1	2	2	1	2	1	2	1	2	1	2	2	2	1	1	1	0	1	0	0	0	0	0	0	1	1	1	1	1
AL133227.1	ENSG00000273828	lncRNA	20	-0.3	0.422	-0.28	0.407	0	-0.23	0.691	-0.22	0.689	0	-0.55	0.276	-0.38	0.102	0	1	1	1	1	1	1	1	1	1	1	1	1	1	1	1	1	1	1	1	1	1	1	1	1	0	1	1	1	1	1	1
AL133230.1	ENSG00000232043	lncRNA	20	-0.37	0.404	-0.38	0.312	0	-0.04	NA	-0.01	1	0	-1.39	0.012	-0.92	0.000663	0	1	1	1	1	1	1	1	1	0	1	1	0	1	1	1	1	0	1	1	0	0	0	1	0	0	1	0	1	1	0	0
AL133243.2	ENSG00000276334	lncRNA	2	-0.2	0.544	-0.16	0.616	0	-0.43	0.167	-0.43	0.123	0	0.38	0.355	-0.09	0.746	0	1	2	2	2	1	2	1	1	1	1	2	1	1	1	2	1	2	1	2	2	2	1	1	2	1	1	1	1	2	1	1
AL133268.1	ENSG00000219682	processed_pseudogene	6	0.44	0.368	0.44	0.276	0	0.23	NA	0.24	0.706	0	0.54	0.462	0.24	0.532	0	1	1	0	0	0	0	1	0	0	1	1	0	1	1	1	1	1	1	0	1	1	1	0	0	1	1	1	1	1	0	1
AL133338.1	ENSG00000260000	lncRNA	6	-0.3	0.583	-0.28	0.549	0	0.13	NA	0.11	0.93	0	-0.13	0.883	0.11	0.734	0	1	1	0	1	1	1	1	1	1	1	0	0	0	0	0	1	0	0	1	1	1	0	0	1	0	1	1	1	1	1	1
AL133367.1	ENSG00000260285	lncRNA	14	0.23	0.586	0.24	0.533	0	-0.71	NA	-0.69	0.0307	0	0.04	0.953	0.11	0.769	0	1	1	1	1	1	0	1	1	1	1	1	1	1	1	1	1	1	1	1	1	1	1	1	1	0	1	1	0	1	0	1
AL133406.2	ENSG00000231628	lncRNA	6	-0.41	0.538	-0.37	0.476	0	0.13	NA	0.14	0.895	0	-0.28	0.784	0.26	0.5	0	0	0	1	1	0	0	0	1	0	0	1	0	0	0	0	0	0	1	0	1	1	1	0	0	0	1	1	1	0	1	0
AL133476.1	ENSG00000287287	lncRNA	9	-0.05	0.933	-0.1	0.855	0	-0.37	NA	-0.35	0.665	0	-2.32	0.000309	-1.26	1.27e-05	0	1	1	0	1	1	1	0	1	1	1	1	1	0	0	1	1	0	0	0	0	0	0	0	0	0	0	0	0	0	0	0
AL133517.1	ENSG00000232450	transcribed_processed_pseudogene	1	-0.01	0.98	0	1	0	0.33	0.499	0.33	0.457	0	0	0.997	0	1	0	1	1	1	1	1	1	1	1	1	1	1	1	0	1	1	1	1	1	1	1	1	1	1	1	1	1	1	1	1	1	1
AL133520.1	ENSG00000273893	lncRNA	20	-0.42	0.443	-0.4	0.375	0	0.26	NA	0.23	0.751	0	-0.31	0.719	-0.05	0.903	0	1	1	0	0	0	0	1	0	0	1	0	0	0	1	0	0	1	1	0	0	0	0	1	1	1	1	1	0	1	1	1
AL135841.1	ENSG00000287986	lncRNA	9	-0.06	0.927	0.01	1	0	0.05	NA	0.06	0.974	0	0.14	0.862	-0.6	0.0355	0	0	1	1	1	1	1	1	0	1	1	1	1	1	1	1	1	1	0	0	1	1	0	1	0	1	1	0	1	1	0	0
AL135905.1	ENSG00000266680	lncRNA	6	-0.07	0.849	-0.07	0.85	0	0	0.998	-0.01	1	0	1.03	0.000273	0.82	1.86e-07	0	2	1	1	1	2	1	1	1	1	1	1	1	1	1	1	1	3	2	2	2	3	2	2	2	2	2	2	2	3	2	1
AL135905.2	ENSG00000285976	protein_coding	6	0.07	0.716	0.07	0.653	0	-0.12	0.559	-0.12	0.541	0	0.52	0.00362	0.29	0.00373	0	4	5	4	5	5	6	5	5	5	6	5	6	5	5	6	4	7	6	7	6	7	6	6	5	7	6	5	5	6	6	5
AL135925.1	ENSG00000272447	lncRNA	10	0.07	0.69	0.08	0.61	0	-0.03	0.931	-0.02	0.941	0	0.27	0.164	0.4	2.41e-05	0	6	5	5	6	6	5	6	5	6	6	6	5	5	6	6	5	7	7	8	6	6	7	7	8	6	8	6	7	7	8	6
AL135960.1	ENSG00000226252	lncRNA	1	-0.04	0.869	-0.03	0.906	0	-0.21	0.324	-0.19	0.34	0	-0.95	1.07e-06	-0.58	1.56e-08	1	9	7	6	7	6	8	7	8	6	6	7	8	8	8	7	8	4	5	5	5	5	5	5	5	3	3	6	5	3	5	5
AL135999.1	ENSG00000258727	lncRNA	14	0.05	0.917	0.05	0.936	0	0.19	0.698	0.17	0.735	0	-0.27	0.583	0.02	0.964	0	1	2	1	1	2	2	1	1	2	2	2	1	1	2	1	1	1	1	2	2	1	1	1	2	1	1	2	2	2	1	1
AL136164.3	ENSG00000279289	TEC	6	-0.06	0.911	-0.04	0.924	0	-0.11	NA	-0.1	0.905	0	-0.31	0.638	-0.31	0.247	0	1	2	1	1	1	0	1	1	1	1	1	1	1	1	1	1	1	1	1	1	1	0	0	1	1	1	1	1	1	0	0
AL136169.1	ENSG00000286964	lncRNA	X	-0.39	0.213	-0.4	0.132	0	-0.29	0.503	-0.28	0.44	0	0.3	0.561	0.18	0.448	0	1	2	1	1	1	1	3	1	1	1	1	1	1	1	1	1	2	1	2	1	2	2	1	2	1	1	1	2	1	1	1
AL136295.2	ENSG00000259321	lncRNA	14	-0.19	0.789	-0.17	0.777	0	0.22	NA	0.15	0.88	0	-1.12	0.139	-0.27	0.476	0	0	1	1	1	1	0	0	0	0	1	0	0	0	0	0	0	0	0	0	1	0	0	1	1	0	0	1	1	0	0	0
AL136295.5	ENSG00000259529	protein_coding	14	-0.1	0.892	-0.1	0.905	0	-0.45	NA	-0.42	0.418	0	1.38	0.0209	0.6	0.0268	0	0	1	0	1	0	1	1	0	0	1	0	1	0	0	0	1	1	1	1	1	1	1	0	1	1	0	1	1	1	0	1
AL136295.6	ENSG00000276698	lncRNA	14	-0.07	0.935	-0.13	0.845	0	0.41	NA	0.36	0.599	0	-0.27	0.811	-0.13	0.704	0	0	1	1	0	0	0	1	0	0	0	0	1	1	0	0	0	0	1	0	0	0	1	0	0	0	1	0	1	0	0	0
AL136295.7	ENSG00000278784	lncRNA	14	0.07	0.857	0.07	0.904	0	0.18	0.699	0.18	0.692	0	-0.25	0.604	-0.15	0.454	0	1	2	3	1	2	1	1	1	2	1	2	1	1	2	1	2	1	1	2	2	1	1	1	2	1	1	2	2	2	2	2
AL136372.2	ENSG00000285894	lncRNA	1	0.54	0.241	0.53	0.094	0	0.77	NA	0.85	0.623	0	-6.03	1.17e-06	-3.87	1.69e-22	0	0	1	1	1	1	1	1	1	2	1	1	1	1	1	1	1	0	0	0	0	0	0	0	0	0	0	0	0	0	0	0
AL136531.2	ENSG00000274322	protein_coding	20	-0.5	0.399	-0.48	0.332	0	0.1	NA	0.1	0.962	0	0.13	0.903	-0.48	0.198	0	0	1	0	0	0	0	0	1	0	0	0	0	0	0	0	0	0	0	0	0	0	0	0	0	1	0	0	0	0	0	1
AL136981.2	ENSG00000275318	unprocessed_pseudogene	9	-0.03	0.964	-0.01	1	0	0.02	NA	-0.01	1	0	-0.02	0.983	-0.2	0.572	0	1	1	0	1	0	1	0	1	0	1	1	1	0	1	1	1	0	1	1	1	0	1	0	0	0	0	1	0	1	1	1
AL136985.3	ENSG00000283445	lncRNA	1	0.14	0.656	0.15	0.609	0	0.18	0.412	0.2	0.291	0	1.85	4.03e-15	2.22	3.12e-64	1	1	2	1	2	1	1	1	1	1	1	1	1	2	2	1	1	6	4	7	5	5	4	6	7	5	4	7	8	6	4	8
AL136988.2	ENSG00000227006	lncRNA	1	0.23	0.761	0.2	0.742	0	0.61	NA	0.55	0.387	0	-0.21	0.847	-0.64	0.1	0	0	0	0	1	0	0	1	0	1	0	0	1	0	1	0	1	0	0	0	0	0	0	0	0	0	0	1	0	0	0	0
AL137003.1	ENSG00000272341	lncRNA	6	-0.06	0.872	-0.05	0.857	0	0.11	0.8	0.11	0.778	0	0.06	0.908	0.05	0.901	0	1	2	2	1	2	2	2	1	1	2	2	1	2	2	1	1	2	2	2	2	1	2	2	1	2	2	2	2	2	2	2
AL137058.1	ENSG00000244471	transcribed_unprocessed_pseudogene	13	-0.39	NA	-0.34	0.529	0	-0.62	NA	-0.51	0.673	0	-2.09	0.0328	-1.8	3.32e-06	0	1	1	0	1	1	0	0	0	0	0	1	1	0	0	0	1	0	0	0	0	0	0	0	0	0	0	0	0	0	0	0
AL137058.2	ENSG00000273784	lncRNA	13	-0.15	0.811	-0.13	0.797	0	-0.03	NA	-0.08	0.984	0	-0.22	0.798	-0.3	0.305	0	1	1	1	1	0	0	1	1	1	0	1	1	0	1	0	1	0	0	1	0	0	1	0	0	0	0	1	0	1	1	0
AL137127.1	ENSG00000272084	lncRNA	1	-0.12	0.847	-0.09	0.887	0	-0.28	NA	-0.22	0.79	0	-1.12	0.0611	-0.76	0.00755	0	1	1	1	1	0	1	1	1	1	1	1	1	1	1	1	1	0	0	0	0	1	1	1	0	0	0	1	1	0	0	0
AL137186.2	ENSG00000232807	lncRNA	10	0.01	0.969	0.03	0.958	0	-0.12	0.8	-0.14	0.725	0	-0.47	0.194	-0.26	0.129	0	3	2	3	3	2	3	3	2	3	3	3	3	2	2	3	3	2	2	2	3	1	3	3	3	2	2	2	2	2	3	2
AL138479.2	ENSG00000287156	lncRNA	14	-0.22	0.0681	-0.21	0.0656	0	0.01	0.985	0.01	0.981	0	-1.64	1.58e-20	-1.2	2.75e-37	1	7	8	7	7	8	9	7	8	7	8	7	6	6	7	6	7	2	4	4	3	3	4	3	4	3	4	4	4	2	3	4
AL138689.2	ENSG00000284966	lncRNA	13	0	0.997	-0.01	0.986	0	0.18	0.818	0.22	0.769	0	-0.56	0.364	-0.61	0.0252	0	1	1	2	1	1	1	1	0	1	1	1	1	1	1	1	1	0	1	0	1	0	1	1	1	0	1	0	0	1	1	1
AL138724.1	ENSG00000272269	lncRNA	6	-0.13	0.748	-0.12	0.758	0	0.04	0.945	0.04	0.959	0	-0.11	0.841	0.52	0.00737	0	2	1	1	1	1	1	1	1	1	1	1	1	2	1	1	1	1	2	2	1	2	2	1	2	1	2	2	2	2	1	2
AL138756.1	ENSG00000259953	lncRNA	9	-0.13	0.332	-0.12	0.347	0	-0.08	0.757	-0.08	0.76	0	-0.72	7.77e-06	-0.69	5.42e-14	1	6	8	6	6	8	7	7	7	7	6	5	6	7	7	7	7	5	5	4	5	4	4	4	4	4	4	4	4	4	4	5
AL138762.1	ENSG00000272572	lncRNA	10	0.12	0.88	0.06	0.925	0	0.8	NA	0.78	0.24	0	-0.16	0.897	-1.38	0.000315	0	0	0	1	1	0	0	0	1	0	1	0	1	0	1	0	1	0	0	0	0	0	0	0	0	0	0	1	0	0	0	0
AL139011.1	ENSG00000228606	lncRNA	1	-0.09	0.871	-0.08	0.899	0	0.06	0.94	0.04	0.976	0	-0.61	0.244	-0.2	0.45	0	1	1	1	2	1	2	1	1	2	1	1	1	1	1	1	2	1	2	1	1	1	1	1	1	1	1	1	1	1	1	1
AL139022.1	ENSG00000259118	lncRNA	14	-0.52	0.406	-0.46	0.378	0	0	NA	0.06	0.981	0	1.01	0.228	-0.2	0.645	0	0	1	0	1	0	1	0	0	0	0	0	0	0	0	0	1	0	0	0	0	1	0	0	0	1	0	0	1	0	1	0
AL139095.2	ENSG00000220472	processed_pseudogene	6	0.01	0.969	0.02	0.971	0	-0.28	0.016	-0.27	0.0162	0	0.33	0.0409	0.29	0.00105	0	7	6	6	5	7	5	6	5	7	6	6	6	7	7	5	6	9	7	7	7	7	7	7	7	8	6	5	5	7	6	7
AL139100.1	ENSG00000217130	processed_pseudogene	6	-0.16	0.669	-0.15	0.658	0	0.07	0.915	0.07	0.928	0	-0.41	0.38	-0.08	0.723	0	2	1	2	1	2	2	1	2	2	1	2	1	1	1	1	2	2	1	1	2	1	3	1	1	1	2	2	2	1	2	2
AL139243.1	ENSG00000287261	lncRNA	10	-0.77	0.106	-0.69	0.104	0	-0.2	NA	-0.23	0.74	0	0.07	0.942	0.09	0.795	0	1	1	0	1	0	0	1	1	1	0	0	0	0	1	0	0	1	1	1	0	1	0	1	0	1	1	1	0	0	0	1
AL139246.5	ENSG00000272449	lncRNA	1	0.19	0.676	0.18	0.629	0	0.14	0.824	0.14	0.816	0	-0.09	0.897	0.18	0.501	0	1	1	0	1	1	1	1	1	1	1	1	1	1	1	1	1	1	1	1	1	1	1	1	1	1	1	1	1	1	1	1
AL139260.1	ENSG00000228436	lncRNA	1	-0.25	0.548	-0.23	0.558	0	-0.33	0.401	-0.34	0.311	0	1.26	0.000835	0.85	4.17e-05	0	1	2	1	1	1	1	1	1	1	1	1	1	1	1	1	0	3	1	2	2	2	1	1	1	2	1	1	1	2	2	1
AL139274.2	ENSG00000272008	lncRNA	6	0.35	0.444	0.36	0.347	0	0.2	NA	0.18	0.823	0	-0.94	0.105	-0.44	0.133	0	1	1	1	1	1	1	1	0	1	1	1	1	1	0	1	1	1	1	0	0	0	1	0	1	0	1	1	1	0	1	0
AL139287.1	ENSG00000240731	lncRNA	1	-0.14	0.612	-0.14	0.565	0	-0.3	0.3	-0.29	0.305	0	-0.24	0.535	-0.22	0.179	0	2	4	2	3	2	3	2	2	2	2	2	2	3	2	3	2	2	2	2	3	2	2	2	2	2	1	2	2	2	1	2
AL139384.2	ENSG00000277159	lncRNA	13	-0.07	0.895	-0.04	0.963	0	-0.19	0.787	-0.2	0.784	0	-0.07	0.93	-0.5	0.054	0	1	2	2	2	2	1	1	2	1	3	2	1	1	2	1	2	1	1	1	0	2	1	1	2	1	1	1	1	1	1	2
AL139393.3	ENSG00000272841	lncRNA	6	-0.05	0.961	-0.01	1	0	-0.35	NA	-0.32	0.71	0	-0.76	0.424	0.08	0.895	0	1	0	0	1	0	0	1	0	0	1	0	1	1	0	0	0	0	1	1	0	0	0	0	1	0	1	1	0	0	0	1
AL139396.1	ENSG00000227329	processed_pseudogene	X	-0.07	0.935	-0.02	1	0	-0.33	NA	-0.27	0.702	0	-0.21	0.837	-0.31	0.462	0	0	1	0	1	1	1	0	0	1	1	0	0	1	1	0	0	1	0	0	1	1	0	0	0	0	1	0	0	0	1	0
AL139407.1	ENSG00000277687	lncRNA	10	-0.68	0.0446	-0.67	0.0217	0	0.03	0.973	0.04	0.981	0	-0.42	0.5	-0.5	0.0451	0	0	2	0	1	2	1	1	1	0	1	1	1	1	1	1	1	1	1	1	1	0	1	1	1	1	0	1	1	1	1	1
AL139423.1	ENSG00000272078	lncRNA	1	-0.6	0.24	-0.55	0.182	0	0.04	NA	-0.01	1	0	-0.29	0.75	-0.25	0.445	0	0	1	1	1	1	0	0	0	0	0	0	0	0	0	0	1	0	0	0	0	0	1	0	0	0	0	0	1	0	0	0
AL139423.2	ENSG00000287727	lncRNA	1	-0.69	0.277	-0.6	0.186	0	0.48	NA	0.32	0.754	0	0.05	0.971	-0.55	0.182	0	0	1	0	0	0	0	0	1	0	0	0	1	0	0	0	0	0	0	0	1	0	0	0	1	0	1	0	0	0	0	0
AL139424.2	ENSG00000284642	lncRNA	1	0.18	0.843	0.18	0.813	0	-0.21	NA	-0.14	0.944	0	-0.26	0.826	-0.3	0.526	0	0	0	0	0	1	1	1	0	1	1	0	1	1	0	1	1	0	0	1	1	1	0	0	0	0	0	1	1	0	0	1
AL139424.3	ENSG00000284735	lncRNA	1	0.03	0.973	0.04	0.968	0	-0.16	NA	-0.16	0.866	0	-0.56	0.502	-0.03	1	0	0	1	0	0	1	0	0	1	0	0	0	0	1	1	1	1	0	0	1	1	0	0	1	0	0	0	1	0	0	0	1
AL157392.3	ENSG00000239665	lncRNA	10	-0.13	0.2	-0.13	0.159	0	-0.14	0.228	-0.15	0.171	0	-0.23	0.101	-0.16	0.0245	0	16	23	16	16	19	22	17	16	17	16	14	16	19	17	16	17	16	16	16	18	15	12	19	16	13	14	14	15	16	13	15
AL157702.2	ENSG00000227482	lncRNA	9	-0.91	0.149	-0.87	0.12	0	-0.29	NA	-0.27	0.681	0	1.74	0.0126	1.27	4.88e-05	0	0	0	0	0	1	0	0	0	0	0	0	0	0	0	0	0	1	1	0	1	1	0	1	1	1	0	1	1	1	0	0
AL157838.1	ENSG00000197670	lncRNA	20	-0.56	0.187	-0.54	0.126	0	0.07	NA	0.07	0.955	0	-0.84	0.167	-0.45	0.12	0	0	1	1	1	1	1	1	1	1	0	0	1	1	0	1	1	0	0	1	1	0	1	1	1	1	1	0	1	0	0	0
AL157871.2	ENSG00000258521	lncRNA	14	-0.17	0.786	-0.17	0.73	0	-0.14	0.873	-0.14	0.859	0	0.06	0.942	0.18	0.58	0	1	1	0	0	1	1	0	1	1	1	0	1	0	1	0	1	1	1	1	1	1	0	2	0	1	1	1	1	1	0	1
AL157871.3	ENSG00000258581	processed_pseudogene	14	-0.57	0.387	-0.47	0.393	0	-0.48	NA	-0.5	0.333	0	1.15	0.141	0.98	0.00251	0	0	0	0	0	1	0	0	0	0	0	0	0	0	0	0	0	0	1	1	1	1	0	1	1	0	0	0	0	0	1	0
AL157871.5	ENSG00000258904	lncRNA	14	-0.49	0.475	-0.42	0.446	0	-0.5	NA	-0.34	0.669	0	-0.03	0.981	-0.07	0.933	0	1	1	0	1	0	0	0	1	0	0	0	1	0	1	0	0	1	0	0	0	0	1	0	0	0	0	1	1	0	0	1
AL157893.1	ENSG00000285257	unprocessed_pseudogene	10	-0.11	0.811	-0.08	0.861	0	0.12	0.867	0.11	0.89	0	-0.84	0.0734	-1.19	8.25e-08	0	1	1	2	2	1	1	2	1	1	2	1	1	1	1	2	2	1	0	1	0	1	1	1	1	1	0	1	1	1	1	1
AL157893.2	ENSG00000287077	lncRNA	10	-0.28	0.57	-0.26	0.511	0	-0.29	NA	-0.26	0.735	0	-1.07	0.0912	-1.15	1.89e-05	0	1	1	1	1	1	1	1	1	1	1	1	1	0	1	1	1	0	0	1	1	0	0	0	0	0	1	0	0	0	0	0
AL157935.2	ENSG00000257524	protein_coding	9	-0.09	0.839	-0.08	0.872	0	-0.52	0.118	-0.52	0.0811	0	0.46	0.324	0.3	0.175	0	1	1	1	1	1	1	1	1	1	1	1	1	1	2	1	1	2	1	2	1	1	1	1	2	1	1	1	1	1	1	1
AL158163.1	ENSG00000270589	lncRNA	10	-0.18	0.829	-0.13	0.885	0	0.01	NA	0.06	0.981	0	0.51	0.61	0.16	0.723	0	0	0	0	0	0	0	0	0	0	0	0	0	0	0	0	1	0	0	0	0	0	1	1	0	0	1	0	1	0	0	0
AL158166.1	ENSG00000227076	lncRNA	10	-0.04	0.924	-0.03	0.961	0	-0.02	0.984	-0.06	0.985	0	-0.48	0.256	-0.29	0.116	0	1	2	1	2	2	1	1	1	2	1	1	2	1	1	1	2	0	2	1	1	1	2	1	1	1	1	1	1	1	2	1
AL158166.2	ENSG00000232259	lncRNA	10	-0.18	0.715	-0.17	0.728	0	0.19	NA	0.18	0.784	0	-0.48	0.402	-0.43	0.109	0	1	1	1	1	1	1	1	1	1	1	0	1	1	1	1	0	0	0	1	1	1	1	0	0	0	0	1	0	1	1	1
AL158206.1	ENSG00000260912	lncRNA	9	0.1	0.668	0.12	0.546	0	-0.21	0.372	-0.2	0.38	0	0.82	0.000247	0.32	0.00997	1	4	4	4	4	4	4	6	4	5	3	5	5	4	5	3	5	7	5	5	5	6	4	4	6	8	4	3	4	5	4	4
AL158211.5	ENSG00000279631	TEC	10	-0.16	0.826	-0.11	0.887	0	0.06	NA	0.07	0.997	0	-0.5	0.581	-1.12	0.000667	0	1	1	0	0	0	1	1	1	0	0	0	1	0	1	2	1	0	1	0	0	0	0	0	0	0	0	0	1	0	0	0
AL158212.3	ENSG00000260917	lncRNA	10	-0.03	0.861	-0.03	0.882	0	-0.06	0.776	-0.06	0.748	0	0.14	0.445	-0.04	0.708	0	9	10	10	8	8	12	8	9	9	9	10	9	9	10	8	10	10	9	8	9	11	9	8	9	9	10	9	8	9	9	7
AL158212.5	ENSG00000285676	lncRNA	10	-0.05	0.921	-0.05	0.958	0	0.12	0.866	0.13	0.858	0	-0.78	0.114	0	1	0	1	1	1	1	1	1	1	1	1	1	1	1	1	0	0	1	1	1	1	1	1	1	1	1	1	1	1	1	1	1	1
AL158801.5	ENSG00000279392	processed_pseudogene	14	0.05	0.81	0.06	0.736	0	-0.01	0.968	-0.02	0.982	0	0.02	0.931	0.14	0.213	0	7	7	7	6	5	5	6	5	6	7	5	5	7	7	6	7	6	7	7	6	6	6	7	7	7	6	6	6	7	6	7
AL159166.1	ENSG00000231811	lncRNA	6	0.85	0.158	0.9	0.0873	0	-0.26	NA	-0.23	0.738	0	3.69	1.11e-07	2.01	5.44e-10	0	0	0	0	0	0	0	0	0	0	0	0	1	0	0	0	0	1	0	0	1	1	0	1	1	1	0	0	1	1	0	0
AL159169.2	ENSG00000272871	lncRNA	9	-0.05	0.932	0	1	0	-0.11	0.904	-0.07	0.96	0	-0.3	0.678	-0.12	0.702	0	1	1	2	1	1	1	0	1	1	1	0	1	1	2	1	2	1	1	1	1	1	0	1	1	0	1	1	1	1	1	1
AL160006.1	ENSG00000258634	lncRNA	1	-0.15	0.245	-0.14	0.255	0	-0.22	0.0921	-0.22	0.0726	0	0.04	0.878	0.04	0.746	0	7	7	9	8	8	8	8	9	8	7	6	7	9	8	8	8	7	8	10	8	9	8	9	8	7	7	6	7	8	8	8
AL160314.2	ENSG00000258458	lncRNA	14	-0.32	0.608	-0.43	0.345	0	0.29	NA	0.24	0.816	0	-1.57	0.0251	-0.96	0.00299	0	1	1	0	1	1	1	0	0	1	0	0	0	1	1	0	1	0	0	1	1	0	0	0	0	0	0	1	0	0	0	0
AL161421.1	ENSG00000275202	lncRNA	13	0.24	0.401	0.26	0.3	0	0.2	0.642	0.21	0.579	0	-0.13	0.797	-0.31	0.133	0	1	1	1	2	1	2	2	1	2	2	1	2	2	2	1	2	1	1	1	1	1	1	1	1	1	1	1	1	2	1	1
AL161772.1	ENSG00000278291	lncRNA	13	0.1	0.699	0.1	0.648	0	-0.15	0.497	-0.15	0.471	0	1.43	8.98e-13	1.09	3.89e-22	0	2	2	1	3	3	2	2	3	2	3	2	2	2	2	2	2	5	4	4	5	7	4	5	4	6	4	4	4	5	4	3
AL161891.1	ENSG00000276672	lncRNA	13	0.13	0.826	0.12	0.794	0	-0.3	NA	-0.3	0.629	0	-0.31	0.679	-0.54	0.0657	0	0	1	1	1	1	1	1	1	1	1	1	1	1	1	0	1	1	0	0	1	1	1	0	1	1	0	0	0	0	0	1
AL162151.2	ENSG00000234648	processed_pseudogene	14	-0.34	0.164	-0.33	0.117	0	-0.06	0.919	-0.06	0.928	0	-0.48	0.18	-0.44	0.00804	0	3	4	4	4	3	2	4	3	2	3	3	3	3	2	3	3	2	2	2	2	2	4	3	2	3	3	3	2	2	3	2
AL162171.1	ENSG00000258789	lncRNA	14	0.22	0.78	0.17	0.765	0	-0.31	NA	-0.31	0.806	0	-0.62	0.518	-0.78	0.0333	0	0	0	0	1	1	0	0	0	1	0	1	1	0	1	0	0	0	0	0	0	0	1	0	0	0	0	0	0	0	0	0
AL162231.2	ENSG00000230074	lncRNA	9	0.18	0.648	0.19	0.54	0	-0.07	0.934	-0.06	0.981	0	-2.01	1.99e-05	-1.27	2.18e-08	0	1	1	1	2	1	1	1	1	1	1	2	1	2	1	2	1	0	1	1	1	0	0	1	0	0	0	1	0	0	0	1
AL162253.2	ENSG00000286162	lncRNA	9	-0.35	0.0593	-0.33	0.0409	0	0.12	0.735	0.11	0.718	0	0.25	0.42	-0.2	0.168	0	4	5	4	4	3	4	3	4	2	5	4	2	3	3	3	4	4	3	3	4	3	3	3	4	6	3	4	3	4	4	3
AL162274.1	ENSG00000273521	lncRNA	10	-0.09	0.897	-0.1	0.882	0	-0.59	NA	-0.59	0.259	0	-0.06	0.947	-0.34	0.269	0	1	0	1	0	0	1	1	0	1	1	0	1	0	1	1	1	1	1	1	0	0	0	1	0	0	0	0	0	1	0	0
AL162274.2	ENSG00000277959	lncRNA	10	-0.06	0.946	-0.03	1	0	-0.05	NA	-0.09	0.981	0	-0.37	0.706	-0.11	0.836	0	1	0	0	0	0	1	0	0	0	0	0	0	1	0	0	1	0	0	1	1	0	1	0	1	1	0	0	0	0	0	0
AL162311.3	ENSG00000258938	lncRNA	14	-0.06	0.938	-0.06	0.963	0	-0.08	NA	-0.09	0.981	0	-0.44	0.593	0.04	1	0	1	0	1	0	0	0	0	0	0	0	0	0	1	0	0	1	0	1	0	0	0	0	0	1	1	0	0	1	0	0	0
AL162377.1	ENSG00000231856	lncRNA	13	-0.25	0.599	-0.24	0.567	0	0.15	0.838	0.18	0.78	0	-0.03	0.967	-0.22	0.435	0	1	1	1	1	1	1	1	1	1	1	1	1	1	0	1	1	1	1	1	1	1	1	1	1	1	1	1	1	1	1	0
AL162458.1	ENSG00000285796	lncRNA	20	-0.12	0.445	-0.11	0.437	0	-0.14	0.497	-0.14	0.473	0	-0.54	0.00296	-0.36	0.000339	1	6	9	6	7	7	7	6	5	6	6	6	6	7	8	5	5	5	5	6	6	5	4	5	6	4	5	4	5	4	4	5
AL162586.1	ENSG00000225032	lncRNA	9	0.05	0.796	0.06	0.705	0	-0.06	0.821	-0.06	0.818	0	-1.21	1.9e-14	-0.82	1.17e-20	1	10	9	10	10	9	11	9	8	9	10	10	10	9	12	7	11	3	4	6	6	5	5	6	7	3	4	6	7	4	5	5
AL162586.2	ENSG00000286196	lncRNA	9	-0.26	0.0743	-0.26	0.05	0	-0.09	0.735	-0.09	0.733	0	-0.32	0.14	-0.17	0.16	0	6	7	4	4	5	7	4	5	5	4	3	5	5	4	4	4	5	4	5	6	4	3	5	5	4	4	5	6	5	4	4
AL162595.1	ENSG00000177788	lncRNA	1	0.55	0.0885	0.55	0.0492	0	0.25	0.652	0.27	0.586	0	0.19	0.781	0.18	0.494	0	1	1	1	1	1	1	1	1	1	1	1	1	1	1	1	1	1	2	1	1	1	1	1	1	1	1	1	1	1	1	2
AL162718.1	ENSG00000285424	lncRNA	6	0.22	0.8	0.21	0.821	0	0.05	NA	0.1	0.931	0	2.52	0.00027	1.48	1.6e-05	0	1	0	0	0	0	0	0	0	0	1	0	0	0	0	0	0	2	0	0	1	1	1	1	0	2	0	0	1	1	0	1
AL162724.2	ENSG00000235204	lncRNA	9	0.57	0.301	0.53	0.19	0	-0.49	NA	-0.55	0.424	0	-1.16	0.185	-0.03	1	0	1	0	0	0	0	1	0	0	1	1	0	1	1	0	0	0	0	0	1	1	0	0	0	0	0	0	0	0	0	0	0
AL162727.1	ENSG00000233817	lncRNA	9	-0.48	0.129	-0.49	0.0952	0	0	0.993	0	1	0	2.48	9.85e-17	2.23	1.09e-43	0	1	1	1	0	1	1	0	1	1	1	0	0	0	1	1	1	4	3	3	3	6	4	3	4	6	3	3	3	5	3	3
AL162727.2	ENSG00000237073	lncRNA	9	-0.29	0.532	-0.28	0.483	0	0.29	NA	0.27	0.681	0	-1.24	0.0222	-0.89	0.00096	0	1	1	1	1	1	1	2	1	1	1	1	1	1	1	1	1	0	0	0	1	1	0	1	1	1	0	1	0	0	1	1
AL162731.1	ENSG00000275297	lncRNA	9	0.15	0.817	0.17	0.756	0	0.26	NA	0.26	0.825	0	-0.99	0.177	-1.68	3.38e-07	0	1	1	1	0	1	1	1	1	0	1	1	0	1	1	1	1	0	0	0	0	1	0	0	0	0	0	0	0	0	0	0
AL353138.1	ENSG00000286811	lncRNA	6	0.01	0.982	0	0.993	0	-0.07	0.907	-0.08	0.906	0	1.71	5.22e-06	1.55	1.07e-15	0	1	0	0	1	1	1	0	1	1	1	1	1	1	0	1	0	2	2	2	2	2	2	1	2	2	2	2	1	2	2	1
AL353150.1	ENSG00000224945	lncRNA	9	0.45	0.0546	0.46	0.0209	0	0.63	0.0297	0.59	0.0265	0	-1.54	8.07e-06	-0.95	6.83e-07	0	2	2	1	1	2	2	1	1	3	2	2	2	3	2	1	2	1	1	1	0	1	1	1	1	1	1	1	1	1	1	1
AL353593.1	ENSG00000269934	lncRNA	1	-0.09	0.792	-0.09	0.77	0	-0.32	0.372	-0.32	0.297	0	-0.49	0.193	-0.56	0.00124	0	2	3	2	2	3	2	3	2	2	2	2	2	2	3	3	2	2	1	1	1	2	2	1	2	1	1	1	1	2	1	1
AL353622.1	ENSG00000270605	lncRNA	1	0.12	0.823	0.11	0.803	0	0.2	0.792	0.18	0.782	0	-1.27	0.0129	-0.96	0.00016	0	2	1	1	1	1	1	1	1	1	1	1	1	1	1	1	1	0	1	0	1	1	1	1	1	1	0	1	1	1	0	1
AL353625.1	ENSG00000213073	transcribed_processed_pseudogene	6	0.19	0.608	0.19	0.577	0	0.01	0.991	0.01	1	0	0.31	0.524	0.45	0.027	0	1	1	2	1	2	2	1	1	1	1	1	2	1	1	2	2	2	2	1	2	2	2	1	2	1	2	2	1	1	2	2
AL353743.1	ENSG00000165121	transcribed_unprocessed_pseudogene	9	-0.18	0.302	-0.17	0.285	0	-0.11	0.71	-0.11	0.689	0	-0.46	0.0415	-0.31	0.00811	0	4	5	4	5	5	5	3	4	4	3	4	4	4	4	4	3	3	4	3	4	3	3	3	3	3	3	4	3	3	4	3
AL353748.3	ENSG00000287769	lncRNA	9	-0.26	0.467	-0.23	0.469	0	-0.17	0.74	-0.2	0.687	0	0.3	0.57	0.17	0.512	0	1	2	1	2	1	1	1	1	1	2	1	1	1	1	1	1	1	1	2	1	1	1	2	2	2	1	2	1	2	1	1
AL353763.1	ENSG00000279456	TEC	9	-0.41	0.419	-0.39	0.361	0	-0.19	NA	-0.19	0.847	0	0.29	0.721	-0.26	0.421	0	1	1	1	0	1	1	0	1	0	1	0	0	0	0	0	1	1	1	1	0	0	1	1	1	1	0	1	0	0	1	0
AL353763.2	ENSG00000280077	TEC	9	-0.03	0.85	-0.03	0.89	0	0.14	0.301	0.15	0.241	0	-0.03	0.916	0.3	0.000235	0	8	7	7	7	8	6	6	6	7	7	6	6	7	7	7	8	7	8	8	12	8	7	8	9	7	9	9	13	8	8	8
AL353796.1	ENSG00000259994	lncRNA	10	0.01	0.971	0.02	0.981	0	-0.04	0.949	-0.03	0.956	0	0.07	0.885	0.06	0.82	0	2	2	2	2	2	1	1	2	2	2	2	2	2	2	2	2	2	1	2	2	3	2	2	1	2	3	2	1	2	1	1
AL353804.1	ENSG00000228906	lncRNA	X	0.1	0.849	0.1	0.844	0	-0.18	NA	-0.19	0.816	0	-0.41	0.497	-0.39	0.134	0	1	1	1	1	1	1	1	1	1	1	1	1	1	1	1	1	1	1	1	0	1	0	1	1	1	0	1	1	0	1	1
AL353807.3	ENSG00000246203	unprocessed_pseudogene	1	-0.11	0.822	-0.1	0.842	0	-0.04	0.964	-0.04	0.976	0	-0.29	0.609	0.12	0.665	0	1	1	1	1	1	1	1	1	1	1	1	1	1	1	2	1	1	1	1	1	1	1	2	1	1	1	1	1	1	1	1
AL353807.5	ENSG00000287839	lncRNA	1	0.79	0.0164	0.81	0.0078	0	0.34	0.357	0.33	0.305	0	1.96	1.27e-06	1.91	2.42e-17	0	0	0	1	0	0	1	0	0	1	1	1	0	1	1	1	1	2	2	1	3	2	1	1	1	2	2	2	3	2	2	2
AL354714.2	ENSG00000213080	processed_pseudogene	1	-0.11	0.786	-0.1	0.757	0	0.06	0.913	0.06	0.912	0	0.21	0.651	0.51	0.00484	0	2	1	1	1	2	2	1	1	1	1	2	1	1	2	1	2	2	2	2	2	2	3	2	2	2	2	3	2	1	2	2
AL354718.1	ENSG00000275160	processed_pseudogene	9	-0.16	0.572	-0.16	0.522	0	0.16	0.703	0.17	0.669	0	-0.92	0.00233	-0.85	8.05e-08	0	3	4	2	3	2	3	2	3	3	2	3	2	3	2	3	3	2	2	2	2	1	1	2	2	2	2	1	2	1	2	2
AL354733.3	ENSG00000235298	lncRNA	9	0.16	0.8	0.18	0.795	0	0.2	NA	0.18	0.838	0	-1.05	0.118	-0.44	0.189	0	0	1	0	0	1	0	0	0	0	1	1	0	1	0	0	1	0	0	0	0	0	0	0	0	0	0	0	0	0	0	0
AL354740.1	ENSG00000225339	lncRNA	6	0.3	0.516	0.29	0.44	0	-0.06	NA	-0.05	0.965	0	-0.08	0.924	-0.36	0.269	0	1	0	0	1	1	1	0	0	1	1	1	1	1	1	1	1	1	0	1	1	1	0	1	0	0	0	1	1	1	0	0
AL354751.1	ENSG00000234537	unprocessed_pseudogene	9	-0.49	0.514	-0.43	0.522	0	-0.03	NA	0.07	0.95	0	2.08	0.00157	1.38	2.59e-05	0	0	0	0	0	0	0	0	0	0	0	0	0	0	0	0	0	1	0	0	0	1	0	1	1	1	0	0	1	1	0	1
AL354798.1	ENSG00000273628	unprocessed_pseudogene	13	-0.27	0.596	-0.25	0.544	0	-0.08	0.925	-0.08	0.93	0	0.63	0.259	0.63	0.0135	0	1	0	1	1	1	0	1	1	1	1	0	1	0	0	0	1	1	1	1	1	1	1	1	1	1	1	1	1	1	1	1
AL354813.1	ENSG00000255438	lncRNA	20	-0.98	0.217	-0.67	0.369	0	0.5	NA	0.47	0.502	0	0	0.998	0.87	0.0414	0	0	0	0	0	0	0	0	0	0	0	0	0	0	0	0	0	1	1	0	0	1	0	0	1	1	1	0	0	0	1	1
AL354836.1	ENSG00000226332	lncRNA	20	-0.19	0.514	-0.17	0.53	0	0.1	0.827	0.11	0.804	0	-0.26	0.497	-0.08	0.692	0	2	2	1	2	2	2	2	1	2	1	2	1	2	2	2	1	2	2	1	2	1	2	2	2	2	2	1	2	2	2	2
AL354892.2	ENSG00000232640	lncRNA	6	0.19	0.739	0.22	0.635	0	-0.13	0.876	-0.14	0.842	0	0.12	0.883	0.52	0.068	0	1	1	1	2	1	1	0	1	2	1	0	1	1	1	1	1	1	1	1	1	1	1	1	2	1	1	1	1	1	1	1
AL354892.3	ENSG00000266896	lncRNA	6	0.06	0.941	0.06	0.974	0	0.03	NA	0.05	0.998	0	-0.06	0.96	-0.49	0.168	0	0	1	1	0	0	1	1	0	0	0	1	0	0	1	1	1	0	0	0	0	1	0	0	0	0	0	0	1	0	0	0
AL354920.1	ENSG00000254473	lncRNA	9	-0.28	0.435	-0.29	0.383	0	-0.11	0.863	-0.1	0.894	0	0.41	0.415	-0.14	0.552	0	1	1	2	2	1	1	1	1	1	1	1	1	1	1	1	1	1	2	1	1	1	1	1	1	2	1	1	1	1	1	1
AL355001.2	ENSG00000275964	lncRNA	13	-0.19	0.657	-0.17	0.659	0	-0.18	0.753	-0.15	0.784	0	1.16	0.00527	0.64	0.00384	0	2	2	2	1	1	1	1	1	0	1	2	1	1	2	1	1	3	2	2	3	2	1	2	2	2	1	1	2	3	2	2
AL355032.1	ENSG00000241494	processed_pseudogene	14	0.07	0.534	0.08	0.356	0	0.08	0.563	0.08	0.51	0	-0.16	0.249	-0.12	0.0553	0	24	19	22	23	19	21	22	22	19	23	22	25	20	24	27	22	19	21	22	18	18	20	19	20	22	22	21	21	16	25	20
AL355075.2	ENSG00000258515	lncRNA	14	-0.5	0.233	-0.49	0.168	0	-0.27	NA	-0.29	0.66	0	-0.56	0.376	-0.52	0.0664	0	1	1	0	0	1	1	1	1	1	1	0	1	1	0	1	1	1	0	1	1	1	1	1	0	1	1	0	0	0	0	0
AL355075.6	ENSG00000287735	lncRNA	14	0.01	0.99	0.02	1	0	-0.04	NA	-0.04	0.97	0	0.97	0.185	0.88	0.00653	0	0	0	1	0	0	0	0	0	0	0	0	0	1	0	0	0	1	1	0	1	1	0	1	1	0	1	1	1	1	0	0
AL355355.2	ENSG00000234175	processed_pseudogene	10	0.25	0.74	0.31	0.647	0	-0.59	NA	-0.56	0.278	0	1.49	0.0244	1.02	0.00144	0	0	0	0	0	0	0	0	0	0	1	0	0	0	0	0	0	1	0	1	0	1	1	0	1	1	0	0	0	1	0	0
AL355388.1	ENSG00000273002	lncRNA	1	-0.38	0.562	-0.39	0.459	0	0.19	NA	0.21	0.809	0	-0.96	0.228	0.05	0.968	0	1	1	0	1	0	0	0	0	0	0	0	1	1	0	0	0	0	1	1	1	0	0	0	0	1	0	1	1	0	0	0
AL355488.1	ENSG00000273373	lncRNA	1	0.13	0.756	0.14	0.72	0	-0.37	0.394	-0.43	0.234	0	-0.76	0.0849	-0.21	0.378	0	1	3	1	2	2	1	2	1	2	1	1	2	2	3	1	2	1	1	2	2	1	1	1	2	1	1	1	2	1	1	2
AL355512.1	ENSG00000273143	lncRNA	10	0.64	0.111	0.61	0.0682	0	-0.15	NA	-0.15	0.86	0	1.04	0.0525	0.63	0.0216	0	0	0	0	1	1	0	0	1	1	1	1	1	1	1	1	1	1	1	1	1	1	0	0	1	1	0	1	0	1	0	1
AL355574.1	ENSG00000238058	lncRNA	9	0.23	0.46	0.25	0.358	0	-0.06	0.914	-0.06	0.917	0	0.39	0.358	0.26	0.189	0	1	2	2	2	1	1	1	1	2	1	1	2	1	2	1	2	2	1	1	2	2	2	2	2	1	2	1	1	1	1	2
AL355803.1	ENSG00000237371	lncRNA	20	-0.15	0.836	-0.15	0.912	0	-0.42	NA	-0.39	0.377	0	0.71	0.288	1.36	4.13e-07	0	0	0	0	1	0	0	0	0	0	1	0	0	0	0	0	0	1	1	1	1	1	1	1	1	0	0	1	1	0	1	1
AL355835.1	ENSG00000259072	lncRNA	14	-0.07	0.663	-0.06	0.704	0	0.21	0.168	0.22	0.136	0	-0.52	0.00169	-0.73	3.71e-16	1	8	9	8	8	8	7	8	8	6	8	9	8	8	8	7	7	6	5	5	4	5	4	5	4	7	5	5	6	6	5	5
AL355916.1	ENSG00000232774	lncRNA	14	0.34	0.363	0.31	0.335	0	0.17	0.797	0.15	0.84	0	-0.27	0.66	-0.47	0.0653	0	1	1	1	2	1	1	1	1	1	1	2	1	1	2	1	2	1	1	1	1	1	1	1	0	1	1	1	1	1	0	1
AL355916.2	ENSG00000258926	lncRNA	14	-0.18	0.413	-0.18	0.363	0	0.07	0.868	0.07	0.864	0	-0.38	0.221	-0.51	0.000292	0	2	4	3	3	2	3	3	3	2	3	2	3	2	2	2	2	2	2	3	2	2	1	2	2	2	1	2	3	2	2	2
AL355987.4	ENSG00000273066	lncRNA	9	-0.03	0.96	-0.03	1	0	0	NA	-0.06	0.981	0	-1.08	0.0601	-0.16	0.608	0	1	1	0	1	1	1	1	0	1	1	1	1	1	1	1	1	0	1	1	1	0	1	1	1	0	0	1	1	1	1	1
AL356019.2	ENSG00000258768	lncRNA	14	0.37	0.374	0.4	0.298	0	-0.16	0.803	-0.14	0.797	0	1.42	0.00248	0.94	0.00012	0	1	1	1	1	1	1	0	0	1	1	1	1	0	1	1	1	1	1	1	1	1	1	1	1	1	1	1	1	1	1	1
AL356056.2	ENSG00000231187	lncRNA	10	0.09	0.88	0.09	0.853	0	-0.26	NA	-0.31	0.613	0	-1.72	0.00759	-0.66	0.00997	0	1	1	1	1	1	1	1	1	0	1	1	1	1	1	1	1	0	1	1	0	0	1	0	0	0	1	1	0	0	0	0
AL356124.1	ENSG00000226149	lncRNA	6	-0.09	0.704	-0.08	0.685	0	0.03	0.939	0.04	0.921	0	0.21	0.479	0.34	0.00845	0	3	5	4	3	4	4	2	3	4	3	3	4	4	4	3	3	5	4	4	7	5	4	4	4	4	4	4	6	5	4	4
AL356275.1	ENSG00000285719	lncRNA	1	0.24	0.771	0.23	0.77	0	-0.18	NA	-0.22	0.642	0	1.61	0.0105	2.81	1.66e-24	0	0	0	0	0	0	0	0	0	0	0	0	0	0	0	0	0	0	2	1	2	1	2	2	1	1	1	1	1	1	1	1
AL356289.2	ENSG00000279096	TEC	1	-3.62	0.198	-0.58	0.907	0	-2.7	0.503	-0.56	0.953	0	-1.78	0.723	-0.62	0.823	0	0	12	10	8	10	0	0	8	0	0	0	19	0	0	13	0	1	0	6	7	2	0	15	0	0	5	0	0	0	1	15
AL356481.1	ENSG00000228395	lncRNA	9	-0.06	0.898	-0.05	0.943	0	-0.15	0.796	-0.15	0.81	0	0.23	0.676	0	1	0	1	1	1	2	1	2	1	1	1	1	1	1	1	1	1	1	1	1	1	1	1	2	1	2	2	1	1	1	1	1	1
AL356488.3	ENSG00000273382	lncRNA	1	0.14	0.739	0.13	0.724	0	-0.08	0.905	-0.08	0.91	0	-0.01	0.988	-0.06	0.844	0	1	1	1	2	1	1	1	2	1	1	1	1	1	2	1	2	1	1	1	1	1	1	1	2	1	1	1	1	1	1	1
AL356489.2	ENSG00000260947	lncRNA	9	0.33	0.296	0.36	0.169	0	0.32	0.923	0.99	1	0	-7.66	7.5e-10	-8.42	1.79e-65	0	2	2	3	2	2	2	2	2	2	3	3	3	2	2	2	3	0	0	0	0	0	0	0	0	0	0	0	0	0	0	0
AL356534.1	ENSG00000286215	transcribed_processed_pseudogene	6	0.18	0.842	0.15	0.931	0	0.63	NA	0.57	0.153	0	0.77	0.324	1.52	8.67e-06	0	0	0	0	0	0	0	0	0	0	0	0	0	0	0	0	0	1	1	0	1	0	1	0	1	1	1	1	1	1	1	1
AL356535.1	ENSG00000213087	processed_pseudogene	6	0.38	0.919	0.43	0.921	0	0.09	0.991	-0.25	0.981	0	0.33	0.947	0.82	0.715	0	0	2	0	1	0	0	1	2	3	0	0	0	0	2	0	4	0	0	2	0	0	3	3	2	0	2	2	3	3	0	0
AL356776.2	ENSG00000286340	lncRNA	6	0.1	0.891	0.09	0.904	0	-0.48	NA	-0.46	0.516	0	-0.09	0.927	-0.37	0.288	0	0	0	1	0	1	0	1	1	0	0	1	1	0	1	0	0	0	0	0	0	0	0	0	0	0	0	0	0	0	0	0
AL356801.1	ENSG00000259318	processed_pseudogene	14	-0.67	0.15	-0.62	0.115	0	-0.31	NA	-0.31	0.67	0	0.61	0.427	-0.16	0.692	0	0	0	1	1	0	1	1	1	0	1	0	0	0	1	0	1	0	1	1	1	1	1	0	1	1	1	0	0	0	0	0
AL356968.2	ENSG00000235105	processed_pseudogene	1	0.41	0.526	0.44	0.434	0	-0.03	NA	0.03	1	0	1.11	0.131	0.64	0.0811	0	0	1	0	0	0	0	0	0	0	1	0	0	0	1	0	0	0	0	1	1	0	0	0	0	1	0	0	0	1	0	1
AL357054.4	ENSG00000272463	lncRNA	6	-0.15	0.9	-0.06	0.958	0	-0.12	NA	-0.14	0.886	0	2.76	0.000846	2.69	1.12e-13	0	0	0	0	0	0	0	0	0	0	0	0	0	0	0	0	0	1	1	1	1	1	1	0	1	1	1	1	1	1	1	1
AL357518.1	ENSG00000271897	lncRNA	6	0.53	0.18	0.54	0.117	0	0.17	NA	0.17	0.738	0	0.62	0.248	1.03	4.6e-05	0	1	0	0	0	0	0	1	0	1	0	1	0	0	1	1	1	1	1	1	1	1	1	1	1	1	1	1	1	1	1	1
AL358115.1	ENSG00000236364	lncRNA	1	0.14	0.83	0.16	0.793	0	0.03	NA	0	1	0	-0.63	0.408	-0.28	0.341	0	1	1	1	0	1	0	0	1	0	1	1	1	1	1	1	0	0	0	1	0	0	1	1	1	0	0	1	1	1	1	0
AL358472.2	ENSG00000272654	lncRNA	1	-0.18	0.711	-0.18	0.647	0	-0.15	0.824	-0.11	0.873	0	0.6	0.239	0.28	0.286	0	1	1	1	0	1	1	0	1	1	1	0	1	0	1	1	1	1	1	1	1	1	1	1	1	1	1	1	1	2	0	1
AL358472.4	ENSG00000282386	lncRNA	1	0.21	0.729	0.17	0.751	0	0.01	NA	-0.01	1	0	0.78	0.234	0.37	0.226	0	0	1	1	1	0	1	1	1	1	0	1	1	0	1	1	1	1	1	1	1	1	0	1	0	0	0	1	1	1	1	1
AL358942.1	ENSG00000225580	processed_pseudogene	6	0.73	0.249	0.73	0.102	0	0.11	NA	0.13	0.911	0	-0.2	0.874	-0.24	0.595	0	0	0	0	0	1	0	0	0	1	1	1	1	0	0	0	1	0	0	0	0	0	0	0	0	1	0	0	0	0	0	0
AL359091.4	ENSG00000273186	lncRNA	9	0.55	0.266	0.57	0.132	0	0.44	NA	0.43	0.571	0	-0.34	0.726	-0.89	0.0083	0	0	0	1	0	0	1	1	0	0	1	1	1	1	2	1	1	0	0	0	0	1	0	0	0	0	1	0	0	0	0	0
AL359220.1	ENSG00000247287	lncRNA	14	-0.04	0.796	-0.04	0.817	0	0.12	0.507	0.13	0.424	0	-0.7	4.8e-06	-0.32	0.000155	1	10	11	8	9	9	10	8	9	9	10	8	10	8	8	10	9	5	7	8	8	6	8	8	7	6	8	9	11	6	8	7
AL359504.1	ENSG00000271576	lncRNA	1	0.11	0.874	0.1	0.904	0	-0.28	NA	-0.27	0.787	0	0.41	0.616	-0.18	0.591	0	0	1	1	0	0	1	0	0	1	0	1	0	1	1	1	1	0	0	1	0	0	1	1	0	1	0	0	0	1	0	1
AL359636.2	ENSG00000234156	lncRNA	9	-0.28	0.483	-0.26	0.464	0	0.03	0.973	0.04	1	0	-0.75	0.132	-0.83	0.000558	0	1	1	1	1	1	1	1	1	1	1	1	1	1	1	1	1	1	1	1	0	1	0	0	1	1	1	1	1	1	1	1
AL359643.2	ENSG00000271978	lncRNA	6	-0.24	0.577	-0.24	0.496	0	0.07	NA	0.06	0.955	0	-0.99	0.0576	-1.02	3.47e-05	0	1	1	1	1	1	1	1	1	1	1	1	1	1	1	1	1	0	0	0	0	1	0	1	1	1	0	1	0	1	0	1
AL359711.2	ENSG00000260273	lncRNA	6	0.6	0.256	0.6	0.143	0	0.01	NA	0.03	0.998	0	-0.24	0.821	0.27	0.514	0	1	0	0	0	0	0	0	0	0	1	0	0	0	1	0	0	0	0	0	0	0	0	0	1	0	0	1	0	0	0	1
AL359715.1	ENSG00000233967	lncRNA	6	0.37	0.362	0.31	0.43	0	-0.07	0.935	-0.08	0.914	0	1.04	0.0293	0.4	0.122	0	1	1	1	0	0	1	1	1	1	1	1	1	1	1	1	1	2	1	1	1	1	1	1	1	1	1	1	1	1	1	1
AL359764.2	ENSG00000287516	lncRNA	1	0.48	0.188	0.47	0.103	0	-0.28	NA	-0.2	0.901	0	-3.54	1.79e-05	-2.22	1.75e-14	0	1	1	1	2	1	1	1	1	1	1	1	3	1	1	2	1	0	0	0	0	0	0	0	0	0	0	0	1	0	0	0
AL359878.1	ENSG00000205740	lncRNA	10	-0.38	0.48	-0.32	0.477	0	-0.07	NA	-0.05	1	0	-0.14	0.872	-0.42	0.198	0	1	1	0	1	0	0	1	0	0	0	1	0	0	0	1	0	0	0	1	1	1	0	0	0	1	0	0	1	0	0	0
AL359955.1	ENSG00000197550	unprocessed_pseudogene	9	0.64	0.0451	0.65	0.0172	0	0.41	0.619	0.38	0.65	0	-3	7.68e-08	-3.02	6.36e-26	0	2	4	2	2	1	2	1	2	1	3	2	5	4	4	3	5	0	0	0	0	0	0	0	1	0	0	0	1	0	0	0
AL360181.2	ENSG00000235245	lncRNA	10	-0.44	0.126	-0.44	0.0774	0	0.05	0.942	0.06	0.975	0	-1.25	0.00162	-0.77	0.000196	0	2	2	2	2	2	2	1	1	1	1	1	1	1	1	1	1	1	1	1	1	1	1	2	1	1	1	1	1	1	1	1
AL360181.3	ENSG00000254536	protein_coding	10	-0.07	0.865	-0.05	0.896	0	-0.15	0.756	-0.15	0.698	0	0.18	0.737	0.41	0.0344	0	1	2	2	1	1	1	1	1	1	2	1	1	1	2	1	2	2	1	2	3	2	2	3	2	1	2	2	2	1	2	2
AL360219.2	ENSG00000273264	lncRNA	1	-0.39	0.22	-0.37	0.172	0	-0.04	0.958	-0.05	0.969	0	-0.67	0.142	-0.52	0.0127	0	1	2	1	1	2	1	2	1	1	1	2	1	1	1	1	1	1	1	1	0	1	1	1	1	1	1	1	1	1	1	1
AL360270.1	ENSG00000232811	lncRNA	1	-0.18	0.729	-0.16	0.733	0	0.06	NA	0.07	0.953	0	-0.11	0.887	-0.5	0.0654	0	1	0	1	1	1	1	1	1	1	0	1	1	1	1	1	1	1	1	1	1	0	1	1	1	1	1	0	1	1	1	1
AL365181.2	ENSG00000272068	lncRNA	1	-0.27	0.823	-0.37	0.71	0	-0.22	NA	-0.21	0.667	0	2.61	0.000145	3.29	1.61e-23	0	0	0	0	0	0	0	0	0	0	0	0	0	0	0	0	0	1	1	1	1	1	1	1	1	1	1	1	1	1	1	1
AL365181.3	ENSG00000272405	lncRNA	1	-0.07	0.895	-0.1	0.854	0	-0.1	0.69	-0.07	0.755	0	3.51	1.09e-50	4.31	2.54e-232	1	1	0	0	0	2	0	1	0	1	0	1	0	1	1	0	0	14	14	12	12	12	13	11	13	18	11	12	10	16	10	10
AL365203.2	ENSG00000273038	lncRNA	10	0.01	0.931	0.03	0.844	0	0.04	0.836	0.05	0.801	0	0.51	6.61e-05	0.49	2.31e-12	1	15	13	15	12	15	11	13	12	17	14	11	10	14	17	15	12	19	17	18	19	23	18	16	19	24	18	19	21	22	14	18
AL365205.1	ENSG00000124593	protein_coding	6	0.02	0.949	0.03	0.931	0	-0.11	0.742	-0.11	0.726	0	-0.31	0.249	-0.54	1.03e-05	0	3	4	4	4	3	3	4	4	3	3	4	4	3	4	3	4	2	2	3	2	2	2	3	3	2	2	3	3	3	2	2
AL365217.1	ENSG00000214558	processed_pseudogene	6	-0.07	0.933	-0.03	0.989	0	0.08	NA	0.06	0.956	0	-0.26	0.78	0.05	0.921	0	1	0	0	1	0	0	0	0	0	0	0	1	0	0	0	0	1	0	0	0	0	1	1	0	0	0	0	0	0	0	1
AL365295.1	ENSG00000237356	lncRNA	14	-0.2	0.825	-0.2	0.834	0	-0.41	NA	-0.42	0.383	0	2.47	0.000142	2.15	3.39e-12	0	0	0	0	0	0	0	0	0	0	0	0	0	0	0	0	0	1	1	1	1	1	1	0	1	1	1	1	1	1	0	0
AL365330.1	ENSG00000272153	lncRNA	1	-0.13	0.801	-0.08	0.876	0	-0.47	0.299	-0.49	0.219	0	-0.27	0.678	0.31	0.245	0	1	1	1	1	1	1	1	2	1	1	1	1	2	1	1	1	1	1	1	2	1	2	1	1	1	1	1	1	1	1	2
AL390039.1	ENSG00000213569	processed_pseudogene	X	-0.06	0.907	-0.07	0.912	0	-0.3	0.493	-0.29	0.455	0	0.99	0.0219	0.48	0.0218	0	1	1	1	2	1	1	2	1	1	2	1	1	1	1	2	1	1	2	1	2	2	2	2	1	1	1	1	2	1	1	1
AL390066.2	ENSG00000224950	lncRNA	1	0	0.997	0.01	0.978	0	0.07	0.919	0.07	0.946	0	-0.83	0.0184	-0.92	7.56e-07	0	1	2	1	2	2	2	2	2	2	2	1	1	2	2	1	2	1	1	1	1	1	0	1	1	1	1	1	1	1	1	1
AL390195.1	ENSG00000243960	lncRNA	1	-0.41	0.548	-0.39	0.466	0	0.2	NA	0.17	0.836	0	0.15	0.891	0.17	0.678	0	0	1	0	0	0	0	0	0	0	0	0	0	0	0	0	0	0	0	0	0	0	1	0	1	1	0	0	1	1	1	1
AL390195.2	ENSG00000260948	lncRNA	1	-0.18	0.662	-0.19	0.569	0	0.17	0.761	0.17	0.746	0	0.37	0.458	0.08	0.788	0	2	3	2	1	2	1	1	1	1	1	1	1	1	1	1	2	2	1	1	2	2	1	2	1	2	1	2	1	2	2	1
AL390198.2	ENSG00000250090	unprocessed_pseudogene	20	-0.06	0.926	0.11	0.872	0	0.03	0.98	0.04	0.984	0	0.48	0.458	-0.3	0.332	0	1	3	1	2	2	2	1	1	0	3	1	3	1	2	1	2	1	1	1	1	2	1	1	1	1	1	1	2	1	0	2
AL390236.1	ENSG00000287427	lncRNA	10	0.21	0.696	0.24	0.539	0	0.19	NA	0.19	0.851	0	-0.93	0.126	-0.63	0.0439	0	1	0	1	1	0	1	1	1	1	1	1	1	1	0	1	0	1	1	0	0	1	0	1	0	0	1	1	0	0	1	0
AL390719.1	ENSG00000217801	transcribed_unprocessed_pseudogene	1	0.41	0.439	0.45	0.298	0	-0.09	NA	-0.07	0.956	0	1.28	0.0295	0.88	0.00214	0	1	0	1	0	0	0	0	0	0	0	1	1	0	1	1	0	0	1	1	1	1	1	1	1	1	1	0	1	1	1	1
AL390728.4	ENSG00000227671	transcribed_unprocessed_pseudogene	1	-0.03	0.608	-0.02	0.744	0	-0.01	0.935	-0.01	0.932	0	-0.09	0.199	-0.08	0.0548	0	46	52	51	47	44	50	44	45	46	50	44	46	44	48	47	47	41	39	47	51	42	38	50	49	44	41	43	48	42	40	45
AL390728.6	ENSG00000259865	lncRNA	1	-0.22	0.042	-0.21	0.032	0	0.03	0.926	0.02	0.963	0	-0.76	3.38e-07	-0.6	1.21e-13	1	11	11	13	11	11	12	14	11	10	10	10	10	10	12	8	11	7	7	8	8	6	7	9	11	7	8	7	9	7	8	7
AL390879.1	ENSG00000234062	transcribed_unprocessed_pseudogene	X	0.3	0.587	0.31	0.529	0	-0.1	NA	-0.1	0.898	0	1.15	0.0533	0.6	0.0439	0	1	1	1	1	0	0	0	0	1	1	0	0	0	1	1	1	1	0	1	1	1	1	1	1	1	1	1	1	1	0	1
AL390955.2	ENSG00000271040	lncRNA	6	-0.05	0.953	-0.03	1	0	-0.16	NA	-0.11	0.934	0	0.92	0.273	0.66	0.062	0	0	0	0	0	1	0	0	0	0	0	0	0	0	1	0	0	1	1	0	1	0	1	0	0	1	0	0	1	0	0	1
AL391058.1	ENSG00000232499	processed_pseudogene	1	-0.07	0.896	-0.05	0.941	0	0.13	0.849	0.12	0.854	0	-1.01	0.0375	-0.33	0.162	0	1	1	1	1	1	1	1	1	1	1	1	1	1	1	1	1	1	1	1	1	0	1	1	1	0	1	1	1	0	1	1
AL391095.1	ENSG00000224635	lncRNA	20	-0.21	0.697	-0.19	0.679	0	0.03	NA	0.04	0.993	0	-2.05	0.000765	-1.5	2.04e-07	0	1	1	1	1	1	1	1	1	1	0	1	1	1	1	1	1	0	0	0	0	0	0	0	0	0	0	0	0	0	0	0
AL391121.1	ENSG00000272933	lncRNA	10	0.08	0.276	0.09	0.171	0	0.03	0.817	0.03	0.814	0	0.01	0.928	-0.2	7.71e-05	0	27	24	25	27	26	28	31	29	30	28	30	29	27	28	30	29	28	24	22	26	25	21	21	22	29	23	22	25	27	23	22
AL391280.2	ENSG00000250995	processed_pseudogene	X	-0.19	0.787	-0.16	0.787	0	-0.1	NA	-0.09	0.964	0	-0.29	0.753	-0.22	0.56	0	0	1	1	0	1	1	1	1	1	0	1	1	0	1	1	0	1	1	0	1	0	0	1	0	0	0	1	0	1	0	1
AL391422.1	ENSG00000219992	processed_pseudogene	6	0.06	0.943	0.03	0.986	0	-0.02	NA	-0.04	0.975	0	1.52	0.00902	1.57	1.01e-08	0	0	0	0	0	0	1	0	0	0	0	0	0	1	0	0	0	1	1	1	2	1	1	1	1	1	1	1	1	1	1	1
AL391422.4	ENSG00000270504	lncRNA	6	-0.29	1.73e-10	-0.28	5.13e-10	0	-0.11	0.0397	-0.11	0.0403	0	0.54	2.06e-16	0.66	5.06e-62	1	38	29	30	36	36	32	31	33	30	25	25	28	28	29	24	27	55	50	52	53	50	57	48	53	49	49	48	45	50	51	47
AL391684.1	ENSG00000224934	lncRNA	10	0.06	0.86	0.08	0.792	0	0	0.997	-0.04	0.986	0	-0.55	0.141	-0.57	0.000518	0	1	2	2	2	1	2	2	2	1	2	2	2	1	3	2	2	1	1	2	2	1	1	2	2	1	1	1	1	1	1	1
AL391834.1	ENSG00000272842	lncRNA	9	-0.55	0.236	-0.51	0.189	0	-0.27	NA	-0.31	0.62	0	-1.04	0.101	-0.23	0.449	0	1	0	0	0	1	0	1	1	0	0	1	0	1	1	0	0	0	0	1	1	0	0	1	1	0	0	1	1	0	1	0
AL391834.2	ENSG00000273226	lncRNA	9	0.12	0.8	0.15	0.736	0	-0.34	0.529	-0.33	0.475	0	-0.31	0.624	-0.22	0.401	0	1	2	1	1	1	1	1	1	1	2	1	1	1	1	1	1	1	1	1	1	1	1	1	1	1	1	1	1	0	1	1
AL391840.3	ENSG00000287811	lncRNA	6	0.09	0.898	0.09	0.917	0	-0.31	NA	-0.36	0.556	0	-0.73	0.271	0	1	0	1	0	0	1	1	1	0	0	0	0	0	1	1	1	0	1	0	1	1	0	0	1	1	0	0	0	1	0	1	0	0
AL391987.2	ENSG00000204805	protein_coding	9	0.15	0.772	0.17	0.707	0	0.5	NA	0.5	0.383	0	-0.64	0.3	-1.14	3.36e-05	0	1	1	1	1	1	1	1	1	1	1	1	1	1	1	1	1	1	0	0	0	0	0	0	1	1	1	1	0	1	0	1
AL391988.1	ENSG00000277879	lncRNA	10	-0.2	0.601	-0.2	0.566	0	-0.22	0.687	-0.23	0.659	0	-0.52	0.29	-0.46	0.0359	0	1	1	2	2	1	1	1	2	1	1	1	1	1	1	1	1	1	1	1	1	1	1	1	1	0	1	1	1	1	1	1
AL441992.1	ENSG00000223478	lncRNA	9	-0.04	0.926	-0.03	0.978	0	-0.04	0.953	-0.04	0.953	0	0.64	0.0607	0.17	0.333	0	2	1	2	2	1	1	2	1	2	2	2	1	1	2	2	1	2	2	1	3	2	1	1	2	2	2	1	2	2	1	1
AL442003.1	ENSG00000285803	lncRNA	10	-0.5	0.25	-0.47	0.204	0	-0.11	0.888	-0.08	0.914	0	0.32	0.661	0.34	0.227	0	1	1	0	1	1	1	1	1	0	1	0	1	0	1	1	1	1	1	1	2	1	1	1	1	1	1	1	1	0	1	1
AL442067.3	ENSG00000286416	lncRNA	13	0.05	0.952	0.04	0.965	0	0.05	NA	0.02	1	0	1.58	0.0493	0.17	0.633	0	0	0	1	1	0	1	1	0	0	0	1	0	0	1	1	0	1	1	0	0	1	0	0	0	0	0	1	0	0	1	0
AL442125.1	ENSG00000276248	lncRNA	13	-0.14	0.551	-0.13	0.512	0	0.09	0.786	0.1	0.748	0	-0.07	0.854	-0.2	0.177	0	4	4	3	4	3	4	3	4	3	3	3	4	3	4	3	3	3	3	3	4	4	2	3	3	3	3	4	4	3	3	3
AL442125.2	ENSG00000276916	lncRNA	13	-0.15	0.821	-0.18	0.768	0	-0.3	NA	-0.26	0.709	0	-0.63	0.375	-0.37	0.277	0	1	0	1	1	0	0	1	0	1	0	1	0	1	1	1	1	1	0	1	1	0	0	0	0	0	1	0	0	0	1	0
AL445309.1	ENSG00000272320	lncRNA	6	-0.19	0.769	-0.2	0.72	0	-0.28	0.745	-0.27	0.754	0	-1.3	0.0589	-0.61	0.0585	0	0	2	2	1	1	1	1	1	0	2	1	1	1	0	1	1	1	1	1	0	0	1	1	1	0	0	1	1	0	1	0
AL445363.3	ENSG00000279423	TEC	14	0.16	0.0457	0.17	0.0245	0	0.13	0.204	0.13	0.18	0	-0.14	0.274	-0.19	0.00257	0	15	16	18	16	17	16	19	17	20	18	19	20	19	20	17	17	16	14	14	13	14	16	14	15	18	14	16	16	16	15	18
AL445524.1	ENSG00000233461	lncRNA	1	-0.16	0.71	-0.16	0.697	0	0.13	0.748	0.1	0.788	0	1.3	0.000109	1.63	2.22e-20	0	1	1	0	1	1	1	1	1	1	1	1	1	1	1	1	1	2	4	2	2	2	4	2	3	3	3	3	3	3	3	2
AL445665.1	ENSG00000176134	transcribed_unprocessed_pseudogene	9	-0.19	0.607	-0.13	0.729	0	0.05	0.946	0.04	0.97	0	-2.42	1.53e-10	-1.25	7.17e-10	0	4	4	2	1	3	3	2	1	3	2	2	1	5	1	2	1	1	1	1	2	1	1	1	1	1	1	1	1	1	1	1
AL445931.1	ENSG00000235138	lncRNA	9	0.28	0.559	0.28	0.486	0	-0.34	0.589	-0.37	0.479	0	-0.68	0.263	-0.06	0.903	0	1	1	1	0	1	1	1	1	1	1	1	1	2	1	1	1	1	0	1	1	0	1	1	1	0	1	1	0	1	1	1
AL449212.1	ENSG00000244932	unprocessed_pseudogene	3	-0.25	0.148	-0.23	0.135	0	0.03	0.952	0.03	0.956	0	-0.67	0.00231	-0.36	0.00366	0	5	4	3	3	4	4	4	5	5	3	3	3	3	4	3	3	3	3	3	3	3	3	3	3	2	3	3	4	3	3	2
AL450124.1	ENSG00000204556	unprocessed_pseudogene	20	-0.01	0.987	0.01	1	0	-0.01	0.981	-0.01	0.989	0	-0.22	0.494	-0.4	0.00345	0	3	2	3	3	3	3	4	4	3	4	3	3	3	3	2	3	3	2	2	3	2	2	2	2	2	2	2	3	2	2	2
AL450326.1	ENSG00000230555	lncRNA	10	0.13	0.801	0.15	0.754	0	0.38	0.391	0.36	0.342	0	0.37	0.534	0.39	0.13	0	1	1	1	1	1	1	0	0	1	1	1	1	1	0	1	1	1	1	0	1	1	1	1	1	1	1	1	1	1	1	1
AL450405.1	ENSG00000230202	processed_pseudogene	6	0.09	0.344	0.1	0.311	0	-0.07	0.606	-0.08	0.604	0	-0.2	0.0962	-0.11	0.146	0	42	40	48	47	47	41	46	40	54	46	42	51	43	47	49	43	39	40	39	41	37	53	33	42	38	38	39	39	39	39	39
AL450998.2	ENSG00000237938	lncRNA	1	-0.37	0.285	-0.37	0.206	0	-0.23	0.689	-0.22	0.71	0	-0.49	0.333	-0.31	0.215	0	1	1	1	1	1	1	1	1	1	1	1	1	1	1	1	1	1	1	1	1	1	1	1	1	1	0	1	1	1	1	1
AL451042.2	ENSG00000227959	lncRNA	1	-0.12	0.854	-0.08	0.889	0	-0.16	NA	-0.15	0.849	0	0.41	0.565	0.37	0.212	0	1	0	1	1	1	1	1	0	0	1	1	1	0	1	0	1	1	1	1	1	1	1	1	1	1	1	1	1	1	0	0
AL451123.1	ENSG00000285103	lncRNA	9	-0.19	0.725	-0.18	0.721	0	-0.24	NA	-0.23	0.741	0	-0.7	0.261	-0.29	0.308	0	1	0	1	1	1	1	0	1	1	1	0	1	0	1	1	1	0	0	0	1	0	1	1	0	0	1	0	1	1	0	0
AL451165.2	ENSG00000272288	lncRNA	6	-0.04	0.957	-0.03	0.994	0	0.06	NA	0.08	0.976	0	0.02	0.987	-0.12	0.752	0	1	1	1	1	0	1	1	1	0	1	0	1	1	1	1	1	1	1	0	1	0	1	1	1	0	1	0	1	1	0	1
AL512353.1	ENSG00000228192	lncRNA	1	0.01	0.992	-0.04	0.978	0	0.14	NA	0.15	0.898	0	-0.32	0.712	-0.37	0.306	0	1	1	0	0	1	1	0	0	0	1	1	1	1	0	1	1	1	1	0	0	1	1	0	0	0	0	1	1	0	0	1
AL512605.1	ENSG00000236252	transcribed_processed_pseudogene	9	1.07	0.0427	1.05	0.0171	0	-0.17	NA	-0.15	0.867	0	-0.3	0.801	1.31	0.000205	0	0	0	0	0	0	0	0	0	1	0	1	0	0	0	0	0	0	0	0	1	0	0	0	1	0	0	0	1	0	0	1
AL512625.1	ENSG00000170161	lncRNA	9	-0.21	0.518	-0.21	0.44	0	-0.11	0.819	-0.1	0.805	0	0.53	0.149	0.41	0.021	0	1	2	2	2	2	3	2	2	2	2	2	2	2	1	1	2	2	3	3	3	3	2	3	2	2	3	1	3	3	2	2
AL512625.3	ENSG00000287168	lncRNA	9	0.27	0.573	0.27	0.464	0	-0.63	NA	-0.6	0.465	0	-2.85	9.67e-05	-2.32	9.5e-15	0	1	1	1	1	1	1	1	1	1	1	1	1	1	2	1	1	0	0	0	0	0	0	0	0	0	0	0	0	0	0	0
AL512652.2	ENSG00000279135	TEC	13	0.14	0.853	0.09	0.928	0	-0.24	NA	-0.24	0.648	0	1.54	0.00779	1.16	4.34e-05	0	0	0	0	1	0	0	0	1	0	1	0	1	0	0	1	0	1	1	1	1	1	0	1	1	1	1	1	1	1	1	1
AL512770.1	ENSG00000228302	lncRNA	10	-0.12	0.826	-0.13	0.827	0	-0.22	NA	-0.17	0.783	0	0.16	0.821	-0.14	0.722	0	1	1	0	1	1	1	1	1	1	1	0	1	1	1	0	1	1	0	1	1	1	1	1	1	1	0	0	1	1	0	1
AL512791.1	ENSG00000258424	lncRNA	14	-0.37	0.231	-0.35	0.246	0	-0.17	0.65	-0.15	0.64	0	1.23	0.000196	1.57	1.65e-21	0	1	1	1	1	1	1	1	0	1	1	1	0	1	1	1	1	2	3	3	3	2	3	3	3	2	2	3	3	2	1	3
AL512791.2	ENSG00000275198	lncRNA	14	0.32	0.583	0.31	0.524	0	0.02	NA	0.02	1	0	1.24	0.0443	0.87	0.00354	0	0	0	0	0	0	0	0	0	0	1	0	1	1	0	1	0	1	1	1	1	1	1	1	1	1	1	1	1	1	0	0
AL512844.1	ENSG00000232952	processed_pseudogene	1	-0.3	0.594	-0.3	0.525	0	0.3	NA	0.27	0.728	0	-0.74	0.282	-0.64	0.0393	0	1	1	0	0	0	1	1	1	0	1	0	1	1	0	1	0	1	0	1	0	0	0	0	0	0	1	1	0	0	0	0
AL513165.1	ENSG00000234160	lncRNA	9	-0.05	0.933	-0.02	0.988	0	-0.4	0.427	-0.4	0.35	0	-0.6	0.261	-0.35	0.168	0	1	1	1	1	1	1	1	1	1	1	2	1	1	1	1	1	1	0	1	1	1	1	1	2	0	1	1	1	0	1	1
AL513175.2	ENSG00000236792	processed_pseudogene	1	-0.25	0.765	-0.26	0.715	0	0.27	NA	0.23	0.798	0	-0.2	0.869	-0.26	0.532	0	0	0	0	1	0	0	0	1	0	0	0	0	0	0	1	0	1	0	1	0	0	0	0	0	0	0	1	0	0	1	0
AL513314.2	ENSG00000276997	lncRNA	1	0.4	0.508	0.41	0.375	0	0.17	NA	0.18	0.864	0	-0.87	0.32	-0.83	0.0203	0	0	1	0	1	0	0	0	0	1	1	0	1	0	0	1	1	0	0	0	0	0	0	0	0	0	0	0	0	0	0	0
AL513327.1	ENSG00000225313	lncRNA	1	-0.05	0.889	-0.05	0.883	0	0.04	0.931	0.05	0.922	0	-0.52	0.089	-0.26	0.0962	0	3	6	4	4	4	4	3	3	4	3	2	3	5	4	4	4	2	4	4	4	3	2	4	3	3	3	2	4	3	4	3
AL513477.1	ENSG00000269896	transcribed_processed_pseudogene	1	-0.56	0.213	-0.55	0.111	0	-0.5	NA	-0.48	0.438	0	-1.47	0.0151	-0.86	0.00281	0	1	2	1	1	1	0	1	1	1	1	1	0	1	1	0	1	1	1	1	1	0	0	0	0	0	0	1	0	0	0	0
AL513497.1	ENSG00000279443	TEC	1	0.62	0.188	0.62	0.115	0	-0.05	NA	-0.05	0.967	0	0.45	0.555	0.58	0.0666	0	0	0	0	0	1	0	0	0	0	1	0	0	0	1	0	1	1	1	0	1	1	1	0	0	1	1	1	1	0	1	1
AL513534.1	ENSG00000221184	miRNA	10	0.05	0.909	0.09	0.881	0	-0.27	0.52	-0.28	0.414	0	0.11	0.847	0.3	0.168	0	1	1	1	1	2	1	1	1	1	1	1	2	1	1	1	2	1	1	2	2	1	1	2	1	1	1	1	1	1	1	1
AL513550.1	ENSG00000228506	lncRNA	6	-0.13	0.568	-0.12	0.582	0	-0.14	0.622	-0.14	0.576	0	0.27	0.349	0.28	0.0315	0	3	2	3	3	4	3	3	3	3	4	2	3	2	3	3	3	4	3	3	4	3	3	4	4	3	3	4	3	3	3	4
AL583856.1	ENSG00000232389	processed_pseudogene	6	0.11	0.708	0.12	0.673	0	-0.01	0.985	-0.01	1	0	0.1	0.808	0.57	0.000203	0	2	2	1	1	2	1	1	2	2	2	2	1	2	2	2	1	2	2	2	2	2	2	3	3	2	2	3	3	2	2	2
AL589765.4	ENSG00000249602	lncRNA	1	-0.07	0.927	-0.06	0.983	0	0.62	NA	0.65	0.0862	0	0.51	0.503	0.57	0.0674	0	0	0	0	1	0	0	0	0	0	0	0	0	0	0	0	0	0	0	1	1	1	0	0	0	1	0	1	1	1	1	1
AL589880.1	ENSG00000229939	processed_pseudogene	X	-0.08	0.811	-0.07	0.813	0	-0.13	0.781	-0.13	0.775	0	-1.07	0.000477	-0.77	5.89e-07	0	3	3	3	2	2	2	3	3	2	2	3	2	3	3	2	3	1	2	1	2	1	2	1	2	1	2	2	2	1	1	2
AL589935.1	ENSG00000232295	lncRNA	6	0.34	0.574	0.33	0.544	0	0.08	NA	0.08	0.953	0	2.18	3.18e-05	1.74	4e-11	0	0	0	0	0	0	1	0	0	1	0	0	1	0	0	0	1	1	1	1	1	1	1	1	1	1	1	1	1	1	1	1
AL589993.1	ENSG00000216809	processed_pseudogene	6	0.14	0.81	0.16	0.787	0	-0.16	NA	-0.17	0.821	0	-0.17	0.831	0.18	0.603	0	1	1	1	1	1	1	0	1	0	1	1	1	1	1	1	1	1	1	1	1	0	1	1	1	0	0	0	1	1	1	1
AL590004.3	ENSG00000260604	lncRNA	6	0.26	0.00025	0.28	0.000487	0	0.17	0.0169	0.17	0.0456	0	3.27	9.95e-274	3.2	0	1	17	18	13	17	20	18	16	21	18	28	18	20	22	23	20	18	181	133	139	191	169	140	147	177	175	145	184	217	187	138	171
AL590064.1	ENSG00000287837	lncRNA	13	-0.18	0.775	-0.15	0.77	0	-0.33	NA	-0.28	0.658	0	-0.54	0.452	-0.09	0.83	0	1	1	1	0	1	1	1	1	1	1	0	1	1	0	1	1	1	0	1	1	1	1	1	0	0	0	1	1	0	1	0
AL590226.1	ENSG00000228401	lncRNA	9	0.14	0.581	0.14	0.512	0	0.1	0.786	0.1	0.745	0	-0.05	0.893	0.06	0.779	0	3	2	3	3	3	2	3	2	3	3	3	2	3	2	2	3	3	3	3	3	2	3	2	3	4	2	3	3	3	3	3
AL590282.1	ENSG00000274024	processed_pseudogene	X	-0.07	0.946	0.02	1	0	0.12	NA	0.13	0.911	0	0.12	0.933	-0.09	0.83	0	0	1	0	0	0	0	1	0	0	0	0	1	0	1	0	1	0	0	0	1	0	0	0	0	0	0	0	1	1	0	0
AL590399.1	ENSG00000204802	lncRNA	9	-0.15	0.725	-0.13	0.725	0	0.34	0.454	0.32	0.446	0	-0.65	0.151	-0.6	0.00494	0	1	1	2	1	2	2	1	1	1	2	1	1	2	2	1	1	1	1	1	1	1	1	1	1	1	2	1	1	1	1	1
AL590399.4	ENSG00000231995	processed_pseudogene	9	-0.04	0.934	-0.02	0.987	0	0.02	0.985	0.03	0.981	0	-0.42	0.412	-0.59	0.00924	0	1	2	2	1	1	1	1	1	1	2	1	1	1	2	1	1	1	1	1	1	1	1	1	1	1	1	1	1	0	1	1
AL590560.3	ENSG00000272668	lncRNA	1	-0.3	0.329	-0.29	0.274	0	-0.2	0.675	-0.22	0.589	0	0.42	0.342	0.01	0.988	0	1	2	2	3	1	1	2	1	2	1	2	2	1	2	2	1	2	2	2	2	2	1	1	3	2	1	1	2	1	1	2
AL590617.2	ENSG00000225177	lncRNA	6	0.17	0.319	0.18	0.235	0	0.09	0.747	0.1	0.731	0	-0.25	0.309	-0.2	0.11	0	5	5	4	4	5	5	4	4	6	4	5	5	5	5	5	5	4	4	3	4	5	3	3	4	4	3	5	5	4	3	4
AL590627.1	ENSG00000255585	transcribed_processed_pseudogene	9	0.27	0.556	0.22	0.603	0	0.37	0.496	0.39	0.42	0	0.09	0.905	-0.3	0.316	0	1	2	1	1	0	1	0	0	1	1	1	1	1	1	1	1	1	1	1	1	1	1	0	0	1	1	1	1	1	1	1
AL590666.2	ENSG00000229953	lncRNA	1	0.25	0.788	0.26	0.85	0	-0.23	0.665	-0.23	0.602	0	3.43	1.29e-09	3.61	9.01e-36	0	0	0	0	0	0	0	0	0	0	0	0	0	0	0	0	0	2	2	1	2	2	1	2	2	2	1	1	1	2	2	1
AL590705.3	ENSG00000242375	lncRNA	9	-0.07	0.763	-0.06	0.785	0	-0.06	0.849	-0.06	0.86	0	-0.09	0.776	0.03	0.873	0	4	4	4	4	3	3	4	4	3	4	4	3	4	3	4	4	3	4	4	4	3	3	4	4	4	3	4	3	3	4	4
AL590822.3	ENSG00000287356	lncRNA	1	-0.03	0.973	0.06	0.94	0	0.21	NA	0.21	0.808	0	0.1	0.921	0.01	0.966	0	1	0	0	1	0	0	1	0	1	0	1	0	0	0	0	0	1	0	0	1	0	0	1	1	1	0	0	0	1	0	1
AL590867.2	ENSG00000218426	processed_pseudogene	6	-0.03	0.932	-0.03	0.957	0	-0.16	0.703	-0.22	0.632	0	-0.04	0.931	0.2	0.384	0	7	7	6	5	7	5	5	5	6	6	5	6	7	4	7	5	7	6	5	4	5	15	8	5	8	5	5	6	4	7	5
AL591135.1	ENSG00000218418	processed_pseudogene	6	0.08	0.819	0.08	0.768	0	-0.14	0.71	-0.13	0.718	0	0.19	0.622	0.1	0.569	0	2	3	2	3	3	2	2	3	3	3	3	2	3	2	3	3	3	2	2	3	3	3	3	2	3	3	2	2	2	3	1
AL591379.1	ENSG00000182021	transcribed_unprocessed_pseudogene	9	-0.05	0.917	-0.03	0.983	0	-0.01	0.993	0.04	0.97	0	-0.96	0.0227	-0.65	0.00387	0	2	1	1	1	2	2	1	1	1	2	2	1	2	1	1	1	1	1	1	1	1	1	1	1	1	0	1	1	1	1	1
AL591806.3	ENSG00000270149	protein_coding	1	-0.43	0.12	-0.42	0.09	0	0.37	0.242	0.37	0.198	0	0.49	0.234	-0.03	0.959	0	1	1	1	1	1	2	1	2	1	1	1	1	1	1	1	1	1	1	1	1	2	1	1	1	2	1	2	2	2	1	2
AL591848.4	ENSG00000260855	lncRNA	1	0.01	0.986	0	1	0	-0.02	0.984	-0.03	1	0	-1.1	0.00447	-0.41	0.0437	0	1	2	1	1	2	2	2	1	2	1	1	1	1	2	1	1	1	1	1	2	1	1	1	1	1	1	1	1	1	1	1
AL591895.1	ENSG00000242861	lncRNA	1	-0.17	0.486	-0.17	0.438	0	-0.2	0.478	-0.2	0.46	0	0.25	0.438	0.18	0.277	0	2	2	3	2	2	2	2	1	2	2	2	2	2	2	1	2	2	2	3	2	3	2	2	3	2	2	2	2	2	2	2
AL592148.3	ENSG00000272750	lncRNA	1	0.22	0.683	0.22	0.619	0	0.22	0.773	0.21	0.745	0	-0.18	0.829	-0.26	0.403	0	1	1	1	1	1	0	1	1	1	1	1	0	1	1	1	1	1	1	1	1	1	0	1	1	1	1	1	1	1	1	1
AL592301.1	ENSG00000227512	lncRNA	9	0.15	0.804	0.14	0.805	0	-0.18	NA	-0.17	0.842	0	-0.27	0.716	0.07	0.879	0	1	1	1	1	1	1	0	0	1	1	0	1	1	0	1	1	1	1	1	1	1	1	1	0	0	1	0	1	1	1	0
AL592424.1	ENSG00000261168	lncRNA	1	-0.35	0.00152	-0.34	0.000956	1	0.04	0.919	0.03	0.967	0	-2.05	2.12e-27	-1.7	6.27e-64	1	8	9	8	10	8	7	8	9	6	6	6	8	6	7	7	8	2	3	2	3	1	2	3	4	2	3	3	3	2	3	2
AL596087.1	ENSG00000215835	processed_pseudogene	1	-0.05	0.909	-0.03	0.973	0	0.27	0.54	0.26	0.494	0	-0.51	0.253	-0.1	0.675	0	1	1	1	1	1	1	1	1	1	1	1	1	2	1	2	1	1	1	1	1	1	1	1	1	2	1	1	1	1	2	1
AL596202.1	ENSG00000235381	lncRNA	6	0.29	0.645	0.3	0.518	0	0.21	NA	0.19	0.903	0	-0.7	0.424	-1.01	0.00326	0	0	0	0	1	1	0	1	1	0	1	1	1	1	1	0	1	0	0	0	1	0	0	0	0	0	0	0	0	1	0	0
AL596244.1	ENSG00000261534	lncRNA	9	0.59	1.05e-07	0.59	1.71e-09	1	0.53	7.31e-05	0.53	1.14e-05	1	-1.05	1.53e-08	-0.84	5e-16	1	5	6	7	8	7	6	7	7	11	11	10	10	10	11	10	9	3	4	4	4	3	3	4	4	4	6	4	7	5	5	6
AL596325.2	ENSG00000272574	lncRNA	1	0.1	0.813	0.12	0.783	0	0.27	0.564	0.26	0.573	0	-0.43	0.365	-0.31	0.176	0	2	2	2	2	2	2	1	1	2	2	2	2	2	2	1	2	2	1	1	2	1	1	2	1	1	2	2	2	1	2	1
AL603750.1	ENSG00000280099	TEC	1	-0.23	0.714	-0.22	0.659	0	-0.5	NA	-0.53	0.341	0	-0.47	0.562	0	1	0	1	0	0	0	1	1	0	0	0	0	1	0	0	1	0	1	0	1	0	1	0	1	0	1	0	0	1	0	0	0	0
AL603756.1	ENSG00000271933	lncRNA	10	-0.48	0.313	-0.46	0.255	0	0	NA	0.03	1	0	0.25	0.76	0.15	0.648	0	1	1	1	0	0	1	0	1	0	1	0	1	0	0	1	0	1	0	1	0	1	1	1	1	0	1	1	1	0	1	1
AL604028.1	ENSG00000230896	lncRNA	1	-0.1	0.844	-0.08	0.853	0	0.06	0.937	0.06	0.971	0	-0.18	0.786	-0.29	0.252	0	1	1	1	1	1	1	1	1	1	0	1	1	1	1	1	1	1	1	1	1	1	1	0	1	1	1	1	1	1	1	1
AL604028.2	ENSG00000234329	processed_pseudogene	1	-0.26	0.699	-0.29	0.557	0	-0.15	NA	-0.14	0.905	0	-0.03	0.983	-0.35	0.315	0	1	1	1	0	0	1	1	0	0	1	0	1	1	0	1	1	0	0	0	1	0	1	1	0	0	0	0	1	1	0	0
AL606489.1	ENSG00000226330	lncRNA	1	0.69	0.0773	0.68	0.0267	0	-0.14	NA	-0.12	0.961	0	-1.21	0.0654	-0.65	0.0458	0	0	1	0	1	1	1	0	1	1	1	1	1	1	1	1	1	0	0	0	0	0	0	1	0	0	0	0	0	0	0	0
AL606534.1	ENSG00000227230	lncRNA	1	0.27	0.645	0.26	0.67	0	-0.05	NA	-0.06	0.972	0	0.11	0.907	0.22	0.598	0	0	1	0	0	1	0	1	0	0	0	0	0	1	1	1	0	0	0	0	1	1	0	1	1	1	0	0	0	1	1	0
AL606834.1	ENSG00000269906	lncRNA	14	-0.21	0.67	-0.2	0.697	0	-0.26	NA	-0.26	0.68	0	-1.22	0.027	-0.56	0.0431	0	1	1	1	1	1	1	1	1	1	0	1	0	1	1	1	1	0	0	1	1	1	0	1	1	0	1	0	1	0	1	1
AL606834.2	ENSG00000270062	lncRNA	14	0.01	0.993	0.03	0.987	0	-0.42	NA	-0.34	0.562	0	0.25	0.802	0.49	0.141	0	1	1	0	0	0	0	0	1	0	0	0	1	0	1	0	0	1	0	1	0	1	1	1	0	0	1	1	0	0	0	1
AL627309.5	ENSG00000241860	lncRNA	1	-0.12	0.817	-0.1	0.833	0	-0.17	0.768	-0.22	0.6	0	0.55	0.252	1.2	2.63e-08	0	2	1	0	1	1	1	1	1	2	1	0	1	1	1	0	1	1	1	2	3	3	1	2	3	1	2	1	2	2	2	1
AL627309.6	ENSG00000268903	processed_pseudogene	1	-0.38	0.52	-0.38	0.459	0	-0.36	NA	-0.34	0.45	0	0.61	0.337	1.23	5.57e-06	0	1	0	0	0	1	0	0	0	0	0	0	0	0	0	0	0	1	1	1	1	1	1	1	1	0	0	1	1	1	1	1
AL627309.7	ENSG00000269981	processed_pseudogene	1	0.33	0.596	0.28	0.608	0	0	NA	0.04	0.993	0	0.62	0.424	0.77	0.0158	0	0	1	0	0	1	1	0	0	0	0	0	0	1	1	1	0	1	1	0	1	1	0	1	1	0	1	1	1	1	0	1
AL645568.1	ENSG00000203739	lncRNA	1	-0.19	0.58	-0.18	0.585	0	0.1	0.859	0.09	0.877	0	-0.32	0.472	-0.25	0.235	0	2	1	1	2	2	2	3	1	1	2	2	2	2	2	1	1	2	1	1	1	2	2	1	2	2	2	2	2	1	2	1
AL645608.7	ENSG00000272512	lncRNA	1	-1.3	0.0151	-1.26	0.00805	0	-0.39	NA	-0.38	0.394	0	0.81	0.257	1.76	2.46e-10	0	1	0	0	0	0	0	0	1	0	0	0	0	0	0	0	0	1	1	1	2	1	1	1	1	0	1	1	0	1	1	1
AL645728.1	ENSG00000215014	lncRNA	1	-0.16	0.687	-0.14	0.745	0	0.23	0.625	0.23	0.602	0	0.24	0.659	0.03	0.926	0	1	1	1	1	1	1	1	1	1	1	1	1	1	1	1	1	1	1	1	1	1	1	1	1	1	2	1	1	2	1	1
AL645768.1	ENSG00000286502	lncRNA	9	0.25	0.679	0.26	0.644	0	0.72	NA	0.67	0.139	0	-0.25	0.781	-0.29	0.431	0	1	0	1	0	1	0	0	0	0	1	0	1	0	0	0	1	0	1	0	1	1	0	0	1	1	0	0	1	1	0	0
AL645933.2	ENSG00000272221	lncRNA	6	0.38	0.486	0.38	0.313	0	0.56	NA	0.54	0.788	0	-2.47	0.00864	-3.1	1.37e-14	0	0	0	1	1	0	1	0	1	1	1	1	1	0	1	1	1	0	0	0	0	0	0	0	0	0	0	0	0	0	0	0
AL645949.1	ENSG00000248840	transcribed_processed_pseudogene	4	-0.54	0.414	-0.48	0.423	0	-0.13	NA	-0.1	0.94	0	0.19	0.861	0.24	0.508	0	0	0	0	1	0	0	0	1	1	0	0	0	0	0	0	0	1	0	0	0	1	0	1	1	0	0	0	0	1	0	0
[truncated: 14,285 more rows]
[truncated: 1 more columns]
