# Supplementary material for: EGFR activation differentially affects the inflammatory profiles of female human aortic and coronary artery endothelial cells
Source: Sci Rep. 2023 Dec 20;13:22827. doi: 10.1038/s41598-023-50148-7 (PMC10739936; doi:10.1038/s41598-023-50148-7)
Supplement: Supplementary file 4 — Supplementary Table S2. [file 41598_2023_50148_MOESM4_ESM.xlsx]

## Sheet: Legend
Supplementary Table S2 (.xlsx) - GO term enrichment results for genes regulated by EGF incubation. Output of analysis with topGO for the genes regulated after EGF incubation in Set_1 and Set_2, respectively. The results are displayed as a heatmap in Figure 2. Significant values (log(p-value) ≥ 2 and E ≥3) are highlighted.

## Sheet: enrichedGOterms_EGF
		Set_1		Set_2
Cluster	Parent GO term	log-pvalue	enrichment	log-pvalue	enrichment	GO.ID	term
1	GO:0002521 Leukocyte differentiation	2.48	15.62	2.39	34.62	GO:0032825	positive regulation of natural killer cell differentiation
		3	8.29	0.56	5.51	GO:0097028	dendritic cell differentiation
		2.73	8.68	2.49	17.31	GO:0045589	regulation of regulatory T cell differentiation
		1.28	9.11	2.27	30.29	GO:0043374	CD8-positive, alpha-beta T cell differentiation
2	GO:1901342 Regulation of vasculature development	2.46	4.92	0.44	2.72	GO:0016525	negative regulation of angiogenesis
		5.08	5.33	3.25	7.46	GO:0045766	positive regulation of angiogenesis
		1.68	14.58	2.7	48.46	GO:1901490	regulation of lymphangiogenesis
3	GO:20000026 Regulation of multicellular organismal development	2.79	9.59	2.62	19.13	GO:0060045	positive regulation of cardiac muscle cell proliferation
		2.03	8.1	0.64	6.73	GO:0032331	negative regulation of chondrocyte differentiation
		2.14	9.59	0.92	19.13	GO:0070168	negative regulation of biomineral tissue development
		2.18	9.59	3.22	25.51	GO:1905208	negative regulation of cardiocyte differentiation
		0.49	4.56	2.27	30.29	GO:0045602	negative regulation of endothelial cell differentiation
		0.59	6.08	2.53	40.39	GO:0090129	positive regulation of synapse maturation
4	GO:0003006 Developmental process involved in reproduction	2.34	8.68	1.72	17.31	GO:0001556	oocyte maturation
		2.39	5.05	0.75	3.6	GO:0008584	male gonad development
		3.07	3.17	1.71	3.76	GO:0007283	spermatogenesis
		1.52	12.15	2.53	40.39	GO:0001542	ovulation from ovarian follicle
5	GO:0032502 Developmental process	2.01	3.62	0.21	2.81	GO:0001701	in utero embryonic development
		2.49	7.81	0	8.65	GO:0001706	endoderm formation
		3.09	3.24	0.44	2.57	GO:0048589	developmental growth
		2.49	4.56	0.3	2.52	GO:1904888	cranial skeletal system development
		4.15	3.93	0	4.75	GO:0003158	endothelium development
6	GO:0048731 System development	2.08	3.31	1.26	4.13	GO:0001501	skeletal system development
		2.34	9.72	0.71	8.08	GO:0031069	hair follicle morphogenesis
		2.16	5.66	1.09	6.27	GO:0001942	hair follicle development
		2.23	7.29	1.3	9.69	GO:0070268	cornification
		1.56	2.62	2.31	3.59	GO:0048812	neuron projection morphogenesis
		1.6	5.08	2.33	6.13	GO:0002062	chondrocyte differentiation
		2	10.94	3.49	36.35	GO:0055015	ventricular cardiac muscle cell development
7	GO:0003206 Cadiac chamber morphogenesis	2.49	8.29	0	0	GO:0003148	outflow tract septum morphogenesis
		2.23	9.11	0.68	7.57	GO:0003215	cardiac right ventricle morphogenesis
8	GO:0048731 System development	2.19	4.03	0.62	2.23	GO:0001822	kidney development
		3.13	4.49	0	0	GO:0001657	ureteric bud development
		2.53	7.68	2.03	12.75	GO:0031100	animal organ regeneration
		2.03	3.79	0.3	5.59	GO:0007517	muscle organ development
		2.93	8.41	2.23	13.98	GO:0097421	liver regeneration
		2.91	3.88	0.72	3.97	GO:0030324	lung development
		0.59	6.08	2.53	40.39	GO:0007494	midgut development
		0.66	7.29	2.7	48.46	GO:0060539	diaphragm development
9	GO:0032496 Response to lipopolysaccharide	2.19	4.15	0.15	4.02	GO:0032496	response to lipopolysaccharide
		1.32	4.05	2.02	5.77	GO:0071222	cellular response to lipopolysaccharide
10	GO:0046683 Response to organophosphorus	2.49	4.66	0	7.04	GO:0046683	response to organophosphorus
		1.28	3.59	2.05	7.95	GO:0051591	response to cAMP
11	GO:0070887 Cellular response to chemical stimulus	2.08	4.65	1.72	5.94	GO:0030509	BMP signaling pathway
		2.33	4.96	2.33	5.88	GO:0044344	cellular response to fibroblast growth factor stimulus
		2.35	4.56	0.63	3.79	GO:0060333	interferon-gamma-mediated signaling pathway
		3.49	3.63	0.98	2.74	GO:0071356	cellular response to tumor necrosis factor
		3.05	5.05	0.67	7.2	GO:0071466	cellular response to xenobiotic stimulus
		2.36	4.4	0	4.88	GO:0071229	cellular response to acid chemical
		2.01	5.61	1.74	9.32	GO:0070098	chemokine-mediated signaling pathway
		2.4	7.93	2.38	15.8	GO:0071549	cellular response to dexamethasone stimulus
		2.41	4.32	1.02	4.78	GO:0070301	cellular response to hydrogen peroxide
12	GO:0050727 Regulation of inflammatory response	2.71	18.23	2.53	40.39	GO:0150078	positive regulation of neuroinflammatory response
		2.72	3.71	0.82	4.83	GO:0050727	regulation of inflammatory response
		1.41	4.66	3.04	9.86	GO:0050729	positive regulation of inflammatory response
13	GO:0050896 Response to stimulus	2.03	3.2	3.57	4.68	GO:0001666	response to hypoxia
		2.23	3.57	0.28	2.38	GO:0048678	response to axon injury
		2.18	4.94	0.68	4.11	GO:0043627	response to estrogen
		2.18	3.65	2	4.69	GO:0006954	inflammatory response
		1.68	14.58	2.7	48.46	GO:0010273	detoxification of copper ion
14	GO:0055086 Nucleobase-containing small molecule metabolic process	2.18	7.29	0.71	8.08	GO:0009263	deoxyribonucleotide biosynthetic process
		2.23	7.29	0.52	4.85	GO:0015949	nucleobase-containing small molecule interconversion
15	GO:0034645 Cellular macromolecule biosynthetic process	3.11	5.91	0.22	3.74	GO:0006260	DNA replication
		4.12	8.41	0.97	6.21	GO:0006270	DNA replication initiation
		3.81	8.58	0.41	3.56	GO:1902895	positive regulation of pri-miRNA transcription by RNA polymerase II
		2.41	9.11	1.37	10.1	GO:0045740	positive regulation of DNA replication
16	GO:0008152 Metabolic process	2.37	6.63	1.09	7.34	GO:0030574	collagen catabolic process
		2.5	4.8	0	0	GO:0035335	peptidyl-tyrosine dephosphorylation
		3.27	16.2	3.64	40.39	GO:0035404	histone-serine phosphorylation
		3.47	5.54	5.74	13.8	GO:0031145	anaphase-promoting complex-dependent catabolic process
		2.79	9.59	0	0	GO:0035970	peptidyl-threonine dephosphorylation
17	GO:0001818 Negative regulation of cytokine production	2.68	9.11	2.56	18.17	GO:0032689	negative regulation of interferon-gamma production
		0	0	2.39	34.62	GO:0042036	negative regulation of cytokine biosynthetic process
18	GO:0031323 Regulation of cellular metabolic process	2.91	7.78	1.04	9.53	GO:0000079	regulation of cyclin-dependent protein serine/threonine kinase activity
		2.01	4.43	0	3.4	GO:0031398	positive regulation of protein ubiquitination
		3.35	9.94	0.56	5.51	GO:0000188	inactivation of MAPK activity
		2.09	3.84	0.31	2.13	GO:0070374	positive regulation of ERK1 and ERK2 cascade
		1.68	14.58	2.7	48.46	GO:1905448	positive regulation of mitochondrial ATP synthesis coupled electron transport
19	GO:0140013 Meiotic nuclear division	3.38	9.11	0	7.57	GO:0051307	meiotic chromosome separation
		3.79	20.83	2.39	34.62	GO:0007144	female meiosis I
		2.71	18.23	4.25	60.58	GO:0051177	meiotic sister chromatid cohesion
		2.71	18.23	2.53	40.39	GO:0090306	spindle assembly involved in meiosis
		3.28	7.29	3.64	13.85	GO:0045143	homologous chromosome segregation
		2.51	9.11	0	14.14	GO:0045132	meiotic chromosome segregation
20	GO:1902850 Microtubule cytoskeleton organization involved in mitosis	2.91	6.57	1.9	14.19	GO:0007052	mitotic spindle organization
		3.79	9.82	1.27	9.32	GO:0000132	establishment of mitotic spindle orientation
		4.15	24.31	4.25	60.58	GO:0051256	mitotic spindle midzone assembly
		2.08	6.68	4.87	20.19	GO:0090307	mitotic spindle assembly
21	GO:0016043 Cellular component organization	2.42	5.37	0	2.55	GO:0007043	cell-cell junction assembly
		2.23	9.11	1.67	15.15	GO:0051382	kinetochore assembly
		2.87	7.09	0.39	3.37	GO:0034080	CENP-A containing nucleosome assembly
		4.15	24.31	4.25	60.58	GO:0000915	actomyosin contractile ring assembly
		7.27	5.73	7.41	9.08	GO:0030198	extracellular matrix organization
		2.06	4.91	1.78	11.65	GO:0022617	extracellular matrix disassembly
		1.87	9.94	3.35	33.04	GO:0070601	centromeric sister chromatid cohesion
22	GO:0007155 Cell adhesion	2.08	6.75	0.49	4.49	GO:0016339	calcium-dependent cell-cell adhesion via plasma membrane cell adhesion molecules
		4.19	3.98	1.58	3.48	GO:0007160	cell-matrix adhesion
		2.3	13.67	2.27	30.29	GO:0007158	neuron cell-cell adhesion
		2.09	3.27	0.38	2.88	GO:0098609	cell-cell adhesion
23	GO:0009987 Cellular process	2.19	3.41	0	2	GO:0070661	leukocyte proliferation
		2.28	7.86	0.33	10.7	GO:0007059	chromosome segregation
		2.6	3.63	2.2	4.6	GO:0008283	cell population proliferation
		22.03	6.39	11.11	9.23	GO:0051301	cell division
24	GO:0007049 Cell cycle	4.05	16.57	3.35	33.04	GO:0007077	mitotic nuclear envelope disassembly
		3.19	4.04	0.11	4.43	GO:0007049	cell cycle
		3.23	6.63	3.58	14.69	GO:0000281	mitotic cytokinesis
		2.03	5.08	0	6.47	GO:0000278	mitotic cell cycle
25	GO:0009987 Cellular process	4.48	2.83	2.86	4.7	GO:0007018	microtubule-based movement
		2.64	4.13	0	6.86	GO:0072698	protein localization to microtubule cytoskeleton
		2.6	4.66	0.9	4.23	GO:0002576	platelet degranulation
		1.38	3.56	2.19	7.39	GO:0006890	retrograde vesicle-mediated transport, Golgi to endoplasmic reticulum
		1.52	12.15	2.53	40.39	GO:0051305	chromosome movement towards spindle pole
		1.39	10.42	2.39	34.62	GO:0097119	postsynaptic density protein 95 clustering
26	GO:0007049 Cell cycle	2.23	9.11	1.67	15.15	GO:0007096	regulation of exit from mitosis
		3.02	7.51	1.9	10.69	GO:1900087	positive regulation of G1/S transition of mitotic cell cycle
		4.61	6.21	0.58	6.19	GO:0000082	G1/S transition of mitotic cell cycle
		2.12	5.91	0.38	3.27	GO:0070317	negative regulation of G0 to G1 transition
		2.62	6.54	1.05	7.77	GO:0045787	positive regulation of cell cycle
		3.69	6.75	2.99	11.22	GO:0006977	DNA damage response, signal transduction by p53 class mediator resulting in cell cycle arrest
		3.36	8.29	2.44	11.01	GO:0045840	positive regulation of mitotic nuclear division
		0.88	4.56	2.26	6.83	GO:0007346	regulation of mitotic cell cycle
27	GO:0043066 Negative regulation of apoptotic process	2.92	3.2	2.08	2.99	GO:0043066	negative regulation of apoptotic process
		2.51	7.06	0	0	GO:1902042	negative regulation of extrinsic apoptotic signaling pathway via death domain receptors
		2.14	6.08	0.45	4.04	GO:2000107	negative regulation of leukocyte apoptotic process
28	GO:0008150 Biological process	3.25	4.12	1.08	5.14	GO:0001503	ossification
		5.1	9.59	2.68	12.75	GO:0048146	positive regulation of fibroblast proliferation
		2.22	6.93	0.39	3.63	GO:0008217	regulation of blood pressure
		2.18	7.29	3.22	24.23	GO:0045091	regulation of single stranded viral RNA replication via double stranded DNA intermediate
		3.71	4.17	0.74	3.62	GO:0030335	positive regulation of cell migration
		2.34	9.72	0.71	8.08	GO:1903960	negative regulation of anion transmembrane transport
		3	21.87	2.7	48.46	GO:0002826	negative regulation of T-helper 1 type immune response
		2.48	4.51	0.87	4.08	GO:0032091	negative regulation of protein binding
		1.49	3.74	2.28	7.77	GO:0019886	antigen processing and presentation of exogenous peptide antigen via MHC class II
		1.18	8.1	3.64	40.39	GO:0061469	regulation of type B pancreatic cell proliferation
		0.49	4.56	2.27	30.29	GO:0051024	positive regulation of immunoglobulin secretion
		1.25	3.8	3.11	5.81	GO:0008284	positive regulation of cell population proliferation
		0.91	2.72	2.25	6.02	GO:0007611	learning or memory
