# Supplementary material for: EGFR activation differentially affects the inflammatory profiles of female human aortic and coronary artery endothelial cells
Source: Sci Rep. 2023 Dec 20;13:22827. doi: 10.1038/s41598-023-50148-7 (PMC10739936; doi:10.1038/s41598-023-50148-7)
Supplement: Supplementary file 5 — Supplementary Table S3. [file 41598_2023_50148_MOESM5_ESM.xlsx]

## Sheet: Legend
Supplementary Table S3 (.xlsx) - Components of the networks generated by Regulator Effects in IPA. Output of IPA. List of networks generated by Regulator Effects after filtering for CS > 0. One of the network is shown in Figure 4.

## Sheet: Table
ID	Consistency Score	Node Total	Regulator Total	Regulators	Target Total	Target Molecules in Dataset	Diseases & Functions	Known Regulator-Disease/Function Relationship
Set 1
1	6.047	13	5	EFNA2,EFNA3,EFNA4,EFNA5,FGF2	7	EGFR,EGR1,ETV5,FOSL1,PLAT,PLAU,SELE	Accumulation of leukocytes	0% (0/5)
2	2	6	1	BSG	4	CCND1,CXCL8,PLAU,PLAUR	Leukocyte migration	100% (1/1)
3	2	6	1	GPBAR1	4	ICAM1,NOS3,SELE,VCAM1	Cellular infiltration by leukocytes	0% (0/1)
Set 2
1	13.607	25	17	BMP6,BRD4,CCL5,CDK8,EFNA3,EFNA4,EFNA5,EGFR,FGF2,HIF1A,IL1RAP,KLF6,MAPK14,MET,MTOR,NFAT5,NPM1	7	CD44,CXCL1,CXCL8,ETV5,FOSL1,IL6,PLAT	Accumulation of phagocytes	18% (3/17)
2	11.667	23	14	BMP6,BRD4,CCL5,CDK8,EFNA3,EFNA4,EFNA5,EGFR,FGF2,KLF6,MAPK14,MTOR,NFAT5,TRAF2	8	CD44,CXCL1,CXCL8,ETV5,FOSL1,IL6,P2RY2,PLAT	Accumulation of leukocytes	21% (3/14)
