# Supplementary material for: EGFR activation differentially affects the inflammatory profiles of female human aortic and coronary artery endothelial cells
Source: Sci Rep. 2023 Dec 20;13:22827. doi: 10.1038/s41598-023-50148-7 (PMC10739936; doi:10.1038/s41598-023-50148-7)
Supplement: Supplementary file 6 — Supplementary Table S4. [file 41598_2023_50148_MOESM6_ESM.xlsx]

## Sheet: Legend
Supplementary Table S4 (.xlsx) - GO term enrichment results for genes differentially expressed in unstimulated cells. Output of analysis with topGO for the genes more expressed in Set_1 or in Set_2, respectively. The results are displayed as a heatmap in Figure 6b. Significant values (log(p-value) ≥ 2 and E ≥3) are highlighted.

## Sheet: GOterm_Setcomparisons
		Set_1 > Set_2		Set_2 > Set_1
Cluster	Parent GO term	log-pvalue	enrichment	log-pvalue	enrichment	GO.ID	term
1	GO:0060562 Epithelial tube morphogenesis	3.31	4.53	0.21	1.57	GO:0001843	neural tube closure
		2.78	6.43	0.34	2.13	GO:0060444	branching involved in mammary gland duct morphogenesis
		0	3.27	2.67	3.37	GO:0061333	renal tubule morphogenesis
2	GO:0001568 Blood vessel development	4.07	5.37	0.69	2.9	GO:0001570	vasculogenesis
		2.13	2.98	4.47	3.47	GO:0001525	angiogenesis
		0.45	3.28	3.13	3.35	GO:0001568	blood vessel development
		0.31	2.01	2.41	4.66	GO:0001569	branching involved in blood vessel morphogenesis
		1.05	4.76	2.07	6.12	GO:2001214	positive regulation of vasculogenesis
		0.5	2.55	3.88	3.48	GO:0016525	negative regulation of angiogenesis
		1.09	2.82	3.58	3.52	GO:0045766	positive regulation of angiogenesis
3	GO:0003205 Cardiac chamber development	3.07	6.35	0.84	3.06	GO:0003148	outflow tract septum morphogenesis
		2.08	7.76	0.48	2.99	GO:0003149	membranous septum morphogenesis
		4.33	6.11	0.02	1.35	GO:0003281	ventricular septum development
		2.49	6.55	0.46	2.52	GO:0003215	cardiac right ventricle morphogenesis
		4.2	8.73	0	0.96	GO:0060413	atrial septum morphogenesis
4	GO:0007275 Multicellular organism development	4.96	7.68	0.19	1.62	GO:0003180	aortic valve morphogenesis
		3.52	8.15	0.22	1.79	GO:0003184	pulmonary valve morphogenesis
		2.84	4.03	0.57	2.07	GO:0009880	embryonic pattern specification
		2.3	8.73	0.56	3.37	GO:0060363	cranial suture morphogenesis
		3.12	5.82	0.42	2.49	GO:0090102	cochlea development
		0	3.49	2.29	4.71	GO:0021602	cranial nerve morphogenesis
		0.21	2.05	2.54	5.54	GO:0048566	embryonic digestive tract development
		0.16	2.18	2.92	6.73	GO:0060384	innervation
		1.79	4.28	2.76	3.85	GO:0042475	odontogenesis of dentin-containing tooth
		0.11	1.25	2.47	4.81	GO:0043931	ossification involved in bone maturation
		0	0	2.47	8.97	GO:0060174	limb bud formation
5	GO:0046651 Lymphocyte proliferation	0	0	2.29	6.73	GO:0046007	negative regulation of activated T cell proliferation
		1.07	3.64	2.68	5.05	GO:0030890	positive regulation of B cell proliferation
		0	1.16	2.11	4.94	GO:0050798	activated T cell proliferation
		0.06	1.92	2.03	4.35	GO:0042098	T cell proliferation
6	GO:0002376 Immune system process	2	8.73	0	2.69	GO:0045064	T-helper 2 cell differentiation
		2.07	4.76	0.3	3.67	GO:0097028	dendritic cell differentiation
		2.57	6.71	0.65	4.14	GO:0045623	negative regulation of T-helper cell differentiation
		0	2.18	2.67	6.73	GO:0001865	NK T cell differentiation
		0	4.28	2.29	3.81	GO:0002286	T cell activation involved in immune response
		0	4.23	2.16	4.49	GO:0045581	negative regulation of T cell differentiation
7	GO:0050793 Regulation of developmental process	2.08	7.76	1	4.49	GO:0042659	regulation of cell fate specification
		2.09	5.51	0	2.83	GO:0070168	negative regulation of biomineral tissue development
		3	4.59	0	1.42	GO:1905208	negative regulation of cardiocyte differentiation
		2.54	5.37	1.37	3.62	GO:0030501	positive regulation of bone mineralization
		2.03	4.48	1.86	3.8	GO:0010718	positive regulation of epithelial to mesenchymal transition
		3.58	7.35	0.34	2.13	GO:0060045	positive regulation of cardiac muscle cell proliferation
		4.63	5.96	1.13	2.96	GO:0045669	positive regulation of osteoblast differentiation
		2.22	4.82	0.28	1.86	GO:0045648	positive regulation of erythrocyte differentiation
		2.67	4	0.5	2.24	GO:0045600	positive regulation of fat cell differentiation
		0	0	2.07	6.12	GO:0045663	positive regulation of myoblast differentiation
		1.39	3.7	2.15	4.08	GO:0045668	negative regulation of osteoblast differentiation
8	GO:0030855 Epithelial cell differentiation	3.11	3.1	0.59	2.82	GO:0030855	epithelial cell differentiation
		0.65	3.88	2.54	7.48	GO:0001886	endothelial cell morphogenesis
		0.96	4.36	2.67	6.73	GO:0060576	intestinal epithelial cell development
		0.26	1.79	2.29	4.49	GO:0061028	establishment of endothelial barrier
		0	0	2.47	8.97	GO:0002069	columnar/cuboidal epithelial cell maturation
9	GO:0008150 Biological process	2.08	7.76	0.48	2.99	GO:0055057	neuroblast division
		2.66	6.98	0.51	2.69	GO:0021846	cell proliferation in forebrain
		0.07	1.7	2.35	3.94	GO:0001541	ovarian follicle development
		0	0	2.47	8.97	GO:0035234	ectopic germ cell programmed cell death
		0	0	2.54	7.48	GO:0048103	somatic stem cell division
10	GO:0001817 Regulation of cytokine production	0	2.04	3.34	3.9	GO:0001817	regulation of cytokine production
		0.69	2.45	3.71	4.25	GO:0032755	positive regulation of interleukin-6 production
		0.4	2.18	2.81	4.63	GO:0032729	positive regulation of interferon-gamma production
		0.25	1.81	2.61	4.64	GO:0032731	positive regulation of interleukin-1 beta production
		0.17	1.52	2.2	4.68	GO:0032735	positive regulation of interleukin-12 production
		0	2.96	2.12	5.08	GO:0032649	regulation of interferon-gamma production
11	GO:0001818 Negative regulation of cytokine production	0	0	3.54	5.72	GO:0032480	negative regulation of type I interferon production
		1.07	3.64	4.09	6.17	GO:0032715	negative regulation of interleukin-6 production
		0.38	2.49	2.26	5.77	GO:0032703	negative regulation of interleukin-2 production
		1.6	5.82	2.67	6.73	GO:0002719	negative regulation of cytokine production involved in immune response
		0	0	2.45	6.21	GO:0032688	negative regulation of interferon-beta production
		1.96	5.24	2.64	5.38	GO:0032689	negative regulation of interferon-gamma production
12	GO:0001934 Positive regulation of protein phosphorylation	3.12	3.52	2.94	3.19	GO:0070374	positive regulation of ERK1 and ERK2 cascade
		2.71	5.24	1.95	4.04	GO:0010862	positive regulation of pathway-restricted SMAD protein phosphorylation
		2.32	4.99	0.3	1.92	GO:0045737	positive regulation of cyclin-dependent protein serine/threonine kinase activity
		0.23	1.7	2.35	3.94	GO:0042531	positive regulation of tyrosine phosphorylation of STAT protein
		0.39	2.24	3.37	3.23	GO:0043410	positive regulation of MAPK cascade
		0.41	2.47	4.02	4.05	GO:0050731	positive regulation of peptidyl-tyrosine phosphorylation
13	GO:0031400 Negative regulation of protein modification process	2.79	8.73	0.42	2.69	GO:1904667	negative regulation of ubiquitin protein ligase activity
		0.34	2.09	3.18	5.38	GO:0033137	negative regulation of peptidyl-serine phosphorylation
		0.09	2.46	2.71	3.01	GO:0001933	negative regulation of protein phosphorylation
		0.14	1.45	2.49	3.59	GO:0070373	negative regulation of ERK1 and ERK2 cascade
		0	0.87	2.15	3.03	GO:0050732	negative regulation of peptidyl-tyrosine phosphorylation
14	GO:0010556 Regulation of macromolecule biosynthetic process	2.5	4.91	0.01	0.42	GO:0000083	regulation of transcription involved in G1/S transition of mitotic cell cycle
		3.52	5.65	1.59	3.56	GO:1902895	positive regulation of pri-miRNA transcription by RNA polymerase II
		0.28	3.99	2.16	4.62	GO:0042035	regulation of cytokine biosynthetic process
		0.2	1.64	2.79	3.05	GO:0051092	positive regulation of NF-kappaB transcription factor activity
15	GO:0016999 Antibiotic metabolic process	2.57	9.98	0.21	1.92	GO:0044597	daunorubicin metabolic process
		2.57	9.98	0.21	1.92	GO:0044598	doxorubicin metabolic process
		3.06	9.7	0	0	GO:0006068	ethanol catabolic process
16	GO:0006807 Nitrogen compound metabolic process	2.31	3.02	0	2.59	GO:0006809	nitric oxide biosynthetic process
		0	0	2.11	3.37	GO:0036508	protein alpha-1,2-demannosylation
		0	0.73	2.01	4.49	GO:0006687	glycosphingolipid metabolic process
		0	0	2.47	8.97	GO:0032020	ISG15-protein conjugation
		0.16	1.59	2.07	6.12	GO:0140289	protein mono-ADP-ribosylation
		0	1.25	2.67	3.85	GO:0050651	dermatan sulfate proteoglycan biosynthetic process
17	GO:0010594 Regulation of endothelial cell migration	2.59	3.94	1.03	3.76	GO:0010595	positive regulation of endothelial cell migration
		1.09	3.69	2.94	4.14	GO:0043536	positive regulation of blood vessel endothelial cell migration
		0.81	4.21	3.05	3.71	GO:0043537	negative regulation of blood vessel endothelial cell migration
		0.25	2.69	2.84	7.25	GO:2001028	positive regulation of endothelial cell chemotaxis
18	GO:0016477 Cell migration	2.17	2.69	2.96	3.32	GO:0016477	cell migration
		2.3	3.24	1.06	2.5	GO:0001764	neuron migration
		0.23	2.27	5.47	4	GO:0050900	leukocyte migration
19	GO:0030334 Regulation of cell migration	3.08	2.95	4.45	3.45	GO:0030335	positive regulation of cell migration
		1.26	2.58	2.82	3.58	GO:0030336	negative regulation of cell migration
		0	2.18	2.67	4.21	GO:1905523	positive regulation of macrophage migration
		0	0	2.29	6.73	GO:2000402	negative regulation of lymphocyte migration
		0	0	2.85	6.25	GO:2000404	regulation of T cell migration
20	GO:0007155 Cell adhesion	4.13	2.62	2.97	3.35	GO:0007155	cell adhesion
		0.58	3.49	3.21	8.08	GO:0016338	calcium-independent cell-cell adhesion via plasma membrane cell-adhesion molecules
		0.55	2.59	2.28	4.49	GO:0016339	calcium-dependent cell-cell adhesion via plasma membrane cell adhesion molecules
		0.94	2.47	3.19	3.4	GO:0007156	homophilic cell adhesion via plasma membrane adhesion molecules
		0.1	2	2.11	3.91	GO:0007159	leukocyte cell-cell adhesion
		0.04	1.54	2.83	4.36	GO:0034113	heterotypic cell-cell adhesion
21	GO:1903039 Positive regulation of leukocyte cell-cell adhesion	0.38	2.49	2.26	5.77	GO:1904996	positive regulation of leukocyte adhesion to vascular endothelial cell
		0.21	2.33	2.56	3.69	GO:0050870	positive regulation of T cell activation
		0.64	2.65	2.68	4.49	GO:0031295	T cell costimulation
22	GO:0007155 Cell adhesion	0.33	2.91	2.47	8.97	GO:0090673	endothelial cell-matrix adhesion
		0.42	1.66	3.74	5.45	GO:0001954	positive regulation of cell-matrix adhesion
		0.05	1.06	2.29	4.08	GO:0033628	regulation of cell adhesion mediated by integrin
		0.46	2.39	2.57	3.78	GO:0045785	positive regulation of cell adhesion
23	GO:0022402 Cell cycle process	2.82	4.54	0	0.18	GO:0000070	mitotic sister chromatid segregation
		3.58	5.82	0	0	GO:0007094	mitotic spindle assembly checkpoint
		2.57	7.94	0.11	1.22	GO:0007077	mitotic nuclear envelope disassembly
		2.9	3.49	0	0.77	GO:0045143	homologous chromosome segregation
		2.14	5.09	0.02	0.56	GO:0010971	positive regulation of G2/M transition of mitotic cell cycle
24	GO:0016043 Cellular component organization	3.01	3.07	3.86	3.73	GO:0030198	extracellular matrix organization
		2.08	7.76	0	0	GO:0001765	membrane raft assembly
		0	1.59	2.47	7.34	GO:0150146	cell junction disassembly
		0.13	1.68	2.65	3.88	GO:0022617	extracellular matrix disassembly
		0.31	2.55	4.09	4.93	GO:0030199	collagen fibril organization
		1.82	2.5	2.09	3.01	GO:0007015	actin filament organization
		0	0	2.29	5.89	GO:1905809	negative regulation of synapse organization
25	GO:003094 Glomerular filtration	2.08	7.76	1	4.49	GO:0003093	regulation of glomerular filtration
		0	4.11	3.99	7.13	GO:0003094	glomerular filtration
26	GO:0065008 Regulation of biological quality	2.62	3.84	2.37	2.96	GO:0008217	regulation of blood pressure
		0	0	2.15	7.69	GO:0090647	modulation of age-related behavioral decline
		0.09	1.16	2.54	4.49	GO:0035633	maintenance of blood-brain barrier
		1.26	4.66	2.09	5.38	GO:0043116	negative regulation of vascular permeability
		0	0	3.22	9.62	GO:0045760	positive regulation of action potential
		0	0	2.45	6.21	GO:0019228	neuronal action potential
		0.04	0.76	3.53	5.85	GO:0001782	B cell homeostasis
27	GO:0008283 Cell population proliferation	2.54	3.72	1.3	3.59	GO:0001938	positive regulation of endothelial cell proliferation
		2.31	3.33	0	2.35	GO:2000177	regulation of neural precursor cell proliferation
		2.21	4.04	0.79	3.11	GO:0050679	positive regulation of epithelial cell proliferation
		3.83	3.8	0.33	1.95	GO:0048661	positive regulation of smooth muscle cell proliferation
		0	3.19	3.24	4.21	GO:0001935	endothelial cell proliferation
		0.74	3.49	2.83	6.28	GO:1904706	negative regulation of vascular smooth muscle cell proliferation
28	GO:0006810 Transport	2.08	4.23	0.14	1.63	GO:0043277	apoptotic cell clearance
		2.44	7.76	0	0	GO:0098712	L-glutamate import across plasma membrane
		0	2.13	2.11	4.27	GO:1902305	regulation of sodium ion transmembrane transport
		0.28	2.49	2.15	7.69	GO:0043301	negative regulation of leukocyte degranulation
		0.08	1.19	2.08	3.67	GO:1902476	chloride transmembrane transport
		0.26	1.94	2.46	7.48	GO:0050710	negative regulation of cytokine secretion
		0	2.11	2.67	3.48	GO:0010522	regulation of calcium ion transport into cytosol
		0.21	1.94	2.54	7.48	GO:0098703	calcium ion import across plasma membrane
		0.1	1.16	3.67	7.18	GO:1904469	positive regulation of tumor necrosis factor secretion
29	GO:0044403 Symbiotic process	0.83	2.47	2.08	3.4	GO:0046718	viral entry into host cell
		0.01	0.71	6.6	5.22	GO:0045071	negative regulation of viral genome replication
		0	0	2.47	8.97	GO:2000535	regulation of entry of bacterium into host cell
30	GO:0008150 Biological process	2.07	5.51	0.14	1.42	GO:2000679	positive regulation of transcription regulatory region DNA binding
		0.03	0.98	2.2	3.41	GO:0006919	activation of cysteine-type endopeptidase activity involved in apoptotic process
		0.21	1.69	2.37	4.34	GO:1902042	negative regulation of extrinsic apoptotic signaling pathway via death domain receptors
		0.07	1.06	2.15	4.08	GO:0030574	collagen catabolic process
		0.65	4.07	2.54	4.49	GO:2000107	negative regulation of leukocyte apoptotic process
		0.14	1.5	2.8	3.21	GO:0043524	negative regulation of neuron apoptotic process
		0	0	2.47	8.97	GO:0010692	regulation of alkaline phosphatase activity
		0.04	0.73	2.08	4.49	GO:0090200	positive regulation of release of cytochrome c from mitochondria
31	GO:0007165 Signal transduction	2.3	4.62	0.18	1.58	GO:0007193	adenylate cyclase-inhibiting G protein-coupled receptor signaling pathway
		2.3	8.73	0.56	3.37	GO:0038063	collagen-activated tyrosine kinase receptor signaling pathway
		0.05	0.66	2.5	4.83	GO:0097192	extrinsic apoptotic signaling pathway in absence of ligand
		0	0.31	3.54	4.33	GO:0070059	intrinsic apoptotic signaling pathway in response to endoplasmic reticulum stress
		0.46	3.49	3.08	4.04	GO:0060395	SMAD protein signal transduction
32	GO:0090288 Negative regulation of cellular response to growth factor stimulus	2.44	3.82	0.7	2.31	GO:0030512	negative regulation of transforming growth factor beta receptor signaling pathway
		0.8	3.74	2.26	5.77	GO:0040037	negative regulation of fibroblast growth factor receptor signaling pathway
33	GO:0007165 Signal transduction	2.43	3.91	0.9	3.01	GO:0035023	regulation of Rho protein signal transduction
		2.58	3.27	0.21	3.09	GO:0051896	regulation of protein kinase B signaling
		2.27	3.25	3.36	3.43	GO:0051897	positive regulation of protein kinase B signaling
		2.44	4.76	0	2.45	GO:0030947	regulation of vascular endothelial growth factor receptor signaling pathway
		2.37	7.27	0.33	2.24	GO:0060391	positive regulation of SMAD protein signal transduction
		0.12	1.34	2.65	5.18	GO:0001961	positive regulation of cytokine-mediated signaling pathway
		0	1	4.45	3.85	GO:1900449	regulation of glutamate receptor signaling pathway
		0.89	3.3	2.02	3.28	GO:0043491	protein kinase B signaling
		0.05	1.31	5.01	3.45	GO:0043123	positive regulation of I-kappaB kinase/NF-kappaB signaling
		0.47	2.14	6.03	5.2	GO:0014068	positive regulation of phosphatidylinositol 3-kinase signaling
34	GO:0009612 Response to mechanical stimulus	2.02	3.55	0.7	2.31	GO:0071260	cellular response to mechanical stimulus
		2.68	3.09	0.78	2.75	GO:0009612	response to mechanical stimulus
35	GO:0006935 Chemotaxis	2.04	5.17	0.57	2.99	GO:0002548	monocyte chemotaxis
		2.92	4.36	0.23	3.37	GO:0050918	positive chemotaxis
		0.33	2.91	2.47	8.97	GO:0048245	eosinophil chemotaxis
36	GO:0042221 Response to chemical	3.3	4.22	0.06	1.74	GO:0006805	xenobiotic metabolic process
		2.04	6.24	0.57	2.88	GO:0071397	cellular response to cholesterol
		2.21	3.17	0.68	2.63	GO:0071363	cellular response to growth factor stimulus
		2.3	8.73	0	0	GO:1904322	cellular response to forskolin
		2	4.66	0	3.59	GO:2001039	negative regulation of cellular response to drug
		2.25	5.31	0.23	1.76	GO:0071549	cellular response to dexamethasone stimulus
		0.21	1.52	2.54	4.68	GO:0035456	response to interferon-beta
		0.42	2.38	2.34	4.9	GO:0001975	response to amphetamine
		0	1.14	3.23	4.1	GO:1990869	cellular response to chemokine
37	GO:0071345 Cellular response to cytokine stimulus	2.42	1.84	2.15	3.09	GO:0019221	cytokine-mediated signaling pathway
		0.03	0.87	2.03	4.38	GO:0071346	cellular response to interferon-gamma
		0	0.82	6.93	5.26	GO:0060333	interferon-gamma-mediated signaling pathway
		0.01	0.74	8.16	4.93	GO:0060337	type I interferon signaling pathway
38	GO:0051707 Response to other organism	0.02	1.01	4.61	3.45	GO:0051607	defense response to virus
		1.12	2.56	2.7	3.32	GO:0032496	response to lipopolysaccharide
		0	0.36	2.01	4.12	GO:0098586	cellular response to virus
		0.65	2.49	2.31	3.31	GO:0071222	cellular response to lipopolysaccharide
39	GO:0006950 Response to stress	2.04	6.43	0.03	0.71	GO:0030194	positive regulation of blood coagulation
		2.63	3.24	0.54	2.62	GO:0050727	regulation of inflammatory response
		2	5.24	0	1.35	GO:0047484	regulation of response to osmotic stress
		0.63	2.79	3.21	4.31	GO:0061045	negative regulation of wound healing
		0.75	2.9	10	3.25	GO:0006954	inflammatory response
		0.16	1.59	2.07	6.12	GO:1900424	regulation of defense response to bacterium
		1.55	2.6	3.33	3.24	GO:0042060	wound healing
		0.03	1.75	4.98	5.38	GO:0045824	negative regulation of innate immune response
40	GO:0002474 Antigen processing and presentation of peptide antigen via MHC class I	0.28	2.49	3.22	9.62	GO:0002480	antigen processing and presentation of exogenous peptide antigen via MHC class I, TAP-independent
		0.14	1.45	3.58	7.85	GO:0019885	antigen processing and presentation of endogenous peptide antigen via MHC class I
41	GO:0006955 Immune response	2.07	5.82	0.89	5.61	GO:0002467	germinal center formation
		0.84	1.53	3.43	3.16	GO:0006955	immune response
		0.04	2.38	5.45	3.68	GO:0002250	adaptive immune response
		0.09	1.46	3.2	3.13	GO:0050776	regulation of immune response
		0.47	2.61	2.12	3.77	GO:0002819	regulation of adaptive immune response
