# Supplementary material for: EGFR activation differentially affects the inflammatory profiles of female human aortic and coronary artery endothelial cells
Source: Sci Rep. 2023 Dec 20;13:22827. doi: 10.1038/s41598-023-50148-7 (PMC10739936; doi:10.1038/s41598-023-50148-7)
Supplement: Supplementary file 7 — Supplementary Table S5. [file 41598_2023_50148_MOESM7_ESM.xlsx]

## Sheet: Legend
Supplementary Table S5 (.xlsx) - Log2 fold change threshold determination

## Sheet: log2FC threshold determination
Set_1					Set_2
FPM averge in Control samples	Std.dev	%SD	Mean of the %SD for all genes that have at least 5FPM in average		FPM averge in Control samples	Std.dev	%SD	Mean of the %SD for all genes that have at least 5FPM in average
5	0	0	7.95891		9	0	0	9.17394
5.125	0.330719	6.45305			5.125	0.330719	6.45305
5.125	0.330719	6.45305	x3		12.125	0.330719	2.72758	x3	x3 in order to have a variation that is clearly higher than the inherent one in control samples
6.125	0.330719	5.39949	23.8767		5.875	0.330719	5.62926	27.5218
9.125	0.330719	3.62432			7.875	0.330719	4.19961
7.875	0.330719	4.19961	Corresponding log2FC		5.875	0.330719	5.62926	Corresponding log2FC	To which log2 fold change would correspond this higher variation
5.125	0.330719	6.45305	0.308905		6.875	0.330719	4.81046	0.350744
7.125	0.330719	4.64167			5.125	0.330719	6.45305
7.125	0.330719	4.64167			12.875	0.330719	2.56869		>> We set our threshold to abs(log2FC) ≥ 0.32, equivalent to a 25% change
8.875	0.330719	3.72641			9.125	0.330719	3.62432
9.125	0.330719	3.62432			5.875	0.330719	5.62926
10.875	0.330719	3.04109			8.125	0.330719	4.07039
14.875	0.330719	2.22332			8.125	0.330719	4.07039
7.125	0.330719	4.64167			10.875	0.330719	3.04109
5.125	0.330719	6.45305			6.25	0.433013	6.9282
7.875	0.330719	4.19961			5.25	0.433013	8.24786
8.125	0.330719	4.07039			8.25	0.433013	5.24864
8.125	0.330719	4.07039			10.25	0.433013	4.22451
5.75	0.433013	7.53066			6.25	0.433013	6.9282
7.25	0.433013	5.97259			5.25	0.433013	8.24786
6.75	0.433013	6.415			26.25	0.433013	1.64957
5.25	0.433013	8.24786			11.75	0.433013	3.68521
6.25	0.433013	6.9282			8.75	0.433013	4.94872
18.25	0.433013	2.37267			13.75	0.433013	3.14918
6.75	0.433013	6.415			6.25	0.433013	6.9282
6.25	0.433013	6.9282			5.25	0.433013	8.24786
8.25	0.433013	5.24864			7.25	0.433013	5.97259
6.75	0.433013	6.415			7.75	0.433013	5.58726
5.75	0.433013	7.53066			6.25	0.433013	6.9282
11.75	0.433013	3.68521			22.25	0.433013	1.94612
8.75	0.433013	4.94872			8.25	0.433013	5.24864
6.75	0.433013	6.415			7.25	0.433013	5.97259
7.25	0.433013	5.97259			18.25	0.433013	2.37267
5.75	0.433013	7.53066			7.25	0.433013	5.97259
5.25	0.433013	8.24786			9.75	0.433013	4.44116
6.75	0.433013	6.415			13.25	0.433013	3.26802
8.75	0.433013	4.94872			6.75	0.433013	6.415
9.25	0.433013	4.68122			5.75	0.433013	7.53066
5.75	0.433013	7.53066			6.25	0.433013	6.9282
11.25	0.433013	3.849			5.25	0.433013	8.24786
6.25	0.433013	6.9282			5.75	0.433013	7.53066
5.25	0.433013	8.24786			7.25	0.433013	5.97259
8.25	0.433013	5.24864			6.75	0.433013	6.415
7.75	0.433013	5.58726			8.75	0.433013	4.94872
9.75	0.433013	4.44116			11.25	0.433013	3.849
5.25	0.433013	8.24786			7.25	0.433013	5.97259
5.25	0.433013	8.24786			5.75	0.433013	7.53066
20.25	0.433013	2.13833			9.75	0.433013	4.44116
5.75	0.433013	7.53066			11.25	0.433013	3.849
8.75	0.433013	4.94872			6.75	0.433013	6.415
8.25	0.433013	5.24864			6.75	0.433013	6.415
13.75	0.433013	3.14918			9.75	0.433013	4.44116
6.75	0.433013	6.415			5.75	0.433013	7.53066
11.25	0.433013	3.849			7.25	0.433013	5.97259
6.25	0.433013	6.9282			5.25	0.433013	8.24786
5.375	0.484123	9.00694			7.75	0.433013	5.58726
5.625	0.484123	8.60663			6.75	0.433013	6.415
5.625	0.484123	8.60663			6.75	0.433013	6.415
5.625	0.484123	8.60663			6.75	0.433013	6.415
7.625	0.484123	6.34915			16.625	0.484123	2.91202
9.625	0.484123	5.02985			6.375	0.484123	7.59408
6.625	0.484123	7.30752			10.625	0.484123	4.55645
5.625	0.484123	8.60663			41.375	0.484123	1.17009
5.375	0.484123	9.00694			7.375	0.484123	6.56438
15.375	0.484123	3.14877			16.375	0.484123	2.95648
7.625	0.484123	6.34915			11.375	0.484123	4.25603
40.375	0.484123	1.19907			8.375	0.484123	5.78057
6.625	0.484123	7.30752			7.375	0.484123	6.56438
10.375	0.484123	4.66624			8.375	0.484123	5.78057
6.625	0.484123	7.30752			10.625	0.484123	4.55645
5.375	0.484123	9.00694			6.375	0.484123	7.59408
8.625	0.484123	5.61302			5.625	0.484123	8.60663
7.625	0.484123	6.34915			5.375	0.484123	9.00694
6.375	0.484123	7.59408			9.375	0.484123	5.16398
5.625	0.484123	8.60663			7.375	0.484123	6.56438
11.375	0.484123	4.25603			5.375	0.484123	9.00694
5.375	0.484123	9.00694			5.625	0.484123	8.60663
11.375	0.484123	4.25603			5.625	0.484123	8.60663
5.625	0.484123	8.60663			5.375	0.484123	9.00694
5.625	0.484123	8.60663			10.375	0.484123	4.66624
8.375	0.484123	5.78057			5.625	0.484123	8.60663
7.625	0.484123	6.34915			9.375	0.484123	5.16398
10.625	0.484123	4.55645			7.375	0.484123	6.56438
9.625	0.484123	5.02985			9.625	0.484123	5.02985
5.375	0.484123	9.00694			7.625	0.484123	6.34915
10.625	0.484123	4.55645			13.625	0.484123	3.5532
6.375	0.484123	7.59408			5.375	0.484123	9.00694
22.375	0.484123	2.16368			8.375	0.484123	5.78057
11.375	0.484123	4.25603			6.625	0.484123	7.30752
8.625	0.484123	5.61302			11.375	0.484123	4.25603
16.375	0.484123	2.95648			14.375	0.484123	3.36781
6.375	0.484123	7.59408			9.625	0.484123	5.02985
5.625	0.484123	8.60663			7.625	0.484123	6.34915
8.375	0.484123	5.78057			7.375	0.484123	6.56438
6.375	0.484123	7.59408			7.375	0.484123	6.56438
11.625	0.484123	4.1645			8.375	0.484123	5.78057
6.375	0.484123	7.59408			5.625	0.484123	8.60663
9.625	0.484123	5.02985			5.625	0.484123	8.60663
6.375	0.484123	7.59408			6.375	0.484123	7.59408
8.375	0.484123	5.78057			13.625	0.484123	3.5532
8.625	0.484123	5.61302			6.625	0.484123	7.30752
6.625	0.484123	7.30752			5.375	0.484123	9.00694
8.375	0.484123	5.78057			11.625	0.484123	4.1645
5.625	0.484123	8.60663			5.375	0.484123	9.00694
5.625	0.484123	8.60663			13.625	0.484123	3.5532
5.625	0.484123	8.60663			7.625	0.484123	6.34915
5.375	0.484123	9.00694			5.625	0.484123	8.60663
8.375	0.484123	5.78057			8.375	0.484123	5.78057
19.375	0.484123	2.4987			6.625	0.484123	7.30752
6.625	0.484123	7.30752			5.625	0.484123	8.60663
9.625	0.484123	5.02985			11.375	0.484123	4.25603
6.375	0.484123	7.59408			5.625	0.484123	8.60663
5.625	0.484123	8.60663			5.375	0.484123	9.00694
5.375	0.484123	9.00694			6.375	0.484123	7.59408
5.375	0.484123	9.00694			5.5	0.5	9.09091
5.5	0.5	9.09091			5.5	0.5	9.09091
5	0.5	10			6.5	0.5	7.69231
5.5	0.5	9.09091			5.5	0.5	9.09091
5	0.5	10			5	0.5	10
7.5	0.5	6.66667			16	0.5	3.125
5	0.5	10			11	0.5	4.54545
5.5	0.5	9.09091			10.5	0.5	4.7619
8	0.5	6.25			5	0.5	10
6	0.5	8.33333			9	0.5	5.55556
5.5	0.5	9.09091			7	0.5	7.14286
9	0.5	5.55556			6.5	0.5	7.69231
32	0.5	1.5625			11.5	0.5	4.34783
5	0.5	10			5.5	0.5	9.09091
12	0.5	4.16667			6	0.5	8.33333
6	0.5	8.33333			8	0.5	6.25
7.5	0.5	6.66667			12.5	0.5	4
7	0.5	7.14286			5	0.5	10
5	0.5	10			20	0.5	2.5
7.5	0.5	6.66667			6.5	0.5	7.69231
6.5	0.5	7.69231			6.5	0.5	7.69231
6.5	0.5	7.69231			6.5	0.5	7.69231
6	0.5	8.33333			8	0.5	6.25
16.5	0.5	3.0303			5.5	0.5	9.09091
10.5	0.5	4.7619			5.5	0.5	9.09091
8.5	0.5	5.88235			13.5	0.5	3.7037
14	0.5	3.57143			15.5	0.5	3.22581
6	0.5	8.33333			9.5	0.5	5.26316
5.5	0.5	9.09091			6.5	0.5	7.69231
10.5	0.5	4.7619			5.5	0.5	9.09091
8.5	0.5	5.88235			5	0.5	10
7	0.5	7.14286			9.5	0.5	5.26316
5	0.5	10			9	0.5	5.55556
11.5	0.5	4.34783			8.5	0.5	5.88235
6.5	0.5	7.69231			7	0.5	7.14286
5	0.5	10			16	0.5	3.125
6.5	0.5	7.69231			10	0.5	5
10.5	0.5	4.7619			5.5	0.5	9.09091
14	0.5	3.57143			7	0.5	7.14286
14	0.5	3.57143			6.5	0.5	7.69231
5	0.5	10			5	0.5	10
15	0.5	3.33333			9	0.5	5.55556
8.5	0.5	5.88235			5.5	0.5	9.09091
14.5	0.5	3.44828			5	0.5	10
6	0.5	8.33333			6	0.5	8.33333
8.5	0.5	5.88235			6.5	0.5	7.69231
6.5	0.5	7.69231			11	0.5	4.54545
8.5	0.5	5.88235			8.5	0.5	5.88235
5	0.5	10			9	0.5	5.55556
5.5	0.5	9.09091			14	0.5	3.57143
16	0.5	3.125			9	0.5	5.55556
6.5	0.5	7.69231			14	0.5	3.57143
5.5	0.5	9.09091			11.5	0.5	4.34783
15.5	0.5	3.22581			9.5	0.5	5.26316
11	0.5	4.54545			5.5	0.5	9.09091
10	0.5	5			6.5	0.5	7.69231
11.5	0.5	4.34783			10	0.5	5
5.5	0.5	9.09091			8.5	0.5	5.88235
8	0.5	6.25			6.5	0.5	7.69231
5.5	0.5	9.09091			7.5	0.5	6.66667
10	0.5	5			6.5	0.5	7.69231
15	0.5	3.33333			6	0.5	8.33333
33.5	0.5	1.49254			8.5	0.5	5.88235
7	0.5	7.14286			5	0.5	10
16.5	0.5	3.0303			5	0.5	10
7	0.5	7.14286			7.5	0.5	6.66667
5.5	0.5	9.09091			5	0.5	10
5.5	0.5	9.09091			7.875	0.599479	7.61243
12.5	0.5	4			5.875	0.599479	10.2039
6	0.5	8.33333			12.875	0.599479	4.65615
5.5	0.5	9.09091			7.875	0.599479	7.61243
6	0.5	8.33333			5.875	0.599479	10.2039
16.5	0.5	3.0303			5.125	0.599479	11.6972
10.5	0.5	4.7619			8.875	0.599479	6.75469
10.5	0.5	4.7619			26.125	0.599479	2.29466
13	0.5	3.84615			6.125	0.599479	9.78741
5	0.5	10			9.125	0.599479	6.56963
6.5	0.5	7.69231			7.875	0.599479	7.61243
7	0.5	7.14286			7.125	0.599479	8.41374
5.5	0.5	9.09091			5.875	0.599479	10.2039
6	0.5	8.33333			6.125	0.599479	9.78741
5	0.5	10			8.125	0.599479	7.3782
5	0.5	10			6.125	0.599479	9.78741
18.125	0.599479	3.30747			6.125	0.599479	9.78741
5.125	0.599479	11.6972			9.875	0.599479	6.07067
5.875	0.599479	10.2039			5.125	0.599479	11.6972
11.125	0.599479	5.38857			5.125	0.599479	11.6972
5.125	0.599479	11.6972			7.125	0.599479	8.41374
8.125	0.599479	7.3782			7.875	0.599479	7.61243
5.125	0.599479	11.6972			5.875	0.599479	10.2039
7.125	0.599479	8.41374			10.125	0.599479	5.92078
5.875	0.599479	10.2039			7.875	0.599479	7.61243
8.875	0.599479	6.75469			8.125	0.599479	7.3782
10.125	0.599479	5.92078			9.875	0.599479	6.07067
10.125	0.599479	5.92078			22.875	0.599479	2.62067
5.125	0.599479	11.6972			6.125	0.599479	9.78741
5.875	0.599479	10.2039			5.125	0.599479	11.6972
7.125	0.599479	8.41374			9.125	0.599479	6.56963
6.125	0.599479	9.78741			6.125	0.599479	9.78741
9.125	0.599479	6.56963			5.125	0.599479	11.6972
6.125	0.599479	9.78741			13.125	0.599479	4.56746
27.125	0.599479	2.21006			5.125	0.599479	11.6972
11.875	0.599479	5.04824			6.125	0.599479	9.78741
6.125	0.599479	9.78741			12.125	0.599479	4.94416
7.125	0.599479	8.41374			17.125	0.599479	3.50061
6.875	0.599479	8.71969			6.125	0.599479	9.78741
15.125	0.599479	3.9635			11.125	0.599479	5.38857
7.875	0.599479	7.61243			6.875	0.599479	8.71969
5.875	0.599479	10.2039			12.875	0.599479	4.65615
5.125	0.599479	11.6972			5.875	0.599479	10.2039
5.875	0.599479	10.2039			6.125	0.599479	9.78741
5.875	0.599479	10.2039			12.125	0.599479	4.94416
10.125	0.599479	5.92078			6.125	0.599479	9.78741
7.875	0.599479	7.61243			15.875	0.599479	3.77625
13.125	0.599479	4.56746			6.125	0.599479	9.78741
11.125	0.599479	5.38857			13.875	0.599479	4.32057
5.125	0.599479	11.6972			7.125	0.599479	8.41374
5.125	0.599479	11.6972			5.875	0.599479	10.2039
8.875	0.599479	6.75469			36.125	0.599479	1.65946
6.125	0.599479	9.78741			6.875	0.599479	8.71969
6.125	0.599479	9.78741			10.125	0.599479	5.92078
5.875	0.599479	10.2039			13.875	0.599479	4.32057
6.875	0.599479	8.71969			8.125	0.599479	7.3782
10.875	0.599479	5.51245			9.125	0.599479	6.56963
13.875	0.599479	4.32057			8.875	0.599479	6.75469
6.125	0.599479	9.78741			20.125	0.599479	2.97878
8.125	0.599479	7.3782			6.875	0.599479	8.71969
8.875	0.599479	6.75469			6.125	0.599479	9.78741
9.125	0.599479	6.56963			11.875	0.599479	5.04824
6.125	0.599479	9.78741			17.125	0.599479	3.50061
5.125	0.599479	11.6972			7.875	0.599479	7.61243
10.875	0.599479	5.51245			6.875	0.599479	8.71969
9.875	0.599479	6.07067			27.875	0.599479	2.1506
5.125	0.599479	11.6972			9.875	0.599479	6.07067
5.125	0.599479	11.6972			7.125	0.599479	8.41374
9.875	0.599479	6.07067			20.125	0.599479	2.97878
18.875	0.599479	3.17605			9.125	0.599479	6.56963
9.125	0.599479	6.56963			6.875	0.599479	8.71969
5.125	0.599479	11.6972			6.125	0.599479	9.78741
5.875	0.599479	10.2039			8.875	0.599479	6.75469
8.875	0.599479	6.75469			8.875	0.599479	6.75469
6.125	0.599479	9.78741			9.125	0.599479	6.56963
5.125	0.599479	11.6972			12.125	0.599479	4.94416
5.125	0.599479	11.6972			7.875	0.599479	7.61243
8.875	0.599479	6.75469			6.125	0.599479	9.78741
8.125	0.599479	7.3782			17.125	0.599479	3.50061
6.875	0.599479	8.71969			7.875	0.599479	7.61243
5.875	0.599479	10.2039			9.875	0.599479	6.07067
5.875	0.599479	10.2039			5.125	0.599479	11.6972
11.125	0.599479	5.38857			5.125	0.599479	11.6972
26.875	0.599479	2.23062			6.125	0.599479	9.78741
8.125	0.599479	7.3782			8.125	0.599479	7.3782
8.875	0.599479	6.75469			7.875	0.599479	7.61243
5.125	0.599479	11.6972			7.125	0.599479	8.41374
17.875	0.599479	3.35373			5.125	0.599479	11.6972
7.875	0.599479	7.61243			6.125	0.599479	9.78741
7.875	0.599479	7.61243			7.125	0.599479	8.41374
13.875	0.599479	4.32057			13.125	0.599479	4.56746
7.125	0.599479	8.41374			8.125	0.599479	7.3782
5.875	0.599479	10.2039			5.125	0.599479	11.6972
15.125	0.599479	3.9635			5.125	0.599479	11.6972
7.125	0.599479	8.41374			8.125	0.599479	7.3782
9.875	0.599479	6.07067			7.125	0.599479	8.41374
7.875	0.599479	7.61243			13.125	0.599479	4.56746
6.875	0.599479	8.71969			7.125	0.599479	8.41374
7.875	0.599479	7.61243			7.125	0.599479	8.41374
7.875	0.599479	7.61243			7.75	0.661438	8.53468
5.125	0.599479	11.6972			5.25	0.661438	12.5988
5.875	0.599479	10.2039			5.25	0.661438	12.5988
14.875	0.599479	4.03011			5.25	0.661438	12.5988
7.875	0.599479	7.61243			5.25	0.661438	12.5988
9.875	0.599479	6.07067			18.25	0.661438	3.62432
5.875	0.599479	10.2039			16.75	0.661438	3.94888
8.875	0.599479	6.75469			5.25	0.661438	12.5988
12.125	0.599479	4.94416			6.25	0.661438	10.583
9.875	0.599479	6.07067			7.25	0.661438	9.12328
5.125	0.599479	11.6972			5.25	0.661438	12.5988
6.125	0.599479	9.78741			9.75	0.661438	6.78398
5.125	0.599479	11.6972			8.25	0.661438	8.01743
7.875	0.599479	7.61243			5.75	0.661438	11.5033
5.125	0.599479	11.6972			5.25	0.661438	12.5988
6.125	0.599479	9.78741			29.25	0.661438	2.26133
10.875	0.599479	5.51245			6.25	0.661438	10.583
6.125	0.599479	9.78741			9.25	0.661438	7.15068
6.25	0.661438	10.583			10.25	0.661438	6.45305
8.75	0.661438	7.55929			13.75	0.661438	4.81046
5.25	0.661438	12.5988			5.75	0.661438	11.5033
5.25	0.661438	12.5988			27.25	0.661438	2.42729
9.25	0.661438	7.15068			12.75	0.661438	5.18775
11.25	0.661438	5.87945			9.25	0.661438	7.15068
10.25	0.661438	6.45305			9.25	0.661438	7.15068
5.25	0.661438	12.5988			6.25	0.661438	10.583
6.25	0.661438	10.583			10.25	0.661438	6.45305
6.25	0.661438	10.583			15.25	0.661438	4.3373
5.25	0.661438	12.5988			8.25	0.661438	8.01743
7.25	0.661438	9.12328			7.25	0.661438	9.12328
11.25	0.661438	5.87945			13.25	0.661438	4.99198
14.25	0.661438	4.64167			14.75	0.661438	4.48432
16.25	0.661438	4.07039			5.25	0.661438	12.5988
13.75	0.661438	4.81046			9.25	0.661438	7.15068
7.25	0.661438	9.12328			8.25	0.661438	8.01743
5.25	0.661438	12.5988			6.75	0.661438	9.79908
13.75	0.661438	4.81046			21.25	0.661438	3.11265
5.25	0.661438	12.5988			7.25	0.661438	9.12328
6.25	0.661438	10.583			12.75	0.661438	5.18775
9.75	0.661438	6.78398			17.75	0.661438	3.72641
5.75	0.661438	11.5033			12.25	0.661438	5.39949
12.25	0.661438	5.39949			29.75	0.661438	2.22332
10.25	0.661438	6.45305			6.75	0.661438	9.79908
6.25	0.661438	10.583			17.75	0.661438	3.72641
5.75	0.661438	11.5033			5.75	0.661438	11.5033
7.25	0.661438	9.12328			21.25	0.661438	3.11265
7.75	0.661438	8.53468			12.75	0.661438	5.18775
12.75	0.661438	5.18775			10.75	0.661438	6.15291
17.25	0.661438	3.83442			5.25	0.661438	12.5988
6.75	0.661438	9.79908			5.25	0.661438	12.5988
9.75	0.661438	6.78398			10.75	0.661438	6.15291
12.25	0.661438	5.39949			13.25	0.661438	4.99198
8.75	0.661438	7.55929			7.25	0.661438	9.12328
8.75	0.661438	7.55929			12.25	0.661438	5.39949
15.75	0.661438	4.19961			6.75	0.661438	9.79908
12.25	0.661438	5.39949			6.75	0.661438	9.79908
9.75	0.661438	6.78398			13.75	0.661438	4.81046
8.75	0.661438	7.55929			6.25	0.661438	10.583
8.25	0.661438	8.01743			12.75	0.661438	5.18775
5.25	0.661438	12.5988			5.75	0.661438	11.5033
6.25	0.661438	10.583			20.25	0.661438	3.26636
7.25	0.661438	9.12328			9.75	0.661438	6.78398
5.75	0.661438	11.5033			9.25	0.661438	7.15068
18.25	0.661438	3.62432			8.25	0.661438	8.01743
8.75	0.661438	7.55929			10.75	0.661438	6.15291
8.75	0.661438	7.55929			5.75	0.661438	11.5033
9.25	0.661438	7.15068			8.25	0.661438	8.01743
14.25	0.661438	4.64167			5.25	0.661438	12.5988
9.25	0.661438	7.15068			5.25	0.661438	12.5988
7.25	0.661438	9.12328			7.25	0.661438	9.12328
7.75	0.661438	8.53468			20.75	0.661438	3.18765
8.75	0.661438	7.55929			5.25	0.661438	12.5988
23.25	0.661438	2.84489			12.25	0.661438	5.39949
12.25	0.661438	5.39949			23.75	0.661438	2.785
6.25	0.661438	10.583			12.75	0.661438	5.18775
20.25	0.661438	3.26636			5.25	0.661438	12.5988
5.25	0.661438	12.5988			25.25	0.661438	2.61956
15.25	0.661438	4.3373			17.75	0.661438	3.72641
6.25	0.661438	10.583			13.25	0.661438	4.99198
10.25	0.661438	6.45305			6.75	0.661438	9.79908
7.25	0.661438	9.12328			9.75	0.661438	6.78398
7.25	0.661438	9.12328			9.25	0.661438	7.15068
10.25	0.661438	6.45305			15.75	0.661438	4.19961
5.25	0.661438	12.5988			12.25	0.661438	5.39949
12.75	0.661438	5.18775			7.25	0.661438	9.12328
8.25	0.661438	8.01743			7.25	0.661438	9.12328
5.75	0.661438	11.5033			5.25	0.661438	12.5988
6.25	0.661438	10.583			19.75	0.661438	3.34905
7.25	0.661438	9.12328			9.25	0.661438	7.15068
7.25	0.661438	9.12328			7.25	0.661438	9.12328
6.25	0.661438	10.583			6.25	0.661438	10.583
6.25	0.661438	10.583			11.75	0.661438	5.62926
8.75	0.661438	7.55929			5.25	0.661438	12.5988
6.25	0.661438	10.583			42.25	0.661438	1.56553
6.25	0.661438	10.583			5.75	0.661438	11.5033
7.75	0.661438	8.53468			10.25	0.661438	6.45305
5.75	0.661438	11.5033			11.75	0.661438	5.62926
5.25	0.661438	12.5988			13.75	0.661438	4.81046
9.25	0.661438	7.15068			5.75	0.661438	11.5033
26.25	0.661438	2.51976			6.75	0.661438	9.79908
6.25	0.661438	10.583			13.75	0.661438	4.81046
7.25	0.661438	9.12328			16.75	0.661438	3.94888
11.25	0.661438	5.87945			7.25	0.661438	9.12328
5.75	0.661438	11.5033			9.25	0.661438	7.15068
10.75	0.661438	6.15291			5.25	0.661438	12.5988
6.25	0.661438	10.583			6.75	0.661438	9.79908
13.25	0.661438	4.99198			9.75	0.661438	6.78398
5.75	0.661438	11.5033			13.25	0.661438	4.99198
6.25	0.661438	10.583			9.25	0.661438	7.15068
6.25	0.661438	10.583			5.25	0.661438	12.5988
6.25	0.661438	10.583			17.75	0.661438	3.72641
8.75	0.661438	7.55929			6.75	0.661438	9.79908
25.25	0.661438	2.61956			7.25	0.661438	9.12328
19.75	0.661438	3.34905			5.75	0.661438	11.5033
7.75	0.661438	8.53468			11.75	0.661438	5.62926
6.75	0.661438	9.79908			5.25	0.661438	12.5988
6.25	0.661438	10.583			8.25	0.661438	8.01743
5.25	0.661438	12.5988			5.75	0.661438	11.5033
5.75	0.661438	11.5033			8.25	0.661438	8.01743
11.75	0.661438	5.62926			5.75	0.661438	11.5033
5.75	0.661438	11.5033			7.75	0.661438	8.53468
8.75	0.661438	7.55929			6.75	0.661438	9.79908
9.25	0.661438	7.15068			16.75	0.661438	3.94888
5.75	0.661438	11.5033			5.375	0.695971	12.9483
8.75	0.661438	7.55929			6.625	0.695971	10.5052
8.75	0.661438	7.55929			5.625	0.695971	12.3728
11.75	0.661438	5.62926			8.625	0.695971	8.06922
8.25	0.661438	8.01743			10.375	0.695971	6.70815
13.25	0.661438	4.99198			6.375	0.695971	10.9172
11.75	0.661438	5.62926			11.625	0.695971	5.98684
5.375	0.695971	12.9483			8.375	0.695971	8.3101
6.375	0.695971	10.9172			7.375	0.695971	9.43689
8.375	0.695971	8.3101			9.375	0.695971	7.42369
8.375	0.695971	8.3101			5.625	0.695971	12.3728
6.375	0.695971	10.9172			13.625	0.695971	5.10804
13.375	0.695971	5.20352			12.375	0.695971	5.624
6.625	0.695971	10.5052			8.375	0.695971	8.3101
7.625	0.695971	9.12748			5.625	0.695971	12.3728
5.625	0.695971	12.3728			5.375	0.695971	12.9483
9.625	0.695971	7.23086			6.375	0.695971	10.9172
14.375	0.695971	4.84153			9.625	0.695971	7.23086
8.375	0.695971	8.3101			9.375	0.695971	7.42369
5.625	0.695971	12.3728			13.375	0.695971	5.20352
9.375	0.695971	7.42369			14.375	0.695971	4.84153
8.625	0.695971	8.06922			8.625	0.695971	8.06922
12.625	0.695971	5.51264			21.625	0.695971	3.21836
7.625	0.695971	9.12748			9.625	0.695971	7.23086
16.625	0.695971	4.18629			11.625	0.695971	5.98684
6.625	0.695971	10.5052			11.625	0.695971	5.98684
14.375	0.695971	4.84153			15.375	0.695971	4.52664
5.375	0.695971	12.9483			21.625	0.695971	3.21836
8.625	0.695971	8.06922			7.375	0.695971	9.43689
6.625	0.695971	10.5052			9.375	0.695971	7.42369
6.375	0.695971	10.9172			7.375	0.695971	9.43689
17.625	0.695971	3.94877			11.375	0.695971	6.11842
6.375	0.695971	10.9172			8.625	0.695971	8.06922
10.625	0.695971	6.55031			15.375	0.695971	4.52664
14.625	0.695971	4.75877			5.625	0.695971	12.3728
5.625	0.695971	12.3728			6.375	0.695971	10.9172
22.375	0.695971	3.11048			21.625	0.695971	3.21836
5.625	0.695971	12.3728			11.375	0.695971	6.11842
10.375	0.695971	6.70815			8.625	0.695971	8.06922
5.625	0.695971	12.3728			13.625	0.695971	5.10804
14.625	0.695971	4.75877			5.375	0.695971	12.9483
8.625	0.695971	8.06922			7.625	0.695971	9.12748
5.625	0.695971	12.3728			7.625	0.695971	9.12748
12.625	0.695971	5.51264			7.375	0.695971	9.43689
7.375	0.695971	9.43689			6.375	0.695971	10.9172
6.625	0.695971	10.5052			10.625	0.695971	6.55031
11.625	0.695971	5.98684			8.375	0.695971	8.3101
6.375	0.695971	10.9172			7.625	0.695971	9.12748
23.375	0.695971	2.97741			7.375	0.695971	9.43689
5.375	0.695971	12.9483			9.625	0.695971	7.23086
5.625	0.695971	12.3728			12.625	0.695971	5.51264
15.375	0.695971	4.52664			7.375	0.695971	9.43689
9.625	0.695971	7.23086			6.625	0.695971	10.5052
35.625	0.695971	1.9536			6.625	0.695971	10.5052
8.625	0.695971	8.06922			8.625	0.695971	8.06922
8.375	0.695971	8.3101			5.375	0.695971	12.9483
18.625	0.695971	3.73675			5.375	0.695971	12.9483
14.375	0.695971	4.84153			28.375	0.695971	2.45276
10.375	0.695971	6.70815			14.375	0.695971	4.84153
17.375	0.695971	4.00559			10.375	0.695971	6.70815
12.375	0.695971	5.624			5.375	0.695971	12.9483
7.375	0.695971	9.43689			14.625	0.695971	4.75877
11.375	0.695971	6.11842			10.375	0.695971	6.70815
5.375	0.695971	12.9483			12.625	0.695971	5.51264
9.375	0.695971	7.42369			8.375	0.695971	8.3101
17.625	0.695971	3.94877			6.375	0.695971	10.9172
5.625	0.695971	12.3728			26.625	0.695971	2.61397
7.625	0.695971	9.12748			8.375	0.695971	8.3101
7.625	0.695971	9.12748			8.625	0.695971	8.06922
5.625	0.695971	12.3728			13.375	0.695971	5.20352
10.375	0.695971	6.70815			10.625	0.695971	6.55031
10.625	0.695971	6.55031			5.625	0.695971	12.3728
9.375	0.695971	7.42369			7.625	0.695971	9.12748
5.625	0.695971	12.3728			8.625	0.695971	8.06922
7.375	0.695971	9.43689			5.375	0.695971	12.9483
20.625	0.695971	3.3744			7.625	0.695971	9.12748
12.625	0.695971	5.51264			5.625	0.695971	12.3728
7.375	0.695971	9.43689			7.375	0.695971	9.43689
6.625	0.695971	10.5052			8.375	0.695971	8.3101
14.625	0.695971	4.75877			5.375	0.695971	12.9483
9.375	0.695971	7.42369			8.375	0.695971	8.3101
14.375	0.695971	4.84153			9.625	0.695971	7.23086
10.375	0.695971	6.70815			5.375	0.695971	12.9483
7.625	0.695971	9.12748			7.625	0.695971	9.12748
5.375	0.695971	12.9483			13.625	0.695971	5.10804
6.375	0.695971	10.9172			13.625	0.695971	5.10804
15.625	0.695971	4.45421			10.625	0.695971	6.55031
9.375	0.695971	7.42369			10.375	0.695971	6.70815
8.625	0.695971	8.06922			6.625	0.695971	10.5052
6.375	0.695971	10.9172			6.625	0.695971	10.5052
21.625	0.695971	3.21836			6.375	0.695971	10.9172
10.375	0.695971	6.70815			7.625	0.695971	9.12748
5.625	0.695971	12.3728			5.375	0.695971	12.9483
7.375	0.695971	9.43689			7.625	0.695971	9.12748
6.375	0.695971	10.9172			5.375	0.695971	12.9483
8.375	0.695971	8.3101			10.625	0.695971	6.55031
10.625	0.695971	6.55031			12.375	0.695971	5.624
5.625	0.695971	12.3728			7.625	0.695971	9.12748
6.625	0.695971	10.5052			5.625	0.695971	12.3728
14.375	0.695971	4.84153			11.375	0.695971	6.11842
6.625	0.695971	10.5052			9.625	0.695971	7.23086
9.375	0.695971	7.42369			10.375	0.695971	6.70815
6.375	0.695971	10.9172			5.625	0.695971	12.3728
10.625	0.695971	6.55031			5.625	0.695971	12.3728
5.375	0.695971	12.9483			8.375	0.695971	8.3101
13.375	0.695971	5.20352			6.375	0.695971	10.9172
11.625	0.695971	5.98684			5.375	0.695971	12.9483
10.625	0.695971	6.55031			6.375	0.695971	10.9172
5.375	0.695971	12.9483			8.625	0.695971	8.06922
34.625	0.695971	2.01002			6.625	0.695971	10.5052
19.625	0.695971	3.54635			10.375	0.695971	6.70815
11.375	0.695971	6.11842			5.375	0.695971	12.9483
6.625	0.695971	10.5052			5.375	0.695971	12.9483
6.375	0.695971	10.9172			19.375	0.695971	3.59211
5.625	0.695971	12.3728			6.5	0.707107	10.8786
13.375	0.695971	5.20352			10.5	0.707107	6.73435
9.625	0.695971	7.23086			11	0.707107	6.42824
17.625	0.695971	3.94877			25	0.707107	2.82843
9.625	0.695971	7.23086			5	0.707107	14.1421
6.625	0.695971	10.5052			5.5	0.707107	12.8565
13.375	0.695971	5.20352			7	0.707107	10.1015
6.375	0.695971	10.9172			5.5	0.707107	12.8565
5.625	0.695971	12.3728			8	0.707107	8.83883
5.375	0.695971	12.9483			7	0.707107	10.1015
10.625	0.695971	6.55031			5	0.707107	14.1421
18.375	0.695971	3.78759			6.5	0.707107	10.8786
14.625	0.695971	4.75877			6	0.707107	11.7851
6.5	0.707107	10.8786			11	0.707107	6.42824
6	0.707107	11.7851			7	0.707107	10.1015
6	0.707107	11.7851			7	0.707107	10.1015
5	0.707107	14.1421			5	0.707107	14.1421
8	0.707107	8.83883			7	0.707107	10.1015
26.5	0.707107	2.66833			7	0.707107	10.1015
17	0.707107	4.15945			7.5	0.707107	9.42809
8	0.707107	8.83883			5	0.707107	14.1421
6	0.707107	11.7851			11.5	0.707107	6.14875
5.5	0.707107	12.8565			6	0.707107	11.7851
11	0.707107	6.42824			11.5	0.707107	6.14875
8	0.707107	8.83883			5	0.707107	14.1421
40	0.707107	1.76777			8	0.707107	8.83883
7	0.707107	10.1015			24.5	0.707107	2.88615
14.5	0.707107	4.8766			9.5	0.707107	7.44323
14	0.707107	5.05076			8	0.707107	8.83883
6	0.707107	11.7851			13.5	0.707107	5.23783
5.5	0.707107	12.8565			7.5	0.707107	9.42809
5.5	0.707107	12.8565			19	0.707107	3.72161
11	0.707107	6.42824			10.5	0.707107	6.73435
14	0.707107	5.05076			21.5	0.707107	3.28887
5	0.707107	14.1421			7	0.707107	10.1015
9	0.707107	7.85674			9.5	0.707107	7.44323
5	0.707107	14.1421			6.5	0.707107	10.8786
8.5	0.707107	8.3189			7.5	0.707107	9.42809
6	0.707107	11.7851			12	0.707107	5.89256
8.5	0.707107	8.3189			15	0.707107	4.71405
12.5	0.707107	5.65685			14	0.707107	5.05076
10.5	0.707107	6.73435			11.5	0.707107	6.14875
20	0.707107	3.53553			8	0.707107	8.83883
13	0.707107	5.43928			6.5	0.707107	10.8786
6	0.707107	11.7851			7	0.707107	10.1015
5	0.707107	14.1421			13	0.707107	5.43928
26.5	0.707107	2.66833			5	0.707107	14.1421
5.5	0.707107	12.8565			32	0.707107	2.20971
11.5	0.707107	6.14875			7	0.707107	10.1015
5.5	0.707107	12.8565			15	0.707107	4.71405
18.5	0.707107	3.8222			22.5	0.707107	3.1427
18	0.707107	3.92837			21	0.707107	3.36718
20	0.707107	3.53553			5	0.707107	14.1421
7	0.707107	10.1015			8	0.707107	8.83883
6.5	0.707107	10.8786			12.5	0.707107	5.65685
5	0.707107	14.1421			6	0.707107	11.7851
5	0.707107	14.1421			7.5	0.707107	9.42809
5	0.707107	14.1421			7.5	0.707107	9.42809
5.5	0.707107	12.8565			7	0.707107	10.1015
12	0.707107	5.89256			7	0.707107	10.1015
8.5	0.707107	8.3189			5.5	0.707107	12.8565
6	0.707107	11.7851			11.5	0.707107	6.14875
21.5	0.707107	3.28887			13.5	0.707107	5.23783
20.5	0.707107	3.4493			10	0.707107	7.07107
9.5	0.707107	7.44323			8.5	0.707107	8.3189
5.5	0.707107	12.8565			6.5	0.707107	10.8786
5	0.707107	14.1421			13	0.707107	5.43928
9.5	0.707107	7.44323			8	0.707107	8.83883
8.5	0.707107	8.3189			12.5	0.707107	5.65685
7	0.707107	10.1015			20.5	0.707107	3.4493
7	0.707107	10.1015			22	0.707107	3.21412
7	0.707107	10.1015			9	0.707107	7.85674
7.5	0.707107	9.42809			9	0.707107	7.85674
6.5	0.707107	10.8786			10.5	0.707107	6.73435
13.5	0.707107	5.23783			7.5	0.707107	9.42809
14	0.707107	5.05076			8.5	0.707107	8.3189
7.5	0.707107	9.42809			14	0.707107	5.05076
5	0.707107	14.1421			14	0.707107	5.05076
5	0.707107	14.1421			5	0.707107	14.1421
7	0.707107	10.1015			9.5	0.707107	7.44323
8	0.707107	8.83883			7.5	0.707107	9.42809
7	0.707107	10.1015			12	0.707107	5.89256
7	0.707107	10.1015			8	0.707107	8.83883
13	0.707107	5.43928			5	0.707107	14.1421
9	0.707107	7.85674			26	0.707107	2.71964
8.5	0.707107	8.3189			33.5	0.707107	2.11077
5.5	0.707107	12.8565			5.5	0.707107	12.8565
12.5	0.707107	5.65685			21.5	0.707107	3.28887
7	0.707107	10.1015			7	0.707107	10.1015
6	0.707107	11.7851			6	0.707107	11.7851
5.5	0.707107	12.8565			8.5	0.707107	8.3189
10.5	0.707107	6.73435			6.5	0.707107	10.8786
7	0.707107	10.1015			11.5	0.707107	6.14875
5.5	0.707107	12.8565			9.5	0.707107	7.44323
10.5	0.707107	6.73435			10	0.707107	7.07107
6	0.707107	11.7851			6	0.707107	11.7851
10.5	0.707107	6.73435			8.5	0.707107	8.3189
6	0.707107	11.7851			6	0.707107	11.7851
5	0.707107	14.1421			5	0.707107	14.1421
5	0.707107	14.1421			22.5	0.707107	3.1427
13.5	0.707107	5.23783			14.5	0.707107	4.8766
13	0.707107	5.43928			17.5	0.707107	4.04061
9	0.707107	7.85674			15.5	0.707107	4.56198
10	0.707107	7.07107			5.5	0.707107	12.8565
11.5	0.707107	6.14875			6	0.707107	11.7851
27	0.707107	2.61891			11.5	0.707107	6.14875
13.5	0.707107	5.23783			5.5	0.707107	12.8565
8	0.707107	8.83883			25	0.707107	2.82843
14	0.707107	5.05076			8	0.707107	8.83883
18	0.707107	3.92837			15	0.707107	4.71405
23	0.707107	3.07438			6.5	0.707107	10.8786
9	0.707107	7.85674			6	0.707107	11.7851
8	0.707107	8.83883			10	0.707107	7.07107
9.5	0.707107	7.44323			10	0.707107	7.07107
7	0.707107	10.1015			9.5	0.707107	7.44323
15	0.707107	4.71405			5	0.707107	14.1421
8	0.707107	8.83883			21	0.707107	3.36718
31	0.707107	2.28099			7.5	0.707107	9.42809
27	0.707107	2.61891			50.5	0.707107	1.40021
11.5	0.707107	6.14875			8	0.707107	8.83883
12.5	0.707107	5.65685			7	0.707107	10.1015
6	0.707107	11.7851			5	0.707107	14.1421
24	0.707107	2.94628			13	0.707107	5.43928
6	0.707107	11.7851			8	0.707107	8.83883
8	0.707107	8.83883			6	0.707107	11.7851
10.5	0.707107	6.73435			10	0.707107	7.07107
11.5	0.707107	6.14875			10.5	0.707107	6.73435
6.5	0.707107	10.8786			11.5	0.707107	6.14875
6	0.707107	11.7851			9	0.707107	7.85674
5.5	0.707107	12.8565			19	0.707107	3.72161
6	0.707107	11.7851			24.5	0.707107	2.88615
7.5	0.707107	9.42809			6.5	0.707107	10.8786
11	0.707107	6.42824			6	0.707107	11.7851
8	0.707107	8.83883			8.5	0.707107	8.3189
5	0.707107	14.1421			16	0.707107	4.41942
10	0.707107	7.07107			5	0.707107	14.1421
9	0.707107	7.85674			5	0.707107	14.1421
6	0.707107	11.7851			5	0.707107	14.1421
11.5	0.707107	6.14875			8.5	0.707107	8.3189
8.5	0.707107	8.3189			5	0.707107	14.1421
13.5	0.707107	5.23783			19.875	0.780625	3.92767
6.5	0.707107	10.8786			8.875	0.780625	8.79577
7.5	0.707107	9.42809			9.875	0.780625	7.90506
7	0.707107	10.1015			5.125	0.780625	15.2317
5.5	0.707107	12.8565			5.125	0.780625	15.2317
5	0.707107	14.1421			6.875	0.780625	11.3545
5	0.707107	14.1421			6.125	0.780625	12.7449
7.5	0.707107	9.42809			8.125	0.780625	9.60769
9	0.707107	7.85674			7.125	0.780625	10.9561
7.5	0.707107	9.42809			5.125	0.780625	15.2317
12.5	0.707107	5.65685			6.125	0.780625	12.7449
13	0.707107	5.43928			5.125	0.780625	15.2317
6.875	0.780625	11.3545			12.875	0.780625	6.0631
9.875	0.780625	7.90506			7.875	0.780625	9.9127
6.875	0.780625	11.3545			16.875	0.780625	4.62592
11.125	0.780625	7.01685			10.125	0.780625	7.70987
9.875	0.780625	7.90506			16.875	0.780625	4.62592
6.875	0.780625	11.3545			6.125	0.780625	12.7449
5.875	0.780625	13.2872			6.875	0.780625	11.3545
6.875	0.780625	11.3545			11.875	0.780625	6.57368
13.125	0.780625	5.94762			6.875	0.780625	11.3545
8.875	0.780625	8.79577			11.875	0.780625	6.57368
6.125	0.780625	12.7449			6.875	0.780625	11.3545
8.125	0.780625	9.60769			32.875	0.780625	2.37452
5.875	0.780625	13.2872			14.125	0.780625	5.52655
5.125	0.780625	15.2317			6.125	0.780625	12.7449
5.875	0.780625	13.2872			12.125	0.780625	6.43814
14.125	0.780625	5.52655			9.125	0.780625	8.55479
25.125	0.780625	3.10696			6.875	0.780625	11.3545
8.875	0.780625	8.79577			5.125	0.780625	15.2317
9.125	0.780625	8.55479			10.875	0.780625	7.17816
33.125	0.780625	2.3566			6.125	0.780625	12.7449
7.875	0.780625	9.9127			5.875	0.780625	13.2872
14.875	0.780625	5.2479			15.125	0.780625	5.16116
5.875	0.780625	13.2872			5.125	0.780625	15.2317
11.125	0.780625	7.01685			9.125	0.780625	8.55479
10.875	0.780625	7.17816			17.125	0.780625	4.55839
8.875	0.780625	8.79577			13.875	0.780625	5.62612
6.875	0.780625	11.3545			10.875	0.780625	7.17816
6.125	0.780625	12.7449			9.875	0.780625	7.90506
10.125	0.780625	7.70987			13.125	0.780625	5.94762
8.125	0.780625	9.60769			8.875	0.780625	8.79577
12.125	0.780625	6.43814			9.125	0.780625	8.55479
18.875	0.780625	4.13576			5.875	0.780625	13.2872
10.875	0.780625	7.17816			11.125	0.780625	7.01685
13.125	0.780625	5.94762			21.125	0.780625	3.69527
16.125	0.780625	4.84108			13.125	0.780625	5.94762
19.875	0.780625	3.92767			6.875	0.780625	11.3545
8.875	0.780625	8.79577			15.875	0.780625	4.91732
9.125	0.780625	8.55479			6.125	0.780625	12.7449
7.875	0.780625	9.9127			6.125	0.780625	12.7449
8.875	0.780625	8.79577			11.875	0.780625	6.57368
7.125	0.780625	10.9561			11.125	0.780625	7.01685
17.875	0.780625	4.36713			11.125	0.780625	7.01685
6.125	0.780625	12.7449			11.125	0.780625	7.01685
9.125	0.780625	8.55479			15.875	0.780625	4.91732
5.875	0.780625	13.2872			5.125	0.780625	15.2317
12.875	0.780625	6.0631			6.125	0.780625	12.7449
25.875	0.780625	3.01691			8.125	0.780625	9.60769
23.125	0.780625	3.37567			19.875	0.780625	3.92767
5.125	0.780625	15.2317			9.125	0.780625	8.55479
11.875	0.780625	6.57368			10.125	0.780625	7.70987
8.125	0.780625	9.60769			8.875	0.780625	8.79577
13.125	0.780625	5.94762			6.875	0.780625	11.3545
7.125	0.780625	10.9561			10.875	0.780625	7.17816
21.125	0.780625	3.69527			6.875	0.780625	11.3545
13.875	0.780625	5.62612			5.125	0.780625	15.2317
7.125	0.780625	10.9561			5.875	0.780625	13.2872
13.125	0.780625	5.94762			5.125	0.780625	15.2317
40.125	0.780625	1.94548			6.875	0.780625	11.3545
5.125	0.780625	15.2317			6.875	0.780625	11.3545
16.125	0.780625	4.84108			7.125	0.780625	10.9561
8.875	0.780625	8.79577			14.875	0.780625	5.2479
6.875	0.780625	11.3545			9.875	0.780625	7.90506
6.125	0.780625	12.7449			7.125	0.780625	10.9561
7.875	0.780625	9.9127			6.125	0.780625	12.7449
9.875	0.780625	7.90506			7.875	0.780625	9.9127
10.125	0.780625	7.70987			5.875	0.780625	13.2872
12.125	0.780625	6.43814			13.875	0.780625	5.62612
8.875	0.780625	8.79577			7.125	0.780625	10.9561
10.125	0.780625	7.70987			6.875	0.780625	11.3545
6.125	0.780625	12.7449			7.875	0.780625	9.9127
13.125	0.780625	5.94762			10.875	0.780625	7.17816
10.125	0.780625	7.70987			6.125	0.780625	12.7449
5.875	0.780625	13.2872			5.125	0.780625	15.2317
15.125	0.780625	5.16116			13.875	0.780625	5.62612
11.875	0.780625	6.57368			33.125	0.780625	2.3566
7.875	0.780625	9.9127			5.875	0.780625	13.2872
8.875	0.780625	8.79577			6.875	0.780625	11.3545
6.125	0.780625	12.7449			17.875	0.780625	4.36713
7.125	0.780625	10.9561			7.875	0.780625	9.9127
5.875	0.780625	13.2872			10.875	0.780625	7.17816
6.875	0.780625	11.3545			13.875	0.780625	5.62612
5.125	0.780625	15.2317			10.125	0.780625	7.70987
6.125	0.780625	12.7449			5.875	0.780625	13.2872
6.875	0.780625	11.3545			10.125	0.780625	7.70987
10.875	0.780625	7.17816			16.875	0.780625	4.62592
7.875	0.780625	9.9127			8.125	0.780625	9.60769
8.125	0.780625	9.60769			5.125	0.780625	15.2317
6.125	0.780625	12.7449			10.125	0.780625	7.70987
5.125	0.780625	15.2317			5.125	0.780625	15.2317
5.875	0.780625	13.2872			7.875	0.780625	9.9127
6.875	0.780625	11.3545			16.875	0.780625	4.62592
12.125	0.780625	6.43814			7.875	0.780625	9.9127
11.875	0.780625	6.57368			6.125	0.780625	12.7449
20.125	0.780625	3.87888			6.125	0.780625	12.7449
8.125	0.780625	9.60769			7.875	0.780625	9.9127
11.875	0.780625	6.57368			6.875	0.780625	11.3545
7.875	0.780625	9.9127			7.875	0.780625	9.9127
6.125	0.780625	12.7449			19.875	0.780625	3.92767
11.875	0.780625	6.57368			5.875	0.780625	13.2872
7.125	0.780625	10.9561			13.125	0.780625	5.94762
5.125	0.780625	15.2317			13.125	0.780625	5.94762
8.875	0.780625	8.79577			7.125	0.780625	10.9561
9.875	0.780625	7.90506			11.875	0.780625	6.57368
18.875	0.780625	4.13576			8.875	0.780625	8.79577
11.875	0.780625	6.57368			6.125	0.780625	12.7449
8.125	0.780625	9.60769			9.125	0.780625	8.55479
21.125	0.780625	3.69527			7.125	0.780625	10.9561
11.125	0.780625	7.01685			12.125	0.780625	6.43814
9.125	0.780625	8.55479			10.125	0.780625	7.70987
19.875	0.780625	3.92767			11.125	0.780625	7.01685
10.875	0.780625	7.17816			9.125	0.780625	8.55479
16.125	0.780625	4.84108			7.875	0.780625	9.9127
15.875	0.780625	4.91732			12.875	0.780625	6.0631
7.125	0.780625	10.9561			6.875	0.780625	11.3545
11.875	0.780625	6.57368			8.875	0.780625	8.79577
10.125	0.780625	7.70987			9.125	0.780625	8.55479
9.875	0.780625	7.90506			7.125	0.780625	10.9561
5.125	0.780625	15.2317			12.875	0.780625	6.0631
8.875	0.780625	8.79577			5.125	0.780625	15.2317
8.125	0.780625	9.60769			8.125	0.780625	9.60769
6.125	0.780625	12.7449			11.875	0.780625	6.57368
5.125	0.780625	15.2317			8.125	0.780625	9.60769
6.125	0.780625	12.7449			8.25	0.829156	10.0504
5.125	0.780625	15.2317			8.25	0.829156	10.0504
6.125	0.780625	12.7449			10.75	0.829156	7.71308
11.875	0.780625	6.57368			15.25	0.829156	5.43709
9.875	0.780625	7.90506			6.25	0.829156	13.2665
8.25	0.829156	10.0504			5.25	0.829156	15.7935
7.25	0.829156	11.4366			6.25	0.829156	13.2665
6.75	0.829156	12.2838			11.75	0.829156	7.05665
5.75	0.829156	14.4201			8.25	0.829156	10.0504
10.25	0.829156	8.08933			12.75	0.829156	6.50319
25.75	0.829156	3.22002			13.75	0.829156	6.03023
7.25	0.829156	11.4366			5.25	0.829156	15.7935
16.75	0.829156	4.95019			9.75	0.829156	8.50417
10.75	0.829156	7.71308			7.75	0.829156	10.6988
7.25	0.829156	11.4366			9.75	0.829156	8.50417
5.75	0.829156	14.4201			12.75	0.829156	6.50319
6.25	0.829156	13.2665			12.25	0.829156	6.76862
9.25	0.829156	8.96385			14.25	0.829156	5.81864
12.75	0.829156	6.50319			12.75	0.829156	6.50319
5.75	0.829156	14.4201			8.25	0.829156	10.0504
7.25	0.829156	11.4366			7.75	0.829156	10.6988
10.25	0.829156	8.08933			13.25	0.829156	6.25778
6.75	0.829156	12.2838			17.25	0.829156	4.8067
9.25	0.829156	8.96385			5.25	0.829156	15.7935
5.75	0.829156	14.4201			15.25	0.829156	5.43709
9.25	0.829156	8.96385			5.25	0.829156	15.7935
10.75	0.829156	7.71308			6.75	0.829156	12.2838
7.25	0.829156	11.4366			6.75	0.829156	12.2838
7.25	0.829156	11.4366			14.25	0.829156	5.81864
5.75	0.829156	14.4201			10.25	0.829156	8.08933
7.75	0.829156	10.6988			18.75	0.829156	4.42217
13.25	0.829156	6.25778			11.75	0.829156	7.05665
15.25	0.829156	5.43709			10.25	0.829156	8.08933
6.75	0.829156	12.2838			11.25	0.829156	7.37028
10.75	0.829156	7.71308			7.25	0.829156	11.4366
6.25	0.829156	13.2665			17.25	0.829156	4.8067
18.75	0.829156	4.42217			14.75	0.829156	5.6214
24.25	0.829156	3.4192			5.75	0.829156	14.4201
14.75	0.829156	5.6214			6.25	0.829156	13.2665
5.75	0.829156	14.4201			18.75	0.829156	4.42217
5.75	0.829156	14.4201			12.25	0.829156	6.76862
29.75	0.829156	2.78708			8.75	0.829156	9.47607
10.75	0.829156	7.71308			6.25	0.829156	13.2665
20.75	0.829156	3.99593			11.75	0.829156	7.05665
22.25	0.829156	3.72654			9.75	0.829156	8.50417
6.25	0.829156	13.2665			9.75	0.829156	8.50417
11.25	0.829156	7.37028			14.75	0.829156	5.6214
17.25	0.829156	4.8067			15.75	0.829156	5.26448
8.25	0.829156	10.0504			10.25	0.829156	8.08933
7.75	0.829156	10.6988			14.75	0.829156	5.6214
5.75	0.829156	14.4201			10.25	0.829156	8.08933
13.25	0.829156	6.25778			12.75	0.829156	6.50319
7.75	0.829156	10.6988			8.25	0.829156	10.0504
5.75	0.829156	14.4201			9.75	0.829156	8.50417
16.75	0.829156	4.95019			10.25	0.829156	8.08933
12.75	0.829156	6.50319			8.75	0.829156	9.47607
16.75	0.829156	4.95019			6.25	0.829156	13.2665
13.25	0.829156	6.25778			5.75	0.829156	14.4201
14.75	0.829156	5.6214			9.75	0.829156	8.50417
6.75	0.829156	12.2838			10.75	0.829156	7.71308
8.25	0.829156	10.0504			5.75	0.829156	14.4201
13.75	0.829156	6.03023			20.75	0.829156	3.99593
7.75	0.829156	10.6988			7.75	0.829156	10.6988
5.75	0.829156	14.4201			11.75	0.829156	7.05665
19.25	0.829156	4.3073			8.25	0.829156	10.0504
10.25	0.829156	8.08933			18.25	0.829156	4.54332
6.75	0.829156	12.2838			31.25	0.829156	2.6533
5.25	0.829156	15.7935			5.75	0.829156	14.4201
11.25	0.829156	7.37028			15.75	0.829156	5.26448
12.25	0.829156	6.76862			9.25	0.829156	8.96385
5.25	0.829156	15.7935			8.75	0.829156	9.47607
7.25	0.829156	11.4366			47.25	0.829156	1.75483
9.25	0.829156	8.96385			9.75	0.829156	8.50417
9.25	0.829156	8.96385			11.75	0.829156	7.05665
17.75	0.829156	4.6713			6.75	0.829156	12.2838
7.75	0.829156	10.6988			7.75	0.829156	10.6988
6.25	0.829156	13.2665			6.75	0.829156	12.2838
10.75	0.829156	7.71308			12.75	0.829156	6.50319
14.75	0.829156	5.6214			8.25	0.829156	10.0504
8.75	0.829156	9.47607			6.25	0.829156	13.2665
10.75	0.829156	7.71308			9.75	0.829156	8.50417
5.75	0.829156	14.4201			5.75	0.829156	14.4201
5.25	0.829156	15.7935			23.75	0.829156	3.49118
13.25	0.829156	6.25778			13.25	0.829156	6.25778
6.75	0.829156	12.2838			12.75	0.829156	6.50319
6.75	0.829156	12.2838			6.25	0.829156	13.2665
20.75	0.829156	3.99593			11.25	0.829156	7.37028
6.75	0.829156	12.2838			14.25	0.829156	5.81864
11.25	0.829156	7.37028			6.25	0.829156	13.2665
9.25	0.829156	8.96385			6.25	0.829156	13.2665
18.25	0.829156	4.54332			16.25	0.829156	5.1025
13.75	0.829156	6.03023			8.75	0.829156	9.47607
7.75	0.829156	10.6988			13.25	0.829156	6.25778
24.75	0.829156	3.35013			18.75	0.829156	4.42217
9.25	0.829156	8.96385			17.25	0.829156	4.8067
15.25	0.829156	5.43709			6.25	0.829156	13.2665
5.75	0.829156	14.4201			6.25	0.829156	13.2665
5.25	0.829156	15.7935			16.25	0.829156	5.1025
5.75	0.829156	14.4201			21.75	0.829156	3.81221
19.75	0.829156	4.19826			22.75	0.829156	3.64464
9.25	0.829156	8.96385			27.75	0.829156	2.98795
14.25	0.829156	5.81864			24.25	0.829156	3.4192
6.75	0.829156	12.2838			8.75	0.829156	9.47607
5.25	0.829156	15.7935			15.75	0.829156	5.26448
19.25	0.829156	4.3073			24.25	0.829156	3.4192
11.25	0.829156	7.37028			14.25	0.829156	5.81864
5.25	0.829156	15.7935			7.75	0.829156	10.6988
5.25	0.829156	15.7935			11.75	0.829156	7.05665
12.25	0.829156	6.76862			5.75	0.829156	14.4201
34.25	0.829156	2.42089			8.75	0.829156	9.47607
27.75	0.829156	2.98795			9.25	0.829156	8.96385
6.75	0.829156	12.2838			12.25	0.829156	6.76862
7.25	0.829156	11.4366			8.25	0.829156	10.0504
7.25	0.829156	11.4366			5.75	0.829156	14.4201
11.75	0.829156	7.05665			11.75	0.829156	7.05665
8.75	0.829156	9.47607			5.75	0.829156	14.4201
13.75	0.829156	6.03023			6.75	0.829156	12.2838
9.25	0.829156	8.96385			7.25	0.829156	11.4366
9.75	0.829156	8.50417			8.25	0.829156	10.0504
11.25	0.829156	7.37028			6.75	0.829156	12.2838
10.375	0.856957	8.25982			21.25	0.829156	3.90191
5.625	0.856957	15.2348			24.625	0.856957	3.48003
8.375	0.856957	10.2323			7.625	0.856957	11.2388
24.375	0.856957	3.51572			5.375	0.856957	15.9434
8.375	0.856957	10.2323			13.375	0.856957	6.40715
6.625	0.856957	12.9352			18.375	0.856957	4.66371
32.375	0.856957	2.64697			8.375	0.856957	10.2323
11.625	0.856957	7.37167			11.625	0.856957	7.37167
13.375	0.856957	6.40715			8.375	0.856957	10.2323
15.375	0.856957	5.5737			13.625	0.856957	6.28959
17.625	0.856957	4.86217			20.625	0.856957	4.15494
12.375	0.856957	6.9249			7.625	0.856957	11.2388
15.375	0.856957	5.5737			11.625	0.856957	7.37167
6.375	0.856957	13.4425			19.375	0.856957	4.423
5.625	0.856957	15.2348			5.375	0.856957	15.9434
9.625	0.856957	8.90345			13.375	0.856957	6.40715
19.375	0.856957	4.423			7.375	0.856957	11.6198
16.375	0.856957	5.23332			11.625	0.856957	7.37167
5.375	0.856957	15.9434			11.375	0.856957	7.53369
7.625	0.856957	11.2388			24.625	0.856957	3.48003
7.625	0.856957	11.2388			15.625	0.856957	5.48452
9.625	0.856957	8.90345			16.375	0.856957	5.23332
8.625	0.856957	9.93573			10.375	0.856957	8.25982
5.375	0.856957	15.9434			5.625	0.856957	15.2348
10.375	0.856957	8.25982			5.625	0.856957	15.2348
8.625	0.856957	9.93573			8.375	0.856957	10.2323
20.625	0.856957	4.15494			8.625	0.856957	9.93573
5.625	0.856957	15.2348			6.375	0.856957	13.4425
7.375	0.856957	11.6198			6.375	0.856957	13.4425
27.625	0.856957	3.10211			8.625	0.856957	9.93573
20.375	0.856957	4.20592			12.375	0.856957	6.9249
16.625	0.856957	5.15463			61.625	0.856957	1.3906
13.375	0.856957	6.40715			15.375	0.856957	5.5737
8.625	0.856957	9.93573			5.625	0.856957	15.2348
33.375	0.856957	2.56766			13.375	0.856957	6.40715
14.375	0.856957	5.96144			16.375	0.856957	5.23332
6.375	0.856957	13.4425			6.625	0.856957	12.9352
13.375	0.856957	6.40715			6.625	0.856957	12.9352
7.625	0.856957	11.2388			16.375	0.856957	5.23332
6.375	0.856957	13.4425			6.375	0.856957	13.4425
22.375	0.856957	3.82997			10.625	0.856957	8.06548
7.625	0.856957	11.2388			6.375	0.856957	13.4425
10.375	0.856957	8.25982			20.625	0.856957	4.15494
15.625	0.856957	5.48452			12.375	0.856957	6.9249
6.625	0.856957	12.9352			11.625	0.856957	7.37167
6.375	0.856957	13.4425			25.625	0.856957	3.34422
8.625	0.856957	9.93573			6.625	0.856957	12.9352
12.375	0.856957	6.9249			6.375	0.856957	13.4425
15.625	0.856957	5.48452			6.375	0.856957	13.4425
22.625	0.856957	3.78765			15.375	0.856957	5.5737
9.375	0.856957	9.14087			5.375	0.856957	15.9434
13.625	0.856957	6.28959			32.625	0.856957	2.62669
8.625	0.856957	9.93573			13.375	0.856957	6.40715
6.375	0.856957	13.4425			12.375	0.856957	6.9249
31.625	0.856957	2.70974			10.625	0.856957	8.06548
5.625	0.856957	15.2348			6.625	0.856957	12.9352
5.375	0.856957	15.9434			7.375	0.856957	11.6198
6.375	0.856957	13.4425			14.625	0.856957	5.85953
7.375	0.856957	11.6198			16.625	0.856957	5.15463
10.375	0.856957	8.25982			16.375	0.856957	5.23332
9.625	0.856957	8.90345			25.625	0.856957	3.34422
13.625	0.856957	6.28959			18.375	0.856957	4.66371
33.375	0.856957	2.56766			11.625	0.856957	7.37167
9.625	0.856957	8.90345			17.375	0.856957	4.93213
6.625	0.856957	12.9352			5.375	0.856957	15.9434
9.375	0.856957	9.14087			5.625	0.856957	15.2348
12.625	0.856957	6.78778			16.375	0.856957	5.23332
7.625	0.856957	11.2388			7.625	0.856957	11.2388
13.375	0.856957	6.40715			11.375	0.856957	7.53369
9.625	0.856957	8.90345			15.625	0.856957	5.48452
11.625	0.856957	7.37167			17.625	0.856957	4.86217
6.375	0.856957	13.4425			10.375	0.856957	8.25982
10.625	0.856957	8.06548			5.375	0.856957	15.9434
6.625	0.856957	12.9352			7.375	0.856957	11.6198
6.625	0.856957	12.9352			9.625	0.856957	8.90345
16.375	0.856957	5.23332			19.375	0.856957	4.423
13.625	0.856957	6.28959			14.625	0.856957	5.85953
11.625	0.856957	7.37167			10.625	0.856957	8.06548
8.625	0.856957	9.93573			9.625	0.856957	8.90345
15.625	0.856957	5.48452			14.375	0.856957	5.96144
9.625	0.856957	8.90345			10.625	0.856957	8.06548
8.375	0.856957	10.2323			10.375	0.856957	8.25982
7.375	0.856957	11.6198			10.375	0.856957	8.25982
9.375	0.856957	9.14087			6.375	0.856957	13.4425
15.375	0.856957	5.5737			6.625	0.856957	12.9352
7.625	0.856957	11.2388			16.375	0.856957	5.23332
17.625	0.856957	4.86217			9.625	0.856957	8.90345
11.375	0.856957	7.53369			18.625	0.856957	4.60111
5.625	0.856957	15.2348			10.375	0.856957	8.25982
9.625	0.856957	8.90345			6.375	0.856957	13.4425
14.625	0.856957	5.85953			7.625	0.856957	11.2388
34.625	0.856957	2.47497			7.625	0.856957	11.2388
7.625	0.856957	11.2388			8.625	0.856957	9.93573
7.375	0.856957	11.6198			8.625	0.856957	9.93573
7.375	0.856957	11.6198			11.375	0.856957	7.53369
7.375	0.856957	11.6198			7.375	0.856957	11.6198
10.625	0.856957	8.06548			22.375	0.856957	3.82997
5.375	0.856957	15.9434			6.625	0.856957	12.9352
35.625	0.856957	2.40549			12.625	0.856957	6.78778
18.625	0.856957	4.60111			12.375	0.856957	6.9249
17.625	0.856957	4.86217			22.375	0.856957	3.82997
9.375	0.856957	9.14087			12.625	0.856957	6.78778
16.625	0.856957	5.15463			7.375	0.856957	11.6198
16.375	0.856957	5.23332			7.375	0.856957	11.6198
9.375	0.856957	9.14087			8.375	0.856957	10.2323
17.375	0.856957	4.93213			5.625	0.856957	15.2348
11.625	0.856957	7.37167			16.625	0.856957	5.15463
7.625	0.856957	11.2388			10.375	0.856957	8.25982
6.375	0.856957	13.4425			8.375	0.856957	10.2323
15.375	0.856957	5.5737			9.375	0.856957	9.14087
7.625	0.856957	11.2388			6.375	0.856957	13.4425
13.625	0.856957	6.28959			8.375	0.856957	10.2323
14.625	0.856957	5.85953			8.375	0.856957	10.2323
13.375	0.856957	6.40715			14.625	0.856957	5.85953
29.625	0.856957	2.89268			5.625	0.856957	15.2348
5.625	0.856957	15.2348			10.375	0.856957	8.25982
6.625	0.856957	12.9352			15.625	0.856957	5.48452
21.625	0.856957	3.96281			5.625	0.856957	15.2348
19.625	0.856957	4.36666			10.375	0.856957	8.25982
7.625	0.856957	11.2388			16.375	0.856957	5.23332
7.375	0.856957	11.6198			5.625	0.856957	15.2348
28.375	0.856957	3.02011			5	0.866025	17.3205
8.625	0.856957	9.93573			9	0.866025	9.6225
14.625	0.856957	5.85953			12	0.866025	7.21688
12.375	0.856957	6.9249			6.5	0.866025	13.3235
8.625	0.856957	9.93573			11.5	0.866025	7.53066
7.625	0.856957	11.2388			15.5	0.866025	5.58726
10.625	0.856957	8.06548			12.5	0.866025	6.9282
6.625	0.856957	12.9352			5.5	0.866025	15.7459
6.375	0.856957	13.4425			27.5	0.866025	3.14918
7.625	0.856957	11.2388			7	0.866025	12.3718
7.625	0.856957	11.2388			5	0.866025	17.3205
5.625	0.856957	15.2348			6	0.866025	14.4338
5.625	0.856957	15.2348			9	0.866025	9.6225
8.625	0.856957	9.93573			16.5	0.866025	5.24864
19.5	0.866025	4.44116			8.5	0.866025	10.1885
9.5	0.866025	9.11606			7.5	0.866025	11.547
11	0.866025	7.87296			10	0.866025	8.66025
9	0.866025	9.6225			18	0.866025	4.81125
5.5	0.866025	15.7459			12	0.866025	7.21688
5	0.866025	17.3205			7.5	0.866025	11.547
5	0.866025	17.3205			6.5	0.866025	13.3235
7	0.866025	12.3718			24	0.866025	3.60844
11.5	0.866025	7.53066			6.5	0.866025	13.3235
6	0.866025	14.4338			5	0.866025	17.3205
9.5	0.866025	9.11606			14.5	0.866025	5.97259
7.5	0.866025	11.547			6.5	0.866025	13.3235
48	0.866025	1.80422			18	0.866025	4.81125
6	0.866025	14.4338			8	0.866025	10.8253
13.5	0.866025	6.415			9	0.866025	9.6225
18.5	0.866025	4.68122			8.5	0.866025	10.1885
8	0.866025	10.8253			14	0.866025	6.1859
8.5	0.866025	10.1885			49.5	0.866025	1.74955
12	0.866025	7.21688			11	0.866025	7.87296
12.5	0.866025	6.9282			8.5	0.866025	10.1885
9	0.866025	9.6225			12.5	0.866025	6.9282
8	0.866025	10.8253			13	0.866025	6.66173
9.5	0.866025	9.11606			8	0.866025	10.8253
21.5	0.866025	4.02803			15.5	0.866025	5.58726
17.5	0.866025	4.94872			7.5	0.866025	11.547
6.5	0.866025	13.3235			6.5	0.866025	13.3235
23.5	0.866025	3.68521			9.5	0.866025	9.11606
9.5	0.866025	9.11606			6.5	0.866025	13.3235
9.5	0.866025	9.11606			18.5	0.866025	4.68122
14	0.866025	6.1859			8	0.866025	10.8253
14.5	0.866025	5.97259			14	0.866025	6.1859
7.5	0.866025	11.547			7	0.866025	12.3718
21.5	0.866025	4.02803			21.5	0.866025	4.02803
12	0.866025	7.21688			8.5	0.866025	10.1885
13	0.866025	6.66173			7.5	0.866025	11.547
10	0.866025	8.66025			5.5	0.866025	15.7459
6	0.866025	14.4338			18	0.866025	4.81125
7	0.866025	12.3718			14.5	0.866025	5.97259
6.5	0.866025	13.3235			9.5	0.866025	9.11606
5	0.866025	17.3205			5.5	0.866025	15.7459
26.5	0.866025	3.26802			18.5	0.866025	4.68122
5.5	0.866025	15.7459			9.5	0.866025	9.11606
6.5	0.866025	13.3235			5	0.866025	17.3205
5.5	0.866025	15.7459			5.5	0.866025	15.7459
8.5	0.866025	10.1885			12.5	0.866025	6.9282
7	0.866025	12.3718			11.5	0.866025	7.53066
7	0.866025	12.3718			11	0.866025	7.87296
19.5	0.866025	4.44116			10.5	0.866025	8.24786
6.5	0.866025	13.3235			16	0.866025	5.41266
8.5	0.866025	10.1885			12.5	0.866025	6.9282
10.5	0.866025	8.24786			14	0.866025	6.1859
8.5	0.866025	10.1885			11	0.866025	7.87296
8.5	0.866025	10.1885			5	0.866025	17.3205
12.5	0.866025	6.9282			8.5	0.866025	10.1885
12.5	0.866025	6.9282			13	0.866025	6.66173
39.5	0.866025	2.19247			16	0.866025	5.41266
9	0.866025	9.6225			5.5	0.866025	15.7459
7	0.866025	12.3718			10.5	0.866025	8.24786
7.5	0.866025	11.547			14.5	0.866025	5.97259
8.5	0.866025	10.1885			6.5	0.866025	13.3235
6.5	0.866025	13.3235			5.5	0.866025	15.7459
9.5	0.866025	9.11606			14.5	0.866025	5.97259
7.5	0.866025	11.547			13	0.866025	6.66173
15	0.866025	5.7735			18.5	0.866025	4.68122
43	0.866025	2.01401			8.5	0.866025	10.1885
6.5	0.866025	13.3235			24	0.866025	3.60844
7	0.866025	12.3718			16	0.866025	5.41266
22.5	0.866025	3.849			23.5	0.866025	3.68521
10	0.866025	8.66025			6	0.866025	14.4338
8.5	0.866025	10.1885			8.5	0.866025	10.1885
9.5	0.866025	9.11606			8	0.866025	10.8253
10.5	0.866025	8.24786			15	0.866025	5.7735
16	0.866025	5.41266			15	0.866025	5.7735
6	0.866025	14.4338			8.5	0.866025	10.1885
8.5	0.866025	10.1885			9.5	0.866025	9.11606
5	0.866025	17.3205			19.5	0.866025	4.44116
8	0.866025	10.8253			8	0.866025	10.8253
9	0.866025	9.6225			5.5	0.866025	15.7459
26.5	0.866025	3.26802			22.5	0.866025	3.849
5.5	0.866025	15.7459			6	0.866025	14.4338
5	0.866025	17.3205			5.5	0.866025	15.7459
12	0.866025	7.21688			5.5	0.866025	15.7459
8.5	0.866025	10.1885			26	0.866025	3.33087
8	0.866025	10.8253			9	0.866025	9.6225
6.5	0.866025	13.3235			5.5	0.866025	15.7459
10	0.866025	8.66025			10.5	0.866025	8.24786
15	0.866025	5.7735			9	0.866025	9.6225
8.5	0.866025	10.1885			7	0.866025	12.3718
10	0.866025	8.66025			11	0.866025	7.87296
5	0.866025	17.3205			8	0.866025	10.8253
14	0.866025	6.1859			18	0.866025	4.81125
18	0.866025	4.81125			11.5	0.866025	7.53066
8.5	0.866025	10.1885			11.5	0.866025	7.53066
19.5	0.866025	4.44116			7	0.866025	12.3718
9.5	0.866025	9.11606			9	0.866025	9.6225
9.5	0.866025	9.11606			5	0.866025	17.3205
6.5	0.866025	13.3235			9	0.866025	9.6225
5	0.866025	17.3205			19.5	0.866025	4.44116
16	0.866025	5.41266			12.5	0.866025	6.9282
17.5	0.866025	4.94872			6.5	0.866025	13.3235
13	0.866025	6.66173			15.5	0.866025	5.58726
20	0.866025	4.33013			10	0.866025	8.66025
9	0.866025	9.6225			9	0.866025	9.6225
9	0.866025	9.6225			9	0.866025	9.6225
14	0.866025	6.1859			6.5	0.866025	13.3235
21	0.866025	4.12393			7.5	0.866025	11.547
21.5	0.866025	4.02803			29	0.866025	2.98629
6.5	0.866025	13.3235			5.5	0.866025	15.7459
8.5	0.866025	10.1885			8.5	0.866025	10.1885
13	0.866025	6.66173			13.5	0.866025	6.415
21.5	0.866025	4.02803			11	0.866025	7.87296
24	0.866025	3.60844			9.5	0.866025	9.11606
7	0.866025	12.3718			5.875	0.927025	15.7791
13.5	0.866025	6.415			8.875	0.927025	10.4453
9	0.866025	9.6225			7.125	0.927025	13.0109
20	0.866025	4.33013			9.125	0.927025	10.1592
5.5	0.866025	15.7459			10.875	0.927025	8.52437
10.5	0.866025	8.24786			8.875	0.927025	10.4453
14.5	0.866025	5.97259			5.875	0.927025	15.7791
7.5	0.866025	11.547			30.875	0.927025	3.00251
12.5	0.866025	6.9282			13.125	0.927025	7.06305
8.5	0.866025	10.1885			15.875	0.927025	5.83953
6.5	0.866025	13.3235			11.125	0.927025	8.33281
15	0.866025	5.7735			29.875	0.927025	3.10301
7.5	0.866025	11.547			5.125	0.927025	18.0883
6.5	0.866025	13.3235			5.125	0.927025	18.0883
12	0.866025	7.21688			8.125	0.927025	11.4095
14.5	0.866025	5.97259			26.125	0.927025	3.54842
14.5	0.866025	5.97259			9.125	0.927025	10.1592
45.5	0.866025	1.90335			9.875	0.927025	9.38759
7.5	0.866025	11.547			16.125	0.927025	5.74899
16	0.866025	5.41266			15.125	0.927025	6.12909
9	0.866025	9.6225			26.875	0.927025	3.44939
14	0.866025	6.1859			6.875	0.927025	13.484
7.5	0.866025	11.547			16.125	0.927025	5.74899
9	0.866025	9.6225			22.875	0.927025	4.05257
17	0.866025	5.09427			14.125	0.927025	6.56301
10	0.866025	8.66025			23.875	0.927025	3.88283
10.5	0.866025	8.24786			11.125	0.927025	8.33281
13	0.866025	6.66173			8.875	0.927025	10.4453
6.5	0.866025	13.3235			38.125	0.927025	2.43154
16	0.866025	5.41266			17.875	0.927025	5.18615
8	0.866025	10.8253			14.875	0.927025	6.2321
7	0.866025	12.3718			7.875	0.927025	11.7717
21	0.866025	4.12393			9.875	0.927025	9.38759
6.5	0.866025	13.3235			18.125	0.927025	5.11462
17	0.866025	5.09427			15.125	0.927025	6.12909
6	0.866025	14.4338			20.125	0.927025	4.60633
7.5	0.866025	11.547			7.875	0.927025	11.7717
7	0.866025	12.3718			9.125	0.927025	10.1592
7	0.866025	12.3718			12.875	0.927025	7.20019
10.5	0.866025	8.24786			19.875	0.927025	4.66428
21.125	0.927025	4.38828			9.125	0.927025	10.1592
6.875	0.927025	13.484			15.875	0.927025	5.83953
10.875	0.927025	8.52437			9.875	0.927025	9.38759
15.125	0.927025	6.12909			21.125	0.927025	4.38828
6.125	0.927025	15.1351			12.125	0.927025	7.64557
5.125	0.927025	18.0883			6.125	0.927025	15.1351
6.125	0.927025	15.1351			11.875	0.927025	7.80652
5.875	0.927025	15.7791			7.125	0.927025	13.0109
6.875	0.927025	13.484			11.875	0.927025	7.80652
7.125	0.927025	13.0109			11.125	0.927025	8.33281
9.875	0.927025	9.38759			8.125	0.927025	11.4095
11.125	0.927025	8.33281			11.125	0.927025	8.33281
11.125	0.927025	8.33281			9.125	0.927025	10.1592
11.875	0.927025	7.80652			13.125	0.927025	7.06305
15.125	0.927025	6.12909			18.875	0.927025	4.91139
8.125	0.927025	11.4095			13.125	0.927025	7.06305
12.125	0.927025	7.64557			23.875	0.927025	3.88283
9.875	0.927025	9.38759			12.125	0.927025	7.64557
15.125	0.927025	6.12909			8.125	0.927025	11.4095
6.125	0.927025	15.1351			29.125	0.927025	3.18292
13.875	0.927025	6.68126			32.875	0.927025	2.81985
15.125	0.927025	6.12909			19.125	0.927025	4.84719
5.125	0.927025	18.0883			18.125	0.927025	5.11462
10.875	0.927025	8.52437			9.875	0.927025	9.38759
29.125	0.927025	3.18292			11.875	0.927025	7.80652
9.125	0.927025	10.1592			6.875	0.927025	13.484
7.125	0.927025	13.0109			8.875	0.927025	10.4453
5.875	0.927025	15.7791			8.125	0.927025	11.4095
34.875	0.927025	2.65814			23.125	0.927025	4.00876
5.875	0.927025	15.7791			14.125	0.927025	6.56301
10.875	0.927025	8.52437			6.875	0.927025	13.484
7.875	0.927025	11.7717			19.875	0.927025	4.66428
7.875	0.927025	11.7717			19.875	0.927025	4.66428
6.875	0.927025	13.484			6.875	0.927025	13.484
7.125	0.927025	13.0109			40.125	0.927025	2.31034
43.125	0.927025	2.14962			9.875	0.927025	9.38759
6.875	0.927025	13.484			5.875	0.927025	15.7791
13.875	0.927025	6.68126			12.875	0.927025	7.20019
15.125	0.927025	6.12909			6.125	0.927025	15.1351
15.125	0.927025	6.12909			9.875	0.927025	9.38759
6.875	0.927025	13.484			15.125	0.927025	6.12909
7.875	0.927025	11.7717			5.125	0.927025	18.0883
14.875	0.927025	6.2321			14.125	0.927025	6.56301
8.125	0.927025	11.4095			6.125	0.927025	15.1351
12.125	0.927025	7.64557			8.875	0.927025	10.4453
7.125	0.927025	13.0109			9.125	0.927025	10.1592
13.125	0.927025	7.06305			7.125	0.927025	13.0109
11.125	0.927025	8.33281			9.125	0.927025	10.1592
14.875	0.927025	6.2321			14.125	0.927025	6.56301
8.125	0.927025	11.4095			10.875	0.927025	8.52437
9.875	0.927025	9.38759			7.875	0.927025	11.7717
8.125	0.927025	11.4095			41.875	0.927025	2.21379
9.125	0.927025	10.1592			17.125	0.927025	5.41328
7.125	0.927025	13.0109			14.875	0.927025	6.2321
8.875	0.927025	10.4453			10.875	0.927025	8.52437
6.875	0.927025	13.484			10.875	0.927025	8.52437
10.125	0.927025	9.1558			8.125	0.927025	11.4095
14.125	0.927025	6.56301			15.125	0.927025	6.12909
6.875	0.927025	13.484			14.125	0.927025	6.56301
18.125	0.927025	5.11462			6.875	0.927025	13.484
5.875	0.927025	15.7791			5.125	0.927025	18.0883
18.875	0.927025	4.91139			11.125	0.927025	8.33281
19.125	0.927025	4.84719			13.125	0.927025	7.06305
19.875	0.927025	4.66428			13.125	0.927025	7.06305
10.125	0.927025	9.1558			15.875	0.927025	5.83953
10.875	0.927025	8.52437			6.875	0.927025	13.484
10.875	0.927025	8.52437			10.875	0.927025	8.52437
6.125	0.927025	15.1351			6.875	0.927025	13.484
6.875	0.927025	13.484			36.125	0.927025	2.56616
6.125	0.927025	15.1351			7.125	0.927025	13.0109
12.125	0.927025	7.64557			14.125	0.927025	6.56301
18.125	0.927025	5.11462			22.875	0.927025	4.05257
13.875	0.927025	6.68126			20.125	0.927025	4.60633
6.125	0.927025	15.1351			5.125	0.927025	18.0883
21.875	0.927025	4.23783			13.875	0.927025	6.68126
10.875	0.927025	8.52437			36.125	0.927025	2.56616
15.875	0.927025	5.83953			8.875	0.927025	10.4453
17.125	0.927025	5.41328			5.125	0.927025	18.0883
6.875	0.927025	13.484			5.875	0.927025	15.7791
33.125	0.927025	2.79857			10.125	0.927025	9.1558
5.875	0.927025	15.7791			8.125	0.927025	11.4095
11.875	0.927025	7.80652			8.875	0.927025	10.4453
9.875	0.927025	9.38759			19.125	0.927025	4.84719
13.125	0.927025	7.06305			5.125	0.927025	18.0883
9.875	0.927025	9.38759			8.125	0.927025	11.4095
7.125	0.927025	13.0109			12.875	0.927025	7.20019
17.125	0.927025	5.41328			20.125	0.927025	4.60633
10.125	0.927025	9.1558			9.875	0.927025	9.38759
12.125	0.927025	7.64557			10.125	0.927025	9.1558
9.875	0.927025	9.38759			5.875	0.927025	15.7791
9.125	0.927025	10.1592			14.125	0.927025	6.56301
9.125	0.927025	10.1592			18.25	0.968246	5.30546
17.875	0.927025	5.18615			19.75	0.968246	4.90251
6.875	0.927025	13.484			8.75	0.968246	11.0657
13.875	0.927025	6.68126			6.75	0.968246	14.3444
5.125	0.927025	18.0883			8.75	0.968246	11.0657
9.125	0.927025	10.1592			5.25	0.968246	18.4428
5.125	0.927025	18.0883			5.25	0.968246	18.4428
11.875	0.927025	7.80652			9.75	0.968246	9.93073
8.875	0.927025	10.4453			8.25	0.968246	11.7363
8.875	0.927025	10.4453			6.25	0.968246	15.4919
10.875	0.927025	8.52437			13.75	0.968246	7.04179
16.125	0.927025	5.74899			9.75	0.968246	9.93073
13.125	0.927025	7.06305			15.25	0.968246	6.34915
6.125	0.927025	15.1351			13.25	0.968246	7.30752
20.875	0.927025	4.44084			6.25	0.968246	15.4919
15.125	0.927025	6.12909			5.25	0.968246	18.4428
14.875	0.927025	6.2321			42.75	0.968246	2.2649
11.875	0.927025	7.80652			24.25	0.968246	3.99277
7.125	0.927025	13.0109			8.75	0.968246	11.0657
9.125	0.927025	10.1592			7.25	0.968246	13.3551
34.875	0.927025	2.65814			14.25	0.968246	6.79471
6.875	0.927025	13.484			11.75	0.968246	8.24039
11.875	0.927025	7.80652			8.25	0.968246	11.7363
12.875	0.927025	7.20019			10.75	0.968246	9.00694
17.125	0.927025	5.41328			10.25	0.968246	9.4463
6.875	0.927025	13.484			22.25	0.968246	4.35167
6.125	0.927025	15.1351			13.75	0.968246	7.04179
9.875	0.927025	9.38759			6.25	0.968246	15.4919
10.125	0.927025	9.1558			14.75	0.968246	6.56438
24.875	0.927025	3.72673			12.75	0.968246	7.59408
10.125	0.927025	9.1558			11.25	0.968246	8.60663
8.125	0.927025	11.4095			11.75	0.968246	8.24039
7.875	0.927025	11.7717			5.75	0.968246	16.8391
14.125	0.927025	6.56301			7.25	0.968246	13.3551
8.125	0.927025	11.4095			8.25	0.968246	11.7363
9.25	0.968246	10.4675			7.75	0.968246	12.4935
6.75	0.968246	14.3444			22.25	0.968246	4.35167
8.25	0.968246	11.7363			12.75	0.968246	7.59408
5.75	0.968246	16.8391			23.25	0.968246	4.1645
5.25	0.968246	18.4428			6.25	0.968246	15.4919
9.25	0.968246	10.4675			22.25	0.968246	4.35167
13.75	0.968246	7.04179			10.75	0.968246	9.00694
12.25	0.968246	7.90405			8.75	0.968246	11.0657
15.75	0.968246	6.14759			13.75	0.968246	7.04179
7.25	0.968246	13.3551			15.75	0.968246	6.14759
9.25	0.968246	10.4675			5.75	0.968246	16.8391
8.25	0.968246	11.7363			14.25	0.968246	6.79471
10.25	0.968246	9.4463			7.25	0.968246	13.3551
7.25	0.968246	13.3551			15.75	0.968246	6.14759
24.25	0.968246	3.99277			8.25	0.968246	11.7363
5.25	0.968246	18.4428			27.25	0.968246	3.5532
11.25	0.968246	8.60663			6.25	0.968246	15.4919
6.75	0.968246	14.3444			18.75	0.968246	5.16398
8.75	0.968246	11.0657			53.25	0.968246	1.8183
7.25	0.968246	13.3551			21.25	0.968246	4.55645
10.75	0.968246	9.00694			5.75	0.968246	16.8391
15.25	0.968246	6.34915			7.75	0.968246	12.4935
8.75	0.968246	11.0657			30.25	0.968246	3.20081
15.25	0.968246	6.34915			14.25	0.968246	6.79471
11.75	0.968246	8.24039			22.25	0.968246	4.35167
17.25	0.968246	5.61302			15.25	0.968246	6.34915
22.75	0.968246	4.25603			5.25	0.968246	18.4428
18.25	0.968246	5.30546			7.25	0.968246	13.3551
10.25	0.968246	9.4463			8.25	0.968246	11.7363
8.25	0.968246	11.7363			6.75	0.968246	14.3444
7.75	0.968246	12.4935			12.25	0.968246	7.90405
10.25	0.968246	9.4463			14.75	0.968246	6.56438
8.25	0.968246	11.7363			6.25	0.968246	15.4919
7.25	0.968246	13.3551			12.25	0.968246	7.90405
9.25	0.968246	10.4675			18.25	0.968246	5.30546
7.75	0.968246	12.4935			20.75	0.968246	4.66624
15.75	0.968246	6.14759			34.75	0.968246	2.78632
8.75	0.968246	11.0657			24.25	0.968246	3.99277
7.25	0.968246	13.3551			19.25	0.968246	5.02985
16.75	0.968246	5.78057			15.25	0.968246	6.34915
6.25	0.968246	15.4919			6.75	0.968246	14.3444
19.25	0.968246	5.02985			15.25	0.968246	6.34915
6.75	0.968246	14.3444			7.25	0.968246	13.3551
12.25	0.968246	7.90405			25.75	0.968246	3.76018
21.25	0.968246	4.55645			13.25	0.968246	7.30752
6.25	0.968246	15.4919			13.25	0.968246	7.30752
13.75	0.968246	7.04179			7.25	0.968246	13.3551
6.75	0.968246	14.3444			9.75	0.968246	9.93073
9.25	0.968246	10.4675			33.25	0.968246	2.91202
13.75	0.968246	7.04179			33.75	0.968246	2.86888
10.25	0.968246	9.4463			12.75	0.968246	7.59408
11.25	0.968246	8.60663			24.75	0.968246	3.9121
48.75	0.968246	1.98615			23.25	0.968246	4.1645
8.75	0.968246	11.0657			16.25	0.968246	5.95844
7.75	0.968246	12.4935			9.25	0.968246	10.4675
32.25	0.968246	3.00231			6.25	0.968246	15.4919
13.25	0.968246	7.30752			10.75	0.968246	9.00694
8.25	0.968246	11.7363			8.75	0.968246	11.0657
12.25	0.968246	7.90405			8.25	0.968246	11.7363
11.25	0.968246	8.60663			16.75	0.968246	5.78057
24.75	0.968246	3.9121			9.75	0.968246	9.93073
14.75	0.968246	6.56438			6.25	0.968246	15.4919
10.75	0.968246	9.00694			15.75	0.968246	6.14759
33.25	0.968246	2.91202			5.25	0.968246	18.4428
14.25	0.968246	6.79471			18.25	0.968246	5.30546
8.75	0.968246	11.0657			8.25	0.968246	11.7363
75.75	0.968246	1.27821			11.25	0.968246	8.60663
8.75	0.968246	11.0657			14.25	0.968246	6.79471
10.75	0.968246	9.00694			9.25	0.968246	10.4675
26.75	0.968246	3.61961			18.25	0.968246	5.30546
9.25	0.968246	10.4675			19.25	0.968246	5.02985
19.25	0.968246	5.02985			6.75	0.968246	14.3444
10.25	0.968246	9.4463			10.75	0.968246	9.00694
9.25	0.968246	10.4675			27.25	0.968246	3.5532
6.25	0.968246	15.4919			21.75	0.968246	4.4517
8.25	0.968246	11.7363			9.75	0.968246	9.93073
21.25	0.968246	4.55645			8.25	0.968246	11.7363
11.75	0.968246	8.24039			11.25	0.968246	8.60663
30.75	0.968246	3.14877			9.75	0.968246	9.93073
10.25	0.968246	9.4463			5.25	0.968246	18.4428
14.25	0.968246	6.79471			8.75	0.968246	11.0657
6.25	0.968246	15.4919			26.25	0.968246	3.68856
8.25	0.968246	11.7363			9.25	0.968246	10.4675
12.25	0.968246	7.90405			7.75	0.968246	12.4935
24.25	0.968246	3.99277			15.25	0.968246	6.34915
16.75	0.968246	5.78057			8.25	0.968246	11.7363
9.25	0.968246	10.4675			33.75	0.968246	2.86888
9.75	0.968246	9.93073			8.75	0.968246	11.0657
9.75	0.968246	9.93073			5.75	0.968246	16.8391
21.25	0.968246	4.55645			5.25	0.968246	18.4428
7.25	0.968246	13.3551			29.75	0.968246	3.25461
8.75	0.968246	11.0657			10.75	0.968246	9.00694
7.75	0.968246	12.4935			8.25	0.968246	11.7363
16.75	0.968246	5.78057			18.25	0.968246	5.30546
6.75	0.968246	14.3444			6.75	0.968246	14.3444
7.25	0.968246	13.3551			6.25	0.968246	15.4919
9.75	0.968246	9.93073			15.25	0.968246	6.34915
22.75	0.968246	4.25603			31.75	0.968246	3.04959
8.25	0.968246	11.7363			12.75	0.968246	7.59408
6.25	0.968246	15.4919			14.75	0.968246	6.56438
10.25	0.968246	9.4463			11.75	0.968246	8.24039
16.25	0.968246	5.95844			11.75	0.968246	8.24039
13.75	0.968246	7.04179			5.25	0.968246	18.4428
7.75	0.968246	12.4935			12.75	0.968246	7.59408
5.25	0.968246	18.4428			6.25	0.968246	15.4919
5.25	0.968246	18.4428			8.25	0.968246	11.7363
8.75	0.968246	11.0657			12.25	0.968246	7.90405
7.75	0.968246	12.4935			21.25	0.968246	4.55645
6.75	0.968246	14.3444			7.75	0.968246	12.4935
17.25	0.968246	5.61302			6.75	0.968246	14.3444
13.75	0.968246	7.04179			9.75	0.968246	9.93073
16.75	0.968246	5.78057			7.25	0.968246	13.3551
9.75	0.968246	9.93073			34.375	0.992157	2.88627
5.75	0.968246	16.8391			6.375	0.992157	15.5632
6.25	0.968246	15.4919			7.625	0.992157	13.0119
5.75	0.968246	16.8391			30.375	0.992157	3.26636
9.75	0.968246	9.93073			12.625	0.992157	7.85867
11.75	0.968246	8.24039			9.375	0.992157	10.583
21.75	0.968246	4.4517			15.375	0.992157	6.45305
7.25	0.968246	13.3551			19.375	0.992157	5.12081
6.25	0.968246	15.4919			9.625	0.992157	10.3081
7.25	0.968246	13.3551			10.625	0.992157	9.33795
36.25	0.968246	2.67102			34.375	0.992157	2.88627
9.75	0.968246	9.93073			15.625	0.992157	6.3498
5.25	0.968246	18.4428			8.375	0.992157	11.8466
6.75	0.968246	14.3444			12.375	0.992157	8.01743
11.75	0.968246	8.24039			46.375	0.992157	2.13942
12.625	0.992157	7.85867			32.625	0.992157	3.04109
7.375	0.992157	13.453			10.625	0.992157	9.33795
9.625	0.992157	10.3081			7.625	0.992157	13.0119
11.375	0.992157	8.72226			12.375	0.992157	8.01743
5.375	0.992157	18.4587			18.375	0.992157	5.39949
12.375	0.992157	8.01743			13.625	0.992157	7.28188
16.625	0.992157	5.96786			20.625	0.992157	4.81046
6.625	0.992157	14.976			10.375	0.992157	9.56296
26.625	0.992157	3.72641			16.375	0.992157	6.05897
24.625	0.992157	4.02906			9.375	0.992157	10.583
12.375	0.992157	8.01743			19.375	0.992157	5.12081
20.375	0.992157	4.86948			38.625	0.992157	2.56869
6.625	0.992157	14.976			6.625	0.992157	14.976
5.625	0.992157	17.6383			21.625	0.992157	4.58801
39.375	0.992157	2.51976			8.625	0.992157	11.5033
28.375	0.992157	3.49659			5.625	0.992157	17.6383
7.625	0.992157	13.0119			8.375	0.992157	11.8466
14.625	0.992157	6.78398			22.375	0.992157	4.43422
9.375	0.992157	10.583			10.625	0.992157	9.33795
9.625	0.992157	10.3081			15.375	0.992157	6.45305
17.625	0.992157	5.62926			9.625	0.992157	10.3081
12.375	0.992157	8.01743			10.625	0.992157	9.33795
13.375	0.992157	7.41799			12.375	0.992157	8.01743
10.625	0.992157	9.33795			8.625	0.992157	11.5033
5.625	0.992157	17.6383			42.375	0.992157	2.34137
8.375	0.992157	11.8466			6.625	0.992157	14.976
8.375	0.992157	11.8466			8.375	0.992157	11.8466
18.625	0.992157	5.32702			29.375	0.992157	3.37755
13.625	0.992157	7.28188			10.375	0.992157	9.56296
14.625	0.992157	6.78398			7.375	0.992157	13.453
9.625	0.992157	10.3081			9.625	0.992157	10.3081
41.375	0.992157	2.39796			13.375	0.992157	7.41799
11.625	0.992157	8.53468			14.375	0.992157	6.90196
11.625	0.992157	8.53468			29.375	0.992157	3.37755
11.625	0.992157	8.53468			15.625	0.992157	6.3498
33.375	0.992157	2.97275			22.375	0.992157	4.43422
5.625	0.992157	17.6383			20.625	0.992157	4.81046
7.625	0.992157	13.0119			10.625	0.992157	9.33795
22.625	0.992157	4.38522			11.375	0.992157	8.72226
9.375	0.992157	10.583			10.375	0.992157	9.56296
6.375	0.992157	15.5632			16.625	0.992157	5.96786
5.625	0.992157	17.6383			12.625	0.992157	7.85867
17.375	0.992157	5.71025			29.375	0.992157	3.37755
8.625	0.992157	11.5033			15.375	0.992157	6.45305
5.375	0.992157	18.4587			18.375	0.992157	5.39949
14.625	0.992157	6.78398			15.375	0.992157	6.45305
8.625	0.992157	11.5033			9.375	0.992157	10.583
19.625	0.992157	5.05558			9.375	0.992157	10.583
13.625	0.992157	7.28188			12.625	0.992157	7.85867
6.375	0.992157	15.5632			7.625	0.992157	13.0119
25.375	0.992157	3.90998			6.625	0.992157	14.976
7.625	0.992157	13.0119			15.375	0.992157	6.45305
8.375	0.992157	11.8466			9.625	0.992157	10.3081
13.625	0.992157	7.28188			14.375	0.992157	6.90196
9.625	0.992157	10.3081			7.625	0.992157	13.0119
11.375	0.992157	8.72226			19.375	0.992157	5.12081
11.375	0.992157	8.72226			21.625	0.992157	4.58801
8.375	0.992157	11.8466			8.625	0.992157	11.5033
17.625	0.992157	5.62926			8.625	0.992157	11.5033
6.625	0.992157	14.976			7.625	0.992157	13.0119
6.375	0.992157	15.5632			15.375	0.992157	6.45305
10.375	0.992157	9.56296			12.625	0.992157	7.85867
5.375	0.992157	18.4587			5.625	0.992157	17.6383
10.625	0.992157	9.33795			8.375	0.992157	11.8466
51.375	0.992157	1.93121			11.625	0.992157	8.53468
9.375	0.992157	10.583			7.625	0.992157	13.0119
19.375	0.992157	5.12081			9.625	0.992157	10.3081
22.375	0.992157	4.43422			5.625	0.992157	17.6383
33.625	0.992157	2.95065			20.625	0.992157	4.81046
14.625	0.992157	6.78398			9.625	0.992157	10.3081
24.375	0.992157	4.07039			7.625	0.992157	13.0119
13.375	0.992157	7.41799			12.625	0.992157	7.85867
52.625	0.992157	1.88533			8.625	0.992157	11.5033
20.375	0.992157	4.86948			8.625	0.992157	11.5033
9.375	0.992157	10.583			8.375	0.992157	11.8466
11.375	0.992157	8.72226			7.625	0.992157	13.0119
9.375	0.992157	10.583			6.375	0.992157	15.5632
21.375	0.992157	4.64167			22.625	0.992157	4.38522
9.375	0.992157	10.583			29.625	0.992157	3.34905
19.375	0.992157	5.12081			5.375	0.992157	18.4587
8.375	0.992157	11.8466			33.625	0.992157	2.95065
11.625	0.992157	8.53468			11.375	0.992157	8.72226
17.625	0.992157	5.62926			13.625	0.992157	7.28188
13.375	0.992157	7.41799			8.625	0.992157	11.5033
13.375	0.992157	7.41799			10.375	0.992157	9.56296
11.375	0.992157	8.72226			22.375	0.992157	4.43422
8.625	0.992157	11.5033			10.375	0.992157	9.56296
10.375	0.992157	9.56296			16.625	0.992157	5.96786
6.625	0.992157	14.976			19.375	0.992157	5.12081
20.625	0.992157	4.81046			9.625	0.992157	10.3081
12.375	0.992157	8.01743			18.375	0.992157	5.39949
9.375	0.992157	10.583			22.625	0.992157	4.38522
7.375	0.992157	13.453			11.375	0.992157	8.72226
6.375	0.992157	15.5632			22.375	0.992157	4.43422
10.625	0.992157	9.33795			14.625	0.992157	6.78398
11.375	0.992157	8.72226			13.375	0.992157	7.41799
19.375	0.992157	5.12081			16.625	0.992157	5.96786
7.625	0.992157	13.0119			5.375	0.992157	18.4587
5.375	0.992157	18.4587			5.625	0.992157	17.6383
8.625	0.992157	11.5033			18	1	5.55556
8.625	0.992157	11.5033			7	1	14.2857
101.375	0.992157	0.9787			14.5	1	6.89655
7.375	0.992157	13.453			21.5	1	4.65116
15.625	0.992157	6.3498			20.5	1	4.87805
12.375	0.992157	8.01743			14	1	7.14286
15.625	0.992157	6.3498			15.5	1	6.45161
14.625	0.992157	6.78398			13	1	7.69231
9.375	0.992157	10.583			10	1	10
8.375	0.992157	11.8466			9.5	1	10.5263
18.625	0.992157	5.32702			7	1	14.2857
5.625	0.992157	17.6383			8	1	12.5
17.625	0.992157	5.62926			13.5	1	7.40741
8.625	0.992157	11.5033			8	1	12.5
5.625	0.992157	17.6383			27	1	3.7037
10.375	0.992157	9.56296			9	1	11.1111
51.375	0.992157	1.93121			5	1	20
9.375	0.992157	10.583			8.5	1	11.7647
13.375	0.992157	7.41799			19.5	1	5.12821
14.625	0.992157	6.78398			13.5	1	7.40741
8.375	0.992157	11.8466			11	1	9.09091
15.375	0.992157	6.45305			21	1	4.7619
7.625	0.992157	13.0119			10	1	10
8.625	0.992157	11.5033			10	1	10
9.625	0.992157	10.3081			7.5	1	13.3333
8.375	0.992157	11.8466			5	1	20
11.625	0.992157	8.53468			13.5	1	7.40741
18.625	0.992157	5.32702			13.5	1	7.40741
10.375	0.992157	9.56296			20.5	1	4.87805
14.375	0.992157	6.90196			9	1	11.1111
24.375	0.992157	4.07039			16	1	6.25
25.625	0.992157	3.87183			15	1	6.66667
12.625	0.992157	7.85867			45.5	1	2.1978
5.625	0.992157	17.6383			7	1	14.2857
6.625	0.992157	14.976			12	1	8.33333
15.375	0.992157	6.45305			6	1	16.6667
8.375	0.992157	11.8466			6.5	1	15.3846
25.375	0.992157	3.90998			15	1	6.66667
10.375	0.992157	9.56296			42.5	1	2.35294
6.375	0.992157	15.5632			9.5	1	10.5263
8.625	0.992157	11.5033			11.5	1	8.69565
12.375	0.992157	8.01743			6.5	1	15.3846
10.625	0.992157	9.33795			7.5	1	13.3333
17.375	0.992157	5.71025			5.5	1	18.1818
6	1	16.6667			10	1	10
15	1	6.66667			15	1	6.66667
14.5	1	6.89655			14	1	7.14286
8	1	12.5			18	1	5.55556
6	1	16.6667			8	1	12.5
6.5	1	15.3846			27	1	3.7037
11	1	9.09091			8.5	1	11.7647
21	1	4.7619			15.5	1	6.45161
9.5	1	10.5263			42	1	2.38095
22	1	4.54545			20	1	5
11	1	9.09091			24.5	1	4.08163
6	1	16.6667			13	1	7.69231
18.5	1	5.40541			8.5	1	11.7647
28.5	1	3.50877			28.5	1	3.50877
8.5	1	11.7647			26	1	3.84615
5	1	20			7.5	1	13.3333
6.5	1	15.3846			7.5	1	13.3333
17	1	5.88235			13	1	7.69231
7	1	14.2857			8	1	12.5
5	1	20			19.5	1	5.12821
9	1	11.1111			6	1	16.6667
8	1	12.5			11	1	9.09091
19	1	5.26316			8.5	1	11.7647
27	1	3.7037			15	1	6.66667
18	1	5.55556			7	1	14.2857
17	1	5.88235			28	1	3.57143
10	1	10			10	1	10
12	1	8.33333			5.5	1	18.1818
14.5	1	6.89655			7	1	14.2857
6.5	1	15.3846			15.5	1	6.45161
14	1	7.14286			22	1	4.54545
19	1	5.26316			14.5	1	6.89655
8.5	1	11.7647			39	1	2.5641
11	1	9.09091			7	1	14.2857
18.5	1	5.40541			6.5	1	15.3846
8	1	12.5			11	1	9.09091
8	1	12.5			8.5	1	11.7647
29	1	3.44828			7	1	14.2857
18.5	1	5.40541			10.5	1	9.52381
7.5	1	13.3333			29	1	3.44828
6.5	1	15.3846			7	1	14.2857
5	1	20			5	1	20
14	1	7.14286			23	1	4.34783
24	1	4.16667			18	1	5.55556
12	1	8.33333			7.5	1	13.3333
7.5	1	13.3333			17.5	1	5.71429
6.5	1	15.3846			14	1	7.14286
5.5	1	18.1818			5.5	1	18.1818
15	1	6.66667			11	1	9.09091
14.5	1	6.89655			37	1	2.7027
5	1	20			12.5	1	8
14.5	1	6.89655			6	1	16.6667
11	1	9.09091			22	1	4.54545
5	1	20			27	1	3.7037
13	1	7.69231			6.5	1	15.3846
9	1	11.1111			9	1	11.1111
12	1	8.33333			5.5	1	18.1818
23.5	1	4.25532			11	1	9.09091
20	1	5			7.5	1	13.3333
22.5	1	4.44444			9	1	11.1111
9	1	11.1111			41	1	2.43902
20	1	5			8.5	1	11.7647
25.5	1	3.92157			16.5	1	6.06061
27.5	1	3.63636			12.5	1	8
5	1	20			10.125	1.05327	10.4027
15	1	6.66667			6.125	1.05327	17.1962
16	1	6.25			5.875	1.05327	17.928
12.5	1	8			32.125	1.05327	3.27866
10	1	10			7.125	1.05327	14.7827
13	1	7.69231			41.875	1.05327	2.51527
10.5	1	9.52381			17.125	1.05327	6.15047
25.5	1	3.92157			19.875	1.05327	5.29947
15	1	6.66667			8.875	1.05327	11.8678
8	1	12.5			9.875	1.05327	10.666
39.5	1	2.53165			21.875	1.05327	4.81494
7	1	14.2857			11.125	1.05327	9.46758
10.5	1	9.52381			7.875	1.05327	13.3748
27	1	3.7037			13.875	1.05327	7.59113
16	1	6.25			9.875	1.05327	10.666
7	1	14.2857			6.875	1.05327	15.3203
7	1	14.2857			9.875	1.05327	10.666
10.5	1	9.52381			8.125	1.05327	12.9633
10	1	10			13.875	1.05327	7.59113
20	1	5			17.875	1.05327	5.89241
10	1	10			17.875	1.05327	5.89241
6.5	1	15.3846			9.875	1.05327	10.666
16.5	1	6.06061			28.125	1.05327	3.74496
7.5	1	13.3333			5.125	1.05327	20.5516
25	1	4			14.875	1.05327	7.0808
5	1	20			15.125	1.05327	6.96376
6	1	16.6667			8.125	1.05327	12.9633
9.5	1	10.5263			20.125	1.05327	5.23363
12.5	1	8			11.875	1.05327	8.86963
14	1	7.14286			9.125	1.05327	11.5427
10	1	10			13.125	1.05327	8.0249
16	1	6.25			16.875	1.05327	6.24159
18	1	5.55556			8.875	1.05327	11.8678
26	1	3.84615			8.875	1.05327	11.8678
10	1	10			19.875	1.05327	5.29947
8.5	1	11.7647			6.125	1.05327	17.1962
23.5	1	4.25532			12.875	1.05327	8.18073
6.5	1	15.3846			5.875	1.05327	17.928
9.5	1	10.5263			22.875	1.05327	4.60445
7	1	14.2857			36.875	1.05327	2.85632
9.5	1	10.5263			11.125	1.05327	9.46758
13	1	7.69231			13.125	1.05327	8.0249
5	1	20			18.125	1.05327	5.81114
20.5	1	4.87805			15.875	1.05327	6.63476
15.5	1	6.45161			14.125	1.05327	7.45677
8	1	12.5			6.875	1.05327	15.3203
20	1	5			14.125	1.05327	7.45677
21	1	4.7619			11.875	1.05327	8.86963
6	1	16.6667			18.875	1.05327	5.58023
19	1	5.26316			14.875	1.05327	7.0808
6	1	16.6667			12.875	1.05327	8.18073
14	1	7.14286			21.875	1.05327	4.81494
21	1	4.7619			13.875	1.05327	7.59113
15.5	1	6.45161			24.125	1.05327	4.36588
16.5	1	6.06061			17.875	1.05327	5.89241
41	1	2.43902			11.875	1.05327	8.86963
19.5	1	5.12821			17.875	1.05327	5.89241
16.5	1	6.06061			7.125	1.05327	14.7827
20.5	1	4.87805			6.875	1.05327	15.3203
8	1	12.5			11.875	1.05327	8.86963
12.5	1	8			10.875	1.05327	9.68523
13.5	1	7.40741			21.875	1.05327	4.81494
7	1	14.2857			15.875	1.05327	6.63476
8	1	12.5			23.875	1.05327	4.4116
14	1	7.14286			20.125	1.05327	5.23363
8.5	1	11.7647			20.875	1.05327	5.0456
33.875	1.05327	3.10928			9.875	1.05327	10.666
27.125	1.05327	3.88302			7.125	1.05327	14.7827
18.125	1.05327	5.81114			5.875	1.05327	17.928
6.125	1.05327	17.1962			7.125	1.05327	14.7827
19.875	1.05327	5.29947			8.125	1.05327	12.9633
5.125	1.05327	20.5516			14.875	1.05327	7.0808
15.125	1.05327	6.96376			13.125	1.05327	8.0249
18.875	1.05327	5.58023			49.125	1.05327	2.14406
40.875	1.05327	2.5768			15.875	1.05327	6.63476
24.875	1.05327	4.23425			14.125	1.05327	7.45677
14.125	1.05327	7.45677			9.875	1.05327	10.666
16.875	1.05327	6.24159			24.125	1.05327	4.36588
8.875	1.05327	11.8678			11.125	1.05327	9.46758
20.125	1.05327	5.23363			14.125	1.05327	7.45677
6.875	1.05327	15.3203			8.125	1.05327	12.9633
20.125	1.05327	5.23363			7.875	1.05327	13.3748
7.125	1.05327	14.7827			7.875	1.05327	13.3748
19.125	1.05327	5.50729			11.125	1.05327	9.46758
6.875	1.05327	15.3203			10.875	1.05327	9.68523
15.125	1.05327	6.96376			24.875	1.05327	4.23425
40.125	1.05327	2.62497			9.875	1.05327	10.666
7.125	1.05327	14.7827			5.875	1.05327	17.928
5.125	1.05327	20.5516			6.875	1.05327	15.3203
27.125	1.05327	3.88302			15.875	1.05327	6.63476
8.875	1.05327	11.8678			13.875	1.05327	7.59113
19.875	1.05327	5.29947			33.125	1.05327	3.17968
18.875	1.05327	5.58023			9.875	1.05327	10.666
18.875	1.05327	5.58023			21.125	1.05327	4.98589
9.125	1.05327	11.5427			11.125	1.05327	9.46758
9.875	1.05327	10.666			15.125	1.05327	6.96376
5.125	1.05327	20.5516			10.125	1.05327	10.4027
9.125	1.05327	11.5427			9.125	1.05327	11.5427
11.125	1.05327	9.46758			7.875	1.05327	13.3748
13.875	1.05327	7.59113			15.125	1.05327	6.96376
15.125	1.05327	6.96376			8.875	1.05327	11.8678
9.125	1.05327	11.5427			10.875	1.05327	9.68523
12.875	1.05327	8.18073			12.875	1.05327	8.18073
22.875	1.05327	4.60445			19.875	1.05327	5.29947
12.125	1.05327	8.68675			16.125	1.05327	6.5319
9.125	1.05327	11.5427			17.875	1.05327	5.89241
7.125	1.05327	14.7827			20.875	1.05327	5.0456
13.875	1.05327	7.59113			11.125	1.05327	9.46758
7.875	1.05327	13.3748			12.875	1.05327	8.18073
20.125	1.05327	5.23363			8.875	1.05327	11.8678
11.875	1.05327	8.86963			14.125	1.05327	7.45677
8.125	1.05327	12.9633			7.125	1.05327	14.7827
35.125	1.05327	2.99863			12.125	1.05327	8.68675
28.875	1.05327	3.64768			24.125	1.05327	4.36588
5.875	1.05327	17.928			9.875	1.05327	10.666
13.125	1.05327	8.0249			11.75	1.08972	9.27425
12.875	1.05327	8.18073			5.25	1.08972	20.7567
23.875	1.05327	4.4116			6.75	1.08972	16.1441
8.125	1.05327	12.9633			5.25	1.08972	20.7567
30.875	1.05327	3.4114			5.75	1.08972	18.9517
20.875	1.05327	5.0456			34.75	1.08972	3.1359
12.875	1.05327	8.18073			6.25	1.08972	17.4356
12.125	1.05327	8.68675			10.25	1.08972	10.6315
5.875	1.05327	17.928			14.75	1.08972	7.38796
14.875	1.05327	7.0808			8.75	1.08972	12.454
9.875	1.05327	10.666			16.25	1.08972	6.706
26.125	1.05327	4.03165			13.25	1.08972	8.22434
28.125	1.05327	3.74496			25.75	1.08972	4.23194
6.125	1.05327	17.1962			12.75	1.08972	8.54686
28.125	1.05327	3.74496			14.25	1.08972	7.64719
10.125	1.05327	10.4027			8.75	1.08972	12.454
10.875	1.05327	9.68523			9.25	1.08972	11.7808
13.875	1.05327	7.59113			19.75	1.08972	5.51759
10.125	1.05327	10.4027			19.75	1.08972	5.51759
6.875	1.05327	15.3203			7.75	1.08972	14.061
7.125	1.05327	14.7827			21.75	1.08972	5.01023
9.875	1.05327	10.666			17.25	1.08972	6.31724
14.125	1.05327	7.45677			12.25	1.08972	8.89571
9.875	1.05327	10.666			15.75	1.08972	6.91889
15.125	1.05327	6.96376			34.75	1.08972	3.1359
8.875	1.05327	11.8678			11.75	1.08972	9.27425
20.125	1.05327	5.23363			15.75	1.08972	6.91889
5.125	1.05327	20.5516			12.75	1.08972	8.54686
16.875	1.05327	6.24159			13.75	1.08972	7.92527
7.875	1.05327	13.3748			15.25	1.08972	7.14574
23.125	1.05327	4.55468			31.75	1.08972	3.4322
16.125	1.05327	6.5319			11.75	1.08972	9.27425
12.875	1.05327	8.18073			20.75	1.08972	5.25169
14.875	1.05327	7.0808			11.75	1.08972	9.27425
8.875	1.05327	11.8678			5.75	1.08972	18.9517
10.875	1.05327	9.68523			10.75	1.08972	10.137
9.125	1.05327	11.5427			12.75	1.08972	8.54686
16.875	1.05327	6.24159			17.25	1.08972	6.31724
25.125	1.05327	4.19211			21.25	1.08972	5.12812
9.125	1.05327	11.5427			24.25	1.08972	4.49371
9.875	1.05327	10.666			13.75	1.08972	7.92527
5.875	1.05327	17.928			7.75	1.08972	14.061
7.875	1.05327	13.3748			5.75	1.08972	18.9517
21.875	1.05327	4.81494			11.25	1.08972	9.68644
16.875	1.05327	6.24159			7.25	1.08972	15.0307
9.125	1.05327	11.5427			30.25	1.08972	3.6024
9.875	1.05327	10.666			21.25	1.08972	5.12812
28.875	1.05327	3.64768			7.75	1.08972	14.061
9.125	1.05327	11.5427			9.75	1.08972	11.1767
7.875	1.05327	13.3748			14.25	1.08972	7.64719
7.875	1.05327	13.3748			16.75	1.08972	6.50582
5.125	1.05327	20.5516			16.75	1.08972	6.50582
10.875	1.05327	9.68523			25.75	1.08972	4.23194
8.125	1.05327	12.9633			36.75	1.08972	2.96524
23.875	1.05327	4.4116			16.75	1.08972	6.50582
14.875	1.05327	7.0808			6.25	1.08972	17.4356
13.875	1.05327	7.59113			22.25	1.08972	4.89764
9.125	1.05327	11.5427			23.25	1.08972	4.68699
11.125	1.05327	9.46758			18.75	1.08972	5.81187
16.875	1.05327	6.24159			18.75	1.08972	5.81187
8.125	1.05327	12.9633			10.25	1.08972	10.6315
12.125	1.05327	8.68675			14.75	1.08972	7.38796
6.875	1.05327	15.3203			73.25	1.08972	1.48768
14.875	1.05327	7.0808			10.75	1.08972	10.137
9.125	1.05327	11.5427			41.75	1.08972	2.61012
13.875	1.05327	7.59113			8.25	1.08972	13.2088
20.875	1.05327	5.0456			5.25	1.08972	20.7567
7.875	1.05327	13.3748			8.25	1.08972	13.2088
12.875	1.05327	8.18073			11.25	1.08972	9.68644
10.875	1.05327	9.68523			18.75	1.08972	5.81187
10.25	1.08972	10.6315			13.75	1.08972	7.92527
9.25	1.08972	11.7808			9.75	1.08972	11.1767
15.75	1.08972	6.91889			21.75	1.08972	5.01023
11.75	1.08972	9.27425			14.25	1.08972	7.64719
17.75	1.08972	6.13929			9.75	1.08972	11.1767
9.25	1.08972	11.7808			22.75	1.08972	4.79
30.75	1.08972	3.54382			6.75	1.08972	16.1441
9.25	1.08972	11.7808			30.75	1.08972	3.54382
13.25	1.08972	8.22434			5.75	1.08972	18.9517
14.25	1.08972	7.64719			11.25	1.08972	9.68644
12.25	1.08972	8.89571			8.75	1.08972	12.454
21.75	1.08972	5.01023			11.75	1.08972	9.27425
15.25	1.08972	7.14574			15.25	1.08972	7.14574
12.75	1.08972	8.54686			11.75	1.08972	9.27425
15.75	1.08972	6.91889			13.75	1.08972	7.92527
6.75	1.08972	16.1441			17.25	1.08972	6.31724
7.25	1.08972	15.0307			5.25	1.08972	20.7567
21.75	1.08972	5.01023			13.75	1.08972	7.92527
13.25	1.08972	8.22434			14.25	1.08972	7.64719
19.75	1.08972	5.51759			19.25	1.08972	5.66091
32.25	1.08972	3.37899			8.75	1.08972	12.454
9.25	1.08972	11.7808			7.75	1.08972	14.061
12.75	1.08972	8.54686			14.25	1.08972	7.64719
16.75	1.08972	6.50582			9.25	1.08972	11.7808
21.75	1.08972	5.01023			11.75	1.08972	9.27425
9.75	1.08972	11.1767			16.75	1.08972	6.50582
22.25	1.08972	4.89764			27.25	1.08972	3.99899
10.25	1.08972	10.6315			15.75	1.08972	6.91889
41.25	1.08972	2.64176			5.75	1.08972	18.9517
6.75	1.08972	16.1441			9.25	1.08972	11.7808
8.75	1.08972	12.454			14.75	1.08972	7.38796
21.75	1.08972	5.01023			8.625	1.11102	12.8814
13.25	1.08972	8.22434			12.625	1.11102	8.80019
11.75	1.08972	9.27425			5.625	1.11102	19.7515
34.25	1.08972	3.18168			14.375	1.11102	7.72886
10.25	1.08972	10.6315			12.375	1.11102	8.97797
23.25	1.08972	4.68699			27.375	1.11102	4.05854
5.75	1.08972	18.9517			5.375	1.11102	20.6702
16.75	1.08972	6.50582			17.375	1.11102	6.39438
9.25	1.08972	11.7808			53.625	1.11102	2.07184
8.75	1.08972	12.454			18.625	1.11102	5.96523
5.75	1.08972	18.9517			10.625	1.11102	10.4567
28.75	1.08972	3.79035			6.625	1.11102	16.7702
11.25	1.08972	9.68644			20.625	1.11102	5.38678
22.75	1.08972	4.79			6.625	1.11102	16.7702
5.75	1.08972	18.9517			10.375	1.11102	10.7087
33.75	1.08972	3.22881			16.375	1.11102	6.78488
7.75	1.08972	14.061			19.375	1.11102	5.73432
25.25	1.08972	4.31574			19.625	1.11102	5.66127
7.75	1.08972	14.061			24.625	1.11102	4.51177
14.75	1.08972	7.38796			48.375	1.11102	2.29669
10.25	1.08972	10.6315			10.625	1.11102	10.4567
19.25	1.08972	5.66091			16.375	1.11102	6.78488
41.25	1.08972	2.64176			21.375	1.11102	5.19777
10.75	1.08972	10.137			16.375	1.11102	6.78488
6.75	1.08972	16.1441			9.375	1.11102	11.8509
8.75	1.08972	12.454			12.375	1.11102	8.97797
7.25	1.08972	15.0307			10.625	1.11102	10.4567
15.25	1.08972	7.14574			12.625	1.11102	8.80019
34.25	1.08972	3.18168			14.375	1.11102	7.72886
9.75	1.08972	11.1767			31.625	1.11102	3.51312
30.25	1.08972	3.6024			10.625	1.11102	10.4567
14.25	1.08972	7.64719			12.375	1.11102	8.97797
25.25	1.08972	4.31574			58.625	1.11102	1.89514
29.75	1.08972	3.66294			12.375	1.11102	8.97797
6.75	1.08972	16.1441			23.375	1.11102	4.75305
18.75	1.08972	5.81187			24.625	1.11102	4.51177
8.75	1.08972	12.454			23.375	1.11102	4.75305
8.25	1.08972	13.2088			7.625	1.11102	14.5708
12.25	1.08972	8.89571			13.625	1.11102	8.15431
28.75	1.08972	3.79035			22.375	1.11102	4.96547
7.75	1.08972	14.061			14.375	1.11102	7.72886
19.75	1.08972	5.51759			8.375	1.11102	13.266
9.75	1.08972	11.1767			15.625	1.11102	7.11056
5.25	1.08972	20.7567			10.375	1.11102	10.7087
21.75	1.08972	5.01023			23.625	1.11102	4.70275
13.75	1.08972	7.92527			7.375	1.11102	15.0647
18.25	1.08972	5.97109			37.625	1.11102	2.95289
9.25	1.08972	11.7808			13.625	1.11102	8.15431
6.75	1.08972	16.1441			6.625	1.11102	16.7702
11.25	1.08972	9.68644			23.375	1.11102	4.75305
20.25	1.08972	5.38136			14.625	1.11102	7.59675
8.25	1.08972	13.2088			13.625	1.11102	8.15431
14.75	1.08972	7.38796			28.625	1.11102	3.88131
12.75	1.08972	8.54686			27.375	1.11102	4.05854
10.25	1.08972	10.6315			8.625	1.11102	12.8814
8.75	1.08972	12.454			22.375	1.11102	4.96547
16.75	1.08972	6.50582			6.375	1.11102	17.4278
15.25	1.08972	7.14574			12.625	1.11102	8.80019
13.75	1.08972	7.92527			47.625	1.11102	2.33286
5.75	1.08972	18.9517			24.375	1.11102	4.55805
13.75	1.08972	7.92527			13.375	1.11102	8.30672
6.75	1.08972	16.1441			17.375	1.11102	6.39438
10.25	1.08972	10.6315			10.375	1.11102	10.7087
16.75	1.08972	6.50582			33.625	1.11102	3.30416
13.75	1.08972	7.92527			12.625	1.11102	8.80019
6.25	1.08972	17.4356			9.375	1.11102	11.8509
10.75	1.08972	10.137			16.375	1.11102	6.78488
23.75	1.08972	4.58831			7.625	1.11102	14.5708
14.25	1.08972	7.64719			18.625	1.11102	5.96523
7.25	1.08972	15.0307			21.375	1.11102	5.19777
13.75	1.08972	7.92527			36.625	1.11102	3.03351
38.25	1.08972	2.84895			13.375	1.11102	8.30672
8.75	1.08972	12.454			19.625	1.11102	5.66127
16.75	1.08972	6.50582			10.625	1.11102	10.4567
11.75	1.08972	9.27425			19.375	1.11102	5.73432
16.75	1.08972	6.50582			11.625	1.11102	9.5572
30.75	1.08972	3.54382			11.375	1.11102	9.76725
10.75	1.08972	10.137			6.625	1.11102	16.7702
15.25	1.08972	7.14574			13.375	1.11102	8.30672
36.375	1.11102	3.05436			9.625	1.11102	11.5431
7.375	1.11102	15.0647			8.375	1.11102	13.266
7.625	1.11102	14.5708			11.625	1.11102	9.5572
6.375	1.11102	17.4278			17.375	1.11102	6.39438
12.625	1.11102	8.80019			11.625	1.11102	9.5572
39.625	1.11102	2.80385			28.625	1.11102	3.88131
11.625	1.11102	9.5572			24.625	1.11102	4.51177
10.625	1.11102	10.4567			13.375	1.11102	8.30672
6.625	1.11102	16.7702			13.625	1.11102	8.15431
17.375	1.11102	6.39438			19.375	1.11102	5.73432
6.375	1.11102	17.4278			7.625	1.11102	14.5708
12.625	1.11102	8.80019			9.625	1.11102	11.5431
15.625	1.11102	7.11056			6.375	1.11102	17.4278
29.625	1.11102	3.75029			46.375	1.11102	2.39574
14.625	1.11102	7.59675			5.625	1.11102	19.7515
16.625	1.11102	6.68285			12.625	1.11102	8.80019
7.625	1.11102	14.5708			9.5	1.11803	11.7688
5.625	1.11102	19.7515			25.5	1.11803	4.38445
9.375	1.11102	11.8509			5.5	1.11803	20.3279
30.625	1.11102	3.62783			15.5	1.11803	7.21312
23.375	1.11102	4.75305			5.5	1.11803	20.3279
11.625	1.11102	9.5572			5	1.11803	22.3607
7.625	1.11102	14.5708			13	1.11803	8.60026
25.625	1.11102	4.3357			30.5	1.11803	3.66569
19.375	1.11102	5.73432			24	1.11803	4.65847
5.625	1.11102	19.7515			14	1.11803	7.98596
16.625	1.11102	6.68285			10.5	1.11803	10.6479
29.625	1.11102	3.75029			12.5	1.11803	8.94427
7.625	1.11102	14.5708			11	1.11803	10.1639
13.625	1.11102	8.15431			15	1.11803	7.45356
28.375	1.11102	3.9155			35	1.11803	3.19438
9.375	1.11102	11.8509			13.5	1.11803	8.28173
18.625	1.11102	5.96523			18	1.11803	6.2113
24.375	1.11102	4.55805			14.5	1.11803	7.71058
7.625	1.11102	14.5708			17.5	1.11803	6.38877
12.625	1.11102	8.80019			21.5	1.11803	5.20016
8.375	1.11102	13.266			7	1.11803	15.9719
19.625	1.11102	5.66127			10.5	1.11803	10.6479
17.625	1.11102	6.30368			16.5	1.11803	6.77596
10.375	1.11102	10.7087			24	1.11803	4.65847
30.625	1.11102	3.62783			40.5	1.11803	2.76058
20.625	1.11102	5.38678			18.5	1.11803	6.04343
10.625	1.11102	10.4567			17	1.11803	6.57667
11.375	1.11102	9.76725			35.5	1.11803	3.14939
17.625	1.11102	6.30368			6	1.11803	18.6339
[truncated: 8,662 more rows]

## Sheet: Set_1
FPM for control samples											Filter for genes with at least 5FPM as average
h523	h531	h539	h547	h527	h535	h543	h551	average	SD		Sorting by SD
5	5	5	5	5	5	5	5	5	0
3	2	4	3	3	4	3	3	3.125	0.599479
5	5	5	5	5	5	5	6	5.125	0.330719
1	1	0	1	0	1	1	0	0.625	0.484123
5	6	5	5	5	5	5	5	5.125	0.330719
6	6	6	7	6	6	6	6	6.125	0.330719
9	10	9	9	9	9	9	9	9.125	0.330719
1	0	0	0	0	1	0	1	0.375	0.484123
1	1	1	1	1	1	1	1	1	0
7	8	8	8	8	8	8	8	7.875	0.330719
5	6	5	5	5	5	5	5	5.125	0.330719
7	7	7	7	7	7	7	8	7.125	0.330719
7	7	7	7	7	8	7	7	7.125	0.330719
9	9	8	9	9	9	9	9	8.875	0.330719
9	10	9	9	9	9	9	9	9.125	0.330719
11	11	11	11	11	11	11	10	10.875	0.330719
1	1	1	2	1	1	1	1	1.125	0.330719
15	14	15	15	15	15	15	15	14.875	0.330719
8	7	7	7	7	7	7	7	7.125	0.330719
5	6	5	5	5	5	5	5	5.125	0.330719
2	2	1	2	2	2	2	2	1.875	0.330719
8	8	8	8	8	8	7	8	7.875	0.330719
9	8	8	8	8	8	8	8	8.125	0.330719
2	1	1	1	1	1	2	1	1.25	0.433013
5	3	4	4	5	5	5	5	4.5	0.707107
3	3	2	3	3	3	3	4	3	0.5
2	2	2	2	2	2	2	2	2	0
1	1	1	1	1	1	0	1	0.875	0.330719
8	8	8	9	8	8	8	8	8.125	0.330719
5	6	6	6	6	6	6	5	5.75	0.433013
3	3	2	4	4	4	2	3	3.125	0.780625
7	7	7	7	7	8	8	7	7.25	0.433013
6	7	7	7	6	7	7	7	6.75	0.433013
5	5	5	6	5	5	6	5	5.25	0.433013
7	6	6	6	6	6	7	6	6.25	0.433013
18	18	18	18	19	19	18	18	18.25	0.433013
0	1	0	1	0	1	1	0	0.5	0.5
7	6	7	7	7	7	6	7	6.75	0.433013
6	6	7	6	6	6	7	6	6.25	0.433013
1	1	1	2	0	1	1	1	1	0.5
1	1	1	1	1	1	1	1	1	0
9	8	8	8	9	8	8	8	8.25	0.433013
7	7	7	7	6	6	7	7	6.75	0.433013
6	6	6	5	6	6	6	5	5.75	0.433013
12	12	11	12	12	11	12	12	11.75	0.433013
9	9	8	9	9	8	9	9	8.75	0.433013
4	4	3	4	3	4	4	3	3.625	0.484123
6	6	7	7	7	7	7	7	6.75	0.433013
7	7	8	8	7	7	7	7	7.25	0.433013
6	5	6	6	6	6	6	5	5.75	0.433013
1	1	2	1	1	1	1	1	1.125	0.330719
5	5	5	5	5	6	6	5	5.25	0.433013
7	6	7	7	7	7	7	6	6.75	0.433013
9	9	9	8	9	8	9	9	8.75	0.433013
9	9	9	9	10	9	9	10	9.25	0.433013
6	5	6	6	6	6	6	5	5.75	0.433013
11	12	11	11	11	11	11	12	11.25	0.433013
6	7	6	6	6	7	6	6	6.25	0.433013
5	5	5	6	6	5	5	5	5.25	0.433013
2	3	4	3	2	2	3	4	2.875	0.780625
1	1	1	0	1	1	1	0	0.75	0.433013
8	9	8	8	9	8	8	8	8.25	0.433013
8	7	8	8	8	8	7	8	7.75	0.433013
1	1	1	1	1	1	1	1	1	0
10	10	10	10	10	9	10	9	9.75	0.433013
5	5	5	6	6	5	5	5	5.25	0.433013
2	2	2	2	2	3	2	2	2.125	0.330719
5	5	5	5	6	5	5	6	5.25	0.433013
20	20	21	20	20	20	21	20	20.25	0.433013
1	1	0	1	1	1	0	1	0.75	0.433013
5	6	6	5	6	6	6	6	5.75	0.433013
1	1	1	1	1	1	1	1	1	0
3	4	2	3	3	2	3	2	2.75	0.661438
9	9	9	9	9	8	9	8	8.75	0.433013
9	8	9	8	8	8	8	8	8.25	0.433013
14	14	13	14	13	14	14	14	13.75	0.433013
6	7	7	7	7	7	7	6	6.75	0.433013
12	11	11	11	12	11	11	11	11.25	0.433013
6	6	6	7	6	6	7	6	6.25	0.433013
5	6	6	6	5	5	5	5	5.375	0.484123
5	6	5	6	6	6	6	5	5.625	0.484123
6	6	5	5	5	6	6	6	5.625	0.484123
6	5	6	6	6	5	6	5	5.625	0.484123
8	7	7	8	8	8	7	8	7.625	0.484123
10	9	10	9	9	10	10	10	9.625	0.484123
7	6	7	6	7	7	7	6	6.625	0.484123
5	5	6	5	6	6	6	6	5.625	0.484123
5	5	5	6	6	6	5	5	5.375	0.484123
16	15	15	15	15	15	16	16	15.375	0.484123
8	8	7	8	8	7	7	8	7.625	0.484123
1	0	0	0	0	0	0	0	0.125	0.330719
41	41	40	41	40	40	40	40	40.375	0.484123
6	7	6	7	6	7	7	7	6.625	0.484123
11	10	11	10	10	11	10	10	10.375	0.484123
7	6	6	7	7	7	6	7	6.625	0.484123
5	5	6	5	6	5	6	5	5.375	0.484123
8	9	9	9	9	8	9	8	8.625	0.484123
8	8	8	7	8	8	7	7	7.625	0.484123
1	1	1	1	1	1	1	1	1	0
6	7	6	6	7	6	7	6	6.375	0.484123
2	2	2	2	1	2	1	1	1.625	0.484123
2	1	2	3	2	2	2	2	2	0.5
1	2	0	1	1	1	1	0	0.875	0.599479
1	1	1	1	1	1	1	1	1	0
0	0	1	1	1	0	0	0	0.375	0.484123
5	6	6	5	6	6	5	6	5.625	0.484123
3	3	2	3	3	2	3	2	2.625	0.484123
0	1	1	0	0	0	1	0	0.375	0.484123
3	3	2	3	4	5	4	4	3.5	0.866025
1	1	0	1	1	1	1	1	0.875	0.330719
0	1	0	0	0	0	0	0	0.125	0.330719
1	1	0	1	1	1	0	0	0.625	0.484123
1	1	1	2	1	1	1	2	1.25	0.433013
3	2	3	3	3	3	3	4	3	0.5
2	2	2	2	1	1	1	2	1.625	0.484123
2	2	2	2	2	2	3	2	2.125	0.330719
0	0	0	0	0	0	0	1	0.125	0.330719
0	1	1	0	0	0	1	0	0.375	0.484123
3	3	2	3	3	2	3	3	2.75	0.433013
1	1	1	1	1	1	1	1	1	0
3	5	4	3	4	4	4	3	3.75	0.661438
11	11	12	12	12	11	11	11	11.375	0.484123
5	6	5	5	6	5	6	5	5.375	0.484123
0	1	0	0	0	1	1	1	0.5	0.5
1	0	0	0	0	0	1	0	0.25	0.433013
0	0	0	0	0	1	0	0	0.125	0.330719
1	1	1	1	1	1	1	1	1	0
3	3	5	4	4	4	4	4	3.875	0.599479
1	2	1	1	1	1	1	1	1.125	0.330719
12	11	11	11	12	11	12	11	11.375	0.484123
1	3	1	1	1	2	0	0	1.125	0.927025
3	3	3	2	3	2	2	3	2.625	0.484123
0	1	1	1	1	1	1	0	0.75	0.433013
0	0	0	1	0	0	0	0	0.125	0.330719
0	1	0	1	1	0	1	1	0.625	0.484123
0	1	0	0	0	1	0	1	0.375	0.484123
2	2	2	2	2	2	2	2	2	0
0	0	0	0	0	0	0	0	0	0
6	6	5	5	6	6	5	6	5.625	0.484123
0	1	1	1	0	1	1	0	0.625	0.484123
1	1	1	0	1	1	1	0	0.75	0.433013
3	4	3	3	2	5	4	3	3.375	0.856957
1	0	1	1	1	1	1	1	0.875	0.330719
2	1	1	1	1	1	1	1	1.125	0.330719
1	1	1	1	1	1	1	1	1	0
1	2	2	2	1	1	1	1	1.375	0.484123
1	1	1	1	1	1	0	1	0.875	0.330719
1	0	0	0	0	0	0	1	0.25	0.433013
0	1	1	0	0	1	0	0	0.375	0.484123
6	6	6	6	5	5	5	6	5.625	0.484123
1	1	1	1	1	1	1	1	1	0
1	1	1	1	0	1	1	1	0.875	0.330719
3	3	3	3	4	4	3	3	3.25	0.433013
0	1	0	1	1	1	0	0	0.5	0.5
1	1	1	1	1	1	1	1	1	0
1	1	1	1	1	1	1	1	1	0
0	1	0	0	1	1	0	0	0.375	0.484123
1	1	1	1	1	1	1	1	1	0
8	9	9	8	8	8	8	9	8.375	0.484123
1	0	1	0	0	1	1	1	0.625	0.484123
2	1	2	1	1	1	1	1	1.25	0.433013
1	1	0	0	0	1	0	1	0.5	0.5
3	2	4	4	4	4	3	4	3.5	0.707107
7	8	8	8	7	8	8	7	7.625	0.484123
1	0	0	1	0	0	0	1	0.375	0.484123
0	0	0	1	1	0	1	0	0.375	0.484123
1	0	0	1	1	1	1	0	0.625	0.484123
2	5	3	3	3	3	3	3	3.125	0.780625
1	1	1	1	1	1	1	1	1	0
0	1	0	1	1	1	0	1	0.625	0.484123
1	1	1	1	1	2	0	1	1	0.5
0	0	1	0	0	0	1	0	0.25	0.433013
0	1	0	1	1	1	0	0	0.5	0.5
1	1	1	0	1	1	0	0	0.625	0.484123
2	2	2	2	3	2	2	2	2.125	0.330719
3	2	2	2	2	1	1	1	1.75	0.661438
11	11	10	11	11	10	11	10	10.625	0.484123
0	1	0	1	0	1	0	0	0.375	0.484123
1	0	0	1	1	0	0	0	0.375	0.484123
0	1	0	1	1	1	0	0	0.5	0.5
2	2	2	2	3	2	2	2	2.125	0.330719
5	5	6	4	5	5	4	3	4.625	0.856957
3	3	4	3	4	2	3	3	3.125	0.599479
9	10	10	10	9	10	10	9	9.625	0.484123
0	1	1	1	1	1	0	1	0.75	0.433013
3	2	1	2	2	2	1	1	1.75	0.661438
1	1	1	1	1	1	1	1	1	0
1	2	1	1	1	0	1	1	1	0.5
1	1	1	1	1	0	0	1	0.75	0.433013
0	1	0	1	1	1	0	0	0.5	0.5
0	1	0	0	1	0	1	0	0.375	0.484123
0	1	0	0	0	1	0	1	0.375	0.484123
5	6	5	6	6	5	5	5	5.375	0.484123
4	5	4	4	5	4	3	5	4.25	0.661438
0	0	0	0	0	0	0	0	0	0
0	0	0	0	1	0	0	0	0.125	0.330719
0	1	0	0	0	1	0	0	0.25	0.433013
0	0	0	0	0	0	1	0	0.125	0.330719
1	0	0	0	1	0	0	1	0.375	0.484123
1	0	0	0	1	1	0	0	0.375	0.484123
3	2	2	3	2	2	2	2	2.25	0.433013
0	1	0	0	0	1	0	0	0.25	0.433013
1	1	1	1	2	1	1	2	1.25	0.433013
0	1	1	1	0	0	0	1	0.5	0.5
2	4	2	3	2	2	3	2	2.5	0.707107
11	11	10	10	11	11	11	10	10.625	0.484123
0	0	0	0	0	0	0	0	0	0
0	0	1	0	0	1	0	0	0.25	0.433013
7	6	7	6	7	6	6	6	6.375	0.484123
2	2	2	1	3	3	2	1	2	0.707107
1	1	0	1	1	1	1	1	0.875	0.330719
22	22	23	23	22	22	22	23	22.375	0.484123
1	1	1	0	1	1	0	0	0.625	0.484123
3	3	1	2	4	2	2	2	2.375	0.856957
2	1	2	1	2	0	1	1	1.25	0.661438
1	1	0	1	0	1	0	1	0.625	0.484123
0	1	0	1	1	1	0	0	0.5	0.5
1	1	0	1	0	1	0	0	0.5	0.5
1	0	1	0	0	1	0	0	0.375	0.484123
1	0	0	1	1	0	0	0	0.375	0.484123
2	1	2	2	1	2	2	2	1.75	0.433013
1	2	2	2	2	1	2	2	1.75	0.433013
0	0	0	0	0	0	0	0	0	0
0	0	0	0	1	1	1	0	0.375	0.484123
2	2	2	2	1	1	1	2	1.625	0.484123
1	1	0	1	0	1	1	1	0.75	0.433013
2	2	1	1	2	2	1	2	1.625	0.484123
0	1	1	1	1	1	1	0	0.75	0.433013
2	2	2	2	2	2	3	2	2.125	0.330719
4	4	3	3	4	4	3	4	3.625	0.484123
0	0	0	1	0	1	0	0	0.25	0.433013
2	3	2	3	2	3	3	3	2.625	0.484123
1	1	1	0	1	1	0	0	0.625	0.484123
1	0	0	1	0	0	0	0	0.25	0.433013
1	1	2	1	2	1	2	2	1.5	0.5
1	1	1	1	1	1	1	1	1	0
2	2	2	3	2	2	3	3	2.375	0.484123
1	2	2	1	2	2	2	2	1.75	0.433013
1	1	1	1	1	0	0	0	0.625	0.484123
1	2	1	1	1	1	1	1	1.125	0.330719
2	2	1	1	1	1	1	1	1.25	0.433013
0	1	1	1	1	1	1	1	0.875	0.330719
1	1	1	1	1	1	1	1	1	0
1	1	1	1	1	1	1	1	1	0
3	3	3	4	3	3	3	3	3.125	0.330719
1	1	1	1	0	1	0	1	0.75	0.433013
12	11	12	11	11	11	12	11	11.375	0.484123
9	8	9	8	8	9	9	9	8.625	0.484123
1	0	0	0	0	0	0	0	0.125	0.330719
1	1	1	1	1	1	2	1	1.125	0.330719
1	3	2	2	2	2	1	1	1.75	0.661438
1	0	0	0	1	0	0	0	0.25	0.433013
1	0	0	0	0	0	1	0	0.25	0.433013
0	1	0	1	1	1	0	1	0.625	0.484123
1	1	1	1	0	1	0	1	0.75	0.433013
1	1	1	1	1	1	1	1	1	0
16	16	17	17	16	16	17	16	16.375	0.484123
0	1	1	1	1	1	0	1	0.75	0.433013
1	2	1	1	1	1	1	1	1.125	0.330719
0	1	1	1	1	1	1	1	0.875	0.330719
1	1	1	1	1	1	1	2	1.125	0.330719
2	3	3	5	4	3	3	3	3.25	0.829156
6	7	6	6	7	6	6	7	6.375	0.484123
2	1	1	2	2	1	1	2	1.5	0.5
6	6	6	5	5	6	5	6	5.625	0.484123
4	3	4	2	5	4	3	4	3.625	0.856957
1	2	1	1	2	1	1	1	1.25	0.433013
3	2	2	1	2	2	3	2	2.125	0.599479
9	8	8	8	9	9	8	8	8.375	0.484123
0	0	0	0	0	0	0	0	0	0
2	2	2	2	3	2	2	2	2.125	0.330719
6	6	6	7	6	7	6	7	6.375	0.484123
0	0	0	0	0	0	0	0	0	0
1	1	0	1	0	0	1	1	0.625	0.484123
1	1	1	1	1	2	1	1	1.125	0.330719
0	1	1	1	1	1	1	0	0.75	0.433013
1	1	1	1	1	1	0	1	0.875	0.330719
1	1	1	1	1	1	1	1	1	0
12	11	12	12	12	11	12	11	11.625	0.484123
7	6	7	7	6	6	6	6	6.375	0.484123
1	1	1	0	0	0	0	1	0.5	0.5
2	1	1	1	1	1	0	1	1	0.5
1	1	0	1	1	1	1	1	0.875	0.330719
1	1	1	1	1	1	1	2	1.125	0.330719
0	0	0	0	0	0	1	0	0.125	0.330719
2	3	2	2	3	2	2	2	2.25	0.433013
1	1	0	1	0	1	0	0	0.5	0.5
0	1	1	0	0	1	1	1	0.625	0.484123
1	1	1	1	2	1	1	2	1.25	0.433013
1	1	1	1	0	1	1	1	0.875	0.330719
4	5	4	3	4	4	3	3	3.75	0.661438
0	1	1	1	1	1	1	1	0.875	0.330719
0	1	0	0	1	0	1	0	0.375	0.484123
0	1	0	1	1	0	0	1	0.5	0.5
1	2	1	1	2	1	2	2	1.5	0.5
1	1	1	1	1	1	1	1	1	0
1	1	1	1	1	1	1	1	1	0
1	1	0	0	0	0	0	0	0.25	0.433013
0	1	1	1	1	1	1	1	0.875	0.330719
3	4	4	3	4	3	4	3	3.5	0.5
1	2	1	2	1	1	1	1	1.25	0.433013
1	1	1	2	1	1	1	2	1.25	0.433013
1	1	1	1	1	1	2	1	1.125	0.330719
1	1	1	1	1	1	1	1	1	0
1	1	1	1	1	1	1	1	1	0
10	10	10	9	9	10	10	9	9.625	0.484123
0	0	1	0	0	1	1	0	0.375	0.484123
3	3	2	2	3	3	2	2	2.5	0.5
0	1	1	0	1	1	0	1	0.625	0.484123
1	0	0	1	1	0	1	1	0.625	0.484123
1	1	1	0	1	1	0	1	0.75	0.433013
5	5	4	4	4	4	4	4	4.25	0.433013
0	0	1	1	1	0	1	1	0.625	0.484123
1	1	1	0	1	0	0	1	0.625	0.484123
0	1	0	0	0	0	0	0	0.125	0.330719
0	1	0	1	1	1	1	1	0.75	0.433013
2	2	2	2	2	1	2	2	1.875	0.330719
1	1	1	1	1	1	1	1	1	0
6	7	6	6	6	7	7	6	6.375	0.484123
0	0	0	0	0	0	0	0	0	0
1	1	0	1	1	1	0	1	0.75	0.433013
1	3	2	2	1	2	3	1	1.875	0.780625
1	1	2	2	2	2	1	1	1.5	0.5
1	1	1	1	1	1	1	1	1	0
9	8	8	8	9	9	8	8	8.375	0.484123
0	0	0	1	0	1	0	1	0.375	0.484123
2	1	1	1	1	1	1	1	1.125	0.330719
3	3	3	2	3	2	3	2	2.625	0.484123
0	1	1	1	1	1	0	0	0.625	0.484123
1	1	2	2	2	2	2	2	1.75	0.433013
1	1	1	1	1	0	1	1	0.875	0.330719
4	5	5	4	4	4	5	3	4.25	0.661438
1	2	1	1	1	1	1	1	1.125	0.330719
1	1	1	1	1	1	1	1	1	0
1	1	1	2	1	2	2	1	1.375	0.484123
0	0	1	0	0	0	0	0	0.125	0.330719
0	0	0	0	0	0	0	0	0	0
0	1	0	1	1	1	1	0	0.625	0.484123
2	1	1	1	1	1	1	1	1.125	0.330719
0	1	0	1	0	1	0	0	0.375	0.484123
9	9	8	8	9	8	9	9	8.625	0.484123
7	7	7	7	6	7	6	6	6.625	0.484123
0	0	0	1	1	0	0	0	0.25	0.433013
1	2	2	1	2	1	1	1	1.375	0.484123
1	1	1	1	0	1	1	1	0.875	0.330719
0	0	0	0	0	0	0	0	0	0
1	1	1	1	1	1	1	1	1	0
1	0	1	0	0	1	1	0	0.5	0.5
0	0	1	1	0	0	1	0	0.375	0.484123
1	1	1	1	1	1	1	1	1	0
2	3	2	2	3	2	2	2	2.25	0.433013
1	1	2	2	2	3	2	2	1.875	0.599479
3	2	2	2	3	2	2	2	2.25	0.433013
3	3	1	2	3	3	2	2	2.375	0.695971
1	1	1	1	0	1	1	1	0.875	0.330719
4	4	4	5	4	4	5	5	4.375	0.484123
1	1	1	1	1	1	1	1	1	0
1	1	1	1	1	1	1	1	1	0
0	1	0	0	1	1	0	0	0.375	0.484123
0	0	2	0	1	1	1	1	0.75	0.661438
1	1	0	1	1	1	1	1	0.875	0.330719
1	1	1	1	1	0	0	0	0.625	0.484123
2	2	2	2	1	1	1	1	1.5	0.5
3	5	2	3	2	3	3	4	3.125	0.927025
1	1	2	1	1	0	0	1	0.875	0.599479
1	1	0	0	0	1	1	0	0.5	0.5
1	1	1	1	1	1	1	1	1	0
0	0	0	1	0	1	0	0	0.25	0.433013
1	1	0	1	1	1	0	1	0.75	0.433013
0	0	0	0	0	0	0	0	0	0
0	0	0	0	0	0	1	0	0.125	0.330719
1	1	1	0	0	1	0	1	0.625	0.484123
8	9	9	8	9	8	8	8	8.375	0.484123
1	1	0	0	0	0	0	0	0.25	0.433013
2	1	1	1	1	1	1	1	1.125	0.330719
0	1	1	0	1	0	1	1	0.625	0.484123
1	0	1	1	1	1	0	1	0.75	0.433013
0	0	0	0	0	0	0	0	0	0
3	3	2	2	2	2	3	2	2.375	0.484123
1	2	2	2	2	2	2	1	1.75	0.433013
1	1	1	1	2	1	1	1	1.125	0.330719
1	0	1	0	1	1	0	1	0.625	0.484123
0	0	0	0	1	1	0	0	0.25	0.433013
6	5	6	5	6	6	6	5	5.625	0.484123
0	0	0	0	0	0	0	0	0	0
2	2	1	2	2	1	2	1	1.625	0.484123
1	0	1	0	1	1	0	1	0.625	0.484123
1	1	1	0	1	1	1	1	0.875	0.330719
0	1	1	1	0	0	0	0	0.375	0.484123
1	1	1	1	1	1	1	1	1	0
0	1	0	0	0	0	0	0	0.125	0.330719
2	1	1	1	1	1	1	1	1.125	0.330719
3	3	2	2	1	3	1	2	2.125	0.780625
1	0	1	2	0	0	2	1	0.875	0.780625
3	2	2	5	4	5	3	3	3.375	1.11102
2	3	1	2	2	3	2	2	2.125	0.599479
1	1	1	0	0	0	1	1	0.625	0.484123
2	2	2	1	1	2	2	1	1.625	0.484123
1	0	0	0	0	0	0	0	0.125	0.330719
0	0	0	0	0	0	0	0	0	0
0	0	0	0	0	0	0	1	0.125	0.330719
3	3	2	2	2	2	3	3	2.5	0.5
1	2	1	1	1	2	2	2	1.5	0.5
1	1	1	1	1	1	1	1	1	0
1	1	0	0	0	1	0	0	0.375	0.484123
2	2	2	2	2	2	2	2	2	0
0	0	1	0	1	0	1	0	0.375	0.484123
6	6	5	5	5	6	6	6	5.625	0.484123
1	1	1	0	2	1	1	1	1	0.5
1	2	1	1	1	1	1	1	1.125	0.330719
0	0	0	0	0	0	0	0	0	0
0	0	0	0	1	0	0	1	0.25	0.433013
0	0	0	0	0	0	0	0	0	0
1	1	1	1	3	2	2	2	1.625	0.695971
0	1	1	0	1	0	0	0	0.375	0.484123
4	5	4	5	4	4	6	5	4.625	0.695971
2	1	2	1	1	2	1	1	1.375	0.484123
0	0	0	0	0	0	0	0	0	0
1	1	1	1	1	2	1	1	1.125	0.330719
3	3	2	2	2	3	2	3	2.5	0.5
0	1	0	1	0	0	0	0	0.25	0.433013
0	1	0	1	1	1	1	1	0.75	0.433013
1	0	0	1	0	0	0	0	0.25	0.433013
3	2	4	2	3	2	2	2	2.5	0.707107
1	2	1	1	1	1	0	1	1	0.5
0	1	1	0	0	1	1	0	0.5	0.5
1	1	0	1	1	1	0	1	0.75	0.433013
1	2	1	1	1	1	1	2	1.25	0.433013
1	1	1	1	1	1	1	1	1	0
0	1	0	0	0	1	0	0	0.25	0.433013
0	0	1	0	1	1	0	0	0.375	0.484123
1	1	1	1	1	1	2	1	1.125	0.330719
2	2	1	2	1	1	2	2	1.625	0.484123
1	1	0	1	1	0	1	1	0.75	0.433013
6	5	6	6	6	6	5	5	5.625	0.484123
1	2	1	1	1	1	2	1	1.25	0.433013
0	1	0	1	0	1	1	1	0.625	0.484123
1	1	1	1	1	1	1	1	1	0
0	0	1	0	0	1	0	0	0.25	0.433013
6	6	6	5	5	5	5	5	5.375	0.484123
1	2	1	0	1	1	2	1	1.125	0.599479
9	8	9	8	9	8	8	8	8.375	0.484123
0	1	0	1	1	1	0	1	0.625	0.484123
0	0	1	0	1	0	0	0	0.25	0.433013
3	2	2	3	2	3	2	3	2.5	0.5
2	2	2	1	2	2	2	2	1.875	0.330719
2	2	1	1	2	1	2	2	1.625	0.484123
1	1	0	1	1	0	1	1	0.75	0.433013
2	2	1	1	1	1	1	1	1.25	0.433013
1	1	1	1	0	0	0	0	0.5	0.5
4	4	3	5	5	4	4	4	4.125	0.599479
20	20	19	19	19	19	20	19	19.375	0.484123
0	1	0	0	1	0	1	0	0.375	0.484123
2	2	2	2	2	2	3	2	2.125	0.330719
1	1	1	1	1	1	0	0	0.75	0.433013
2	1	1	1	2	2	1	2	1.5	0.5
0	1	1	1	0	1	0	1	0.625	0.484123
1	1	0	1	1	0	1	0	0.625	0.484123
1	1	1	1	1	1	1	1	1	0
3	6	3	3	3	4	2	3	3.375	1.11102
0	0	0	0	1	0	1	1	0.375	0.484123
1	2	2	1	3	2	1	2	1.75	0.661438
0	0	0	0	1	0	0	0	0.125	0.330719
0	0	0	0	0	0	0	0	0	0
1	0	0	0	1	1	1	0	0.5	0.5
1	0	0	1	0	0	1	1	0.5	0.5
0	0	1	0	0	0	1	0	0.25	0.433013
2	1	1	1	1	1	1	1	1.125	0.330719
2	3	3	3	3	3	3	3	2.875	0.330719
1	0	1	1	1	1	1	0	0.75	0.433013
1	0	0	0	1	0	0	0	0.25	0.433013
0	0	1	1	0	1	1	0	0.5	0.5
0	1	1	0	1	0	0	1	0.5	0.5
6	6	7	7	6	7	7	7	6.625	0.484123
1	1	1	0	0	1	0	1	0.625	0.484123
9	10	10	9	10	10	10	9	9.625	0.484123
1	2	1	2	2	2	2	1	1.625	0.484123
2	4	3	2	3	4	2	3	2.875	0.780625
1	1	1	1	1	1	1	1	1	0
0	1	1	1	1	1	1	1	0.875	0.330719
0	0	0	0	0	0	0	0	0	0
0	0	0	0	0	0	0	0	0	0
0	0	0	0	0	0	0	0	0	0
0	1	1	0	1	1	1	1	0.75	0.433013
1	0	0	0	0	0	0	0	0.125	0.330719
1	1	1	1	0	0	1	1	0.75	0.433013
1	1	3	2	3	2	1	2	1.875	0.780625
0	1	0	0	0	0	0	0	0.125	0.330719
3	2	2	3	3	3	2	3	2.625	0.484123
0	1	1	1	1	1	1	1	0.875	0.330719
0	0	0	1	0	0	0	0	0.125	0.330719
1	1	1	1	1	1	0	1	0.875	0.330719
1	2	3	2	2	2	2	3	2.125	0.599479
1	1	0	1	0	0	0	1	0.5	0.5
6	7	6	7	7	6	6	6	6.375	0.484123
0	0	1	1	0	0	0	1	0.375	0.484123
1	1	1	1	0	1	2	1	1	0.5
5	6	6	6	6	5	5	6	5.625	0.484123
5	6	5	5	6	6	5	5	5.375	0.484123
1	1	0	1	1	1	0	1	0.75	0.433013
1	0	0	0	1	1	0	1	0.5	0.5
1	1	1	0	0	1	1	0	0.625	0.484123
1	1	0	1	1	1	1	1	0.875	0.330719
5	5	5	6	5	6	5	6	5.375	0.484123
1	0	0	1	0	1	0	0	0.375	0.484123
0	1	1	1	1	1	1	0	0.75	0.433013
0	1	1	0	0	1	1	1	0.625	0.484123
1	1	1	1	1	1	2	1	1.125	0.330719
0	1	1	1	0	1	1	0	0.625	0.484123
1	1	0	1	1	1	0	1	0.75	0.433013
3	2	2	2	3	3	2	2	2.375	0.484123
0	1	1	1	1	1	0	1	0.75	0.433013
2	2	1	2	2	1	1	1	1.5	0.5
5	6	6	6	5	5	5	6	5.5	0.5
5	5	6	5	5	5	5	4	5	0.5
5	5	6	5	6	6	5	6	5.5	0.5
0	0	0	0	0	0	0	0	0	0
1	1	2	2	2	1	1	1	1.375	0.484123
5	5	5	6	5	5	5	4	5	0.5
1	1	1	1	1	1	0	0	0.75	0.433013
2	2	3	2	3	4	2	2	2.5	0.707107
0	1	1	0	0	0	0	0	0.25	0.433013
1	1	0	1	0	1	0	1	0.625	0.484123
1	1	1	1	1	1	1	1	1	0
1	1	0	1	1	0	1	0	0.625	0.484123
1	1	1	1	1	1	1	1	1	0
1	0	1	1	0	0	0	1	0.5	0.5
1	1	0	1	0	0	0	0	0.375	0.484123
1	2	1	2	1	2	1	2	1.5	0.5
1	1	1	1	2	1	1	1	1.125	0.330719
8	8	8	7	7	8	7	7	7.5	0.5
1	1	1	1	0	1	1	2	1	0.5
3	4	4	3	3	4	3	3	3.375	0.484123
1	1	1	1	0	1	0	1	0.75	0.433013
1	1	1	1	1	1	0	1	0.875	0.330719
0	0	0	0	0	0	0	0	0	0
2	4	1	2	2	2	1	2	2	0.866025
0	1	0	0	0	1	1	0	0.375	0.484123
1	1	2	1	1	1	1	2	1.25	0.433013
1	1	1	1	1	1	1	1	1	0
1	1	1	1	1	1	0	1	0.875	0.330719
1	1	1	1	1	1	1	1	1	0
0	1	0	0	1	1	0	1	0.5	0.5
3	4	4	4	3	3	4	3	3.5	0.5
5	5	5	6	4	5	5	5	5	0.5
1	2	2	2	3	1	2	1	1.75	0.661438
2	3	2	2	3	2	2	2	2.25	0.433013
2	2	2	2	2	2	2	2	2	0
6	5	5	6	6	5	6	5	5.5	0.5
1	0	1	0	0	1	0	0	0.375	0.484123
1	1	1	0	0	1	0	1	0.625	0.484123
1	1	1	1	1	1	1	1	1	0
1	0	0	1	1	1	1	1	0.75	0.433013
0	1	1	1	1	1	1	1	0.875	0.330719
0	1	0	0	0	0	0	1	0.25	0.433013
0	1	1	0	1	0	1	1	0.625	0.484123
1	0	1	1	1	1	1	1	0.875	0.330719
2	2	2	1	2	1	1	2	1.625	0.484123
0	0	0	0	0	0	0	0	0	0
0	0	0	0	0	0	0	0	0	0
8	9	8	8	8	7	8	8	8	0.5
1	2	2	2	1	2	1	2	1.625	0.484123
1	1	1	1	2	1	1	2	1.25	0.433013
1	1	1	1	1	1	1	1	1	0
7	6	6	6	6	6	5	6	6	0.5
1	1	1	1	1	1	1	1	1	0
5	6	6	5	6	6	5	5	5.5	0.5
1	1	1	1	1	2	1	1	1.125	0.330719
0	0	1	1	1	1	1	0	0.625	0.484123
1	1	1	1	1	1	1	1	1	0
1	1	1	1	0	1	0	1	0.75	0.433013
1	0	1	1	0	1	1	1	0.75	0.433013
1	0	0	0	1	1	0	1	0.5	0.5
1	1	1	1	1	1	1	1	1	0
1	1	0	0	0	1	0	0	0.375	0.484123
1	0	0	1	0	0	0	1	0.375	0.484123
1	1	1	1	1	1	1	1	1	0
9	9	8	9	9	10	9	9	9	0.5
1	1	0	0	0	0	0	0	0.25	0.433013
1	0	0	1	1	1	0	1	0.625	0.484123
1	0	1	0	1	0	0	0	0.375	0.484123
0	0	0	1	0	0	0	0	0.125	0.330719
2	1	1	2	2	2	1	1	1.5	0.5
0	1	0	0	0	0	0	0	0.125	0.330719
0	1	0	0	0	1	0	1	0.375	0.484123
0	1	1	1	1	1	1	1	0.875	0.330719
0	0	0	1	0	1	0	0	0.25	0.433013
1	1	0	0	1	1	1	0	0.625	0.484123
1	1	1	2	1	1	1	1	1.125	0.330719
1	1	2	2	1	1	1	1	1.25	0.433013
1	0	0	0	0	0	0	0	0.125	0.330719
1	1	0	0	1	0	0	0	0.375	0.484123
1	1	1	0	1	1	1	1	0.875	0.330719
1	1	1	1	2	1	1	1	1.125	0.330719
1	2	1	1	1	1	2	1	1.25	0.433013
5	5	4	4	4	5	6	4	4.625	0.695971
32	32	33	32	31	32	32	32	32	0.5
3	2	4	3	3	3	3	3	3	0.5
1	1	0	0	1	1	0	0	0.5	0.5
1	1	1	1	1	1	1	1	1	0
0	0	0	0	0	1	1	0	0.25	0.433013
5	5	6	5	5	5	4	5	5	0.5
1	1	1	2	1	2	1	1	1.25	0.433013
1	1	1	0	0	1	1	1	0.75	0.433013
2	2	1	1	2	2	1	1	1.5	0.5
0	1	1	1	1	1	1	1	0.875	0.330719
4	3	4	4	3	3	5	2	3.5	0.866025
1	1	1	1	1	1	0	1	0.875	0.330719
3	3	3	3	3	3	3	3	3	0
0	0	0	1	1	0	0	0	0.25	0.433013
2	2	2	2	2	2	1	2	1.875	0.330719
1	0	0	0	0	0	0	0	0.125	0.330719
12	12	12	13	12	12	12	11	12	0.5
6	6	6	6	7	5	6	6	6	0.5
1	0	1	1	1	0	0	1	0.625	0.484123
1	1	1	2	2	1	1	2	1.375	0.484123
1	0	0	0	0	1	1	1	0.5	0.5
0	0	0	1	0	0	0	0	0.125	0.330719
1	2	2	1	2	2	2	2	1.75	0.433013
0	1	1	1	1	0	1	1	0.75	0.433013
0	1	0	1	1	0	0	1	0.5	0.5
0	1	0	0	0	0	1	0	0.25	0.433013
0	0	1	0	0	0	0	0	0.125	0.330719
1	1	1	1	1	1	1	1	1	0
5	5	3	4	5	5	4	4	4.375	0.695971
1	1	0	0	1	1	0	1	0.625	0.484123
0	0	0	1	0	1	0	0	0.25	0.433013
1	1	0	0	1	0	0	0	0.375	0.484123
1	1	0	0	1	0	0	0	0.375	0.484123
1	1	1	1	1	1	0	1	0.875	0.330719
1	1	1	1	1	1	1	1	1	0
1	2	1	1	1	2	1	1	1.25	0.433013
1	1	1	1	1	1	0	1	0.875	0.330719
0	0	1	1	1	0	0	0	0.375	0.484123
7	8	8	8	8	7	7	7	7.5	0.5
3	4	2	3	3	4	3	3	3.125	0.599479
1	1	1	1	1	1	1	1	1	0
0	1	0	1	1	1	0	1	0.625	0.484123
4	4	4	5	4	4	5	4	4.25	0.433013
6	8	7	7	7	7	7	7	7	0.5
1	1	0	1	1	1	0	1	0.75	0.433013
0	0	0	0	0	0	0	0	0	0
1	2	2	2	3	2	2	2	2	0.5
1	1	1	1	1	0	1	1	0.875	0.330719
4	3	3	3	3	2	2	2	2.75	0.661438
1	1	0	1	1	1	1	1	0.875	0.330719
1	0	1	1	1	1	0	1	0.75	0.433013
0	0	0	1	0	0	0	1	0.25	0.433013
4	5	5	5	6	5	5	5	5	0.5
0	1	1	1	1	0	0	0	0.5	0.5
0	1	0	0	0	1	1	0	0.375	0.484123
1	1	1	1	1	2	1	1	1.125	0.330719
2	3	3	3	3	3	3	4	3	0.5
1	1	2	1	1	2	1	1	1.25	0.433013
1	1	1	1	0	1	0	0	0.625	0.484123
0	0	0	0	0	0	0	0	0	0
0	0	1	1	1	0	1	0	0.5	0.5
0	0	0	0	0	0	0	0	0	0
3	5	4	3	3	4	3	3	3.5	0.707107
2	3	2	2	2	2	2	2	2.125	0.330719
1	1	0	0	1	0	1	0	0.5	0.5
4	4	5	5	5	4	5	3	4.375	0.695971
3	3	2	2	2	2	3	2	2.375	0.484123
1	1	1	1	1	0	1	0	0.75	0.433013
6	4	5	5	4	5	3	4	4.5	0.866025
0	0	0	0	0	1	1	0	0.25	0.433013
1	1	0	0	1	1	1	0	0.625	0.484123
0	1	0	0	1	1	0	1	0.5	0.5
1	1	0	0	1	1	1	0	0.625	0.484123
4	4	3	4	5	4	3	3	3.75	0.661438
2	2	1	1	1	1	1	1	1.25	0.433013
7	8	8	8	7	7	8	7	7.5	0.5
0	0	0	0	1	1	0	0	0.25	0.433013
1	0	0	1	0	1	0	0	0.375	0.484123
7	6	7	7	7	6	6	6	6.5	0.5
1	2	1	2	1	1	1	1	1.25	0.433013
0	1	1	0	1	1	0	1	0.625	0.484123
1	1	1	1	2	2	1	1	1.25	0.433013
7	7	7	7	6	6	6	6	6.5	0.5
1	1	1	1	2	1	1	2	1.25	0.433013
0	1	1	1	1	1	0	0	0.625	0.484123
1	2	1	1	1	2	1	1	1.25	0.433013
0	1	1	1	1	0	1	1	0.75	0.433013
0	1	0	1	0	0	0	0	0.25	0.433013
1	1	1	1	1	1	1	1	1	0
0	0	1	0	1	1	0	1	0.5	0.5
1	1	1	1	2	1	1	2	1.25	0.433013
1	2	3	1	2	2	2	1	1.75	0.661438
7	6	6	6	5	6	6	6	6	0.5
4	2	1	2	3	3	2	2	2.375	0.856957
1	0	0	0	0	1	0	0	0.25	0.433013
3	3	3	3	3	3	3	2	2.875	0.330719
1	1	1	1	2	1	1	2	1.25	0.433013
5	3	4	4	3	4	5	4	4	0.707107
3	3	3	2	3	2	2	3	2.625	0.484123
2	1	1	2	2	1	1	2	1.5	0.5
0	0	1	0	0	1	0	0	0.25	0.433013
0	1	1	1	1	1	1	1	0.875	0.330719
16	16	17	17	16	17	16	17	16.5	0.5
10	11	10	11	10	11	11	10	10.5	0.5
0	1	1	0	1	1	1	1	0.75	0.433013
1	1	1	1	1	1	1	1	1	0
6	6	5	4	4	5	5	4	4.875	0.780625
3	3	3	2	3	3	3	3	2.875	0.330719
1	2	1	1	1	2	1	1	1.25	0.433013
4	4	3	4	3	3	3	5	3.625	0.695971
9	8	8	9	9	8	9	8	8.5	0.5
1	1	1	0	1	1	0	1	0.75	0.433013
1	1	1	0	2	1	0	1	0.875	0.599479
2	2	3	3	2	3	3	2	2.5	0.5
0	0	1	1	0	1	1	1	0.625	0.484123
1	1	0	0	0	0	1	0	0.375	0.484123
0	0	0	0	0	1	1	0	0.25	0.433013
0	1	1	1	1	1	0	0	0.625	0.484123
4	4	4	4	3	4	4	5	4	0.5
0	1	0	0	1	0	0	0	0.25	0.433013
1	1	1	1	1	1	1	1	1	0
0	0	0	0	0	0	0	0	0	0
1	2	1	2	1	2	2	1	1.5	0.5
3	2	2	3	1	3	3	3	2.5	0.707107
1	1	0	1	1	0	0	1	0.625	0.484123
0	0	0	0	0	0	0	0	0	0
2	2	2	3	1	2	2	2	2	0.5
1	0	0	0	1	0	0	0	0.25	0.433013
0	0	0	1	1	0	1	0	0.375	0.484123
0	1	1	0	1	1	1	1	0.75	0.433013
1	1	0	1	1	1	1	1	0.875	0.330719
0	1	1	0	0	1	0	0	0.375	0.484123
1	1	1	1	1	1	1	1	1	0
0	0	0	0	0	0	0	0	0	0
1	1	1	1	2	2	1	1	1.25	0.433013
1	2	1	2	1	1	1	1	1.25	0.433013
1	1	1	1	1	1	1	1	1	0
1	2	1	1	1	1	1	1	1.125	0.330719
0	0	0	1	0	1	0	0	0.25	0.433013
1	1	1	0	1	1	0	1	0.75	0.433013
0	0	1	1	0	0	1	0	0.375	0.484123
2	2	2	2	2	2	3	3	2.25	0.433013
1	1	0	0	1	1	0	0	0.5	0.5
1	1	1	1	1	1	1	2	1.125	0.330719
1	1	1	1	1	1	1	2	1.125	0.330719
2	2	1	2	2	2	1	2	1.75	0.433013
0	1	0	0	0	0	0	1	0.25	0.433013
1	1	0	0	1	0	0	1	0.5	0.5
14	14	14	14	14	13	14	15	14	0.5
1	1	2	1	1	1	1	2	1.25	0.433013
1	1	1	2	1	1	1	1	1.125	0.330719
1	0	1	1	1	0	1	1	0.75	0.433013
0	1	1	1	0	0	0	0	0.375	0.484123
0	1	1	1	1	0	1	0	0.625	0.484123
0	0	0	0	0	0	0	0	0	0
5	3	4	5	5	4	4	4	4.25	0.661438
1	1	0	0	1	1	0	1	0.625	0.484123
1	1	1	1	1	0	1	0	0.75	0.433013
1	1	2	1	1	1	1	2	1.25	0.433013
5	7	6	6	6	6	6	6	6	0.5
1	1	1	1	1	1	1	1	1	0
1	1	0	0	0	0	1	0	0.375	0.484123
0	0	0	0	0	0	0	0	0	0
0	0	0	0	0	0	0	0	0	0
5	6	6	5	6	6	5	5	5.5	0.5
1	1	1	1	0	0	0	1	0.625	0.484123
11	11	10	10	10	11	10	11	10.5	0.5
0	0	1	0	0	0	0	1	0.25	0.433013
0	1	1	1	1	1	1	0	0.75	0.433013
1	0	0	1	0	1	1	1	0.625	0.484123
1	1	1	1	1	1	1	1	1	0
1	1	1	0	1	1	0	1	0.75	0.433013
4	4	5	4	3	3	4	3	3.75	0.661438
9	8	8	8	8	9	9	9	8.5	0.5
2	2	2	2	2	2	1	2	1.875	0.330719
2	3	5	7	3	2	4	7	4.125	1.89984
2	2	2	2	2	2	1	1	1.75	0.433013
1	1	1	1	1	1	1	0	0.875	0.330719
0	0	1	1	1	0	1	0	0.5	0.5
1	3	2	1	3	2	2	2	2	0.707107
1	2	2	2	1	2	0	1	1.375	0.695971
1	1	1	1	1	1	1	2	1.125	0.330719
1	1	1	1	1	1	1	1	1	0
0	1	0	0	0	0	0	0	0.125	0.330719
3	3	3	4	4	4	3	3	3.375	0.484123
0	1	0	0	1	1	0	0	0.375	0.484123
1	1	0	1	0	0	0	0	0.375	0.484123
0	1	1	0	1	0	0	0	0.375	0.484123
3	4	3	4	2	3	4	3	3.25	0.661438
1	1	1	1	1	1	1	1	1	0
1	0	1	0	0	1	1	0	0.5	0.5
1	1	1	1	1	1	1	0	0.875	0.330719
1	2	1	1	1	1	1	0	1	0.5
1	1	1	1	1	1	1	1	1	0
3	3	3	4	4	3	3	3	3.25	0.433013
0	0	0	0	0	0	0	0	0	0
2	2	2	2	2	2	3	2	2.125	0.330719
0	0	0	0	0	0	0	1	0.125	0.330719
7	7	7	8	7	6	7	7	7	0.5
1	0	1	1	1	1	1	1	0.875	0.330719
1	1	1	0	1	1	1	1	0.875	0.330719
5	5	5	5	6	5	5	4	5	0.5
4	5	3	2	4	4	4	3	3.625	0.856957
2	1	1	1	1	1	1	1	1.125	0.330719
0	0	0	0	1	0	0	0	0.125	0.330719
1	1	1	1	1	2	1	1	1.125	0.330719
2	2	2	2	3	2	3	3	2.375	0.484123
1	1	1	1	1	1	1	1	1	0
1	1	0	1	0	1	1	1	0.75	0.433013
3	3	2	3	2	3	3	3	2.75	0.433013
1	0	0	0	1	1	0	0	0.375	0.484123
1	1	1	1	1	1	1	1	1	0
0	1	0	1	1	0	0	1	0.5	0.5
1	0	0	0	1	1	0	1	0.5	0.5
1	1	1	1	1	1	2	1	1.125	0.330719
1	1	1	1	1	1	1	1	1	0
1	0	0	0	1	0	0	0	0.25	0.433013
1	2	2	2	1	2	2	1	1.625	0.484123
0	1	1	1	1	1	1	1	0.875	0.330719
1	1	2	1	1	1	1	1	1.125	0.330719
1	1	1	1	1	2	2	1	1.25	0.433013
1	1	1	0	1	1	1	1	0.875	0.330719
4	4	3	2	3	4	2	2	3	0.866025
1	1	0	0	0	1	1	0	0.5	0.5
1	1	0	1	1	1	1	1	0.875	0.330719
1	1	2	1	2	1	1	1	1.25	0.433013
12	12	11	11	12	11	12	11	11.5	0.5
1	1	1	1	0	1	1	0	0.75	0.433013
1	1	2	2	1	1	1	1	1.25	0.433013
7	7	7	6	6	6	7	6	6.5	0.5
1	1	1	2	1	2	1	1	1.25	0.433013
2	1	2	2	2	1	3	2	1.875	0.599479
0	1	0	1	0	0	1	0	0.375	0.484123
1	1	1	1	1	1	0	1	0.875	0.330719
3	2	2	2	2	2	2	2	2.125	0.330719
2	2	2	2	2	2	2	2	2	0
1	0	0	0	1	0	0	0	0.25	0.433013
1	1	0	1	1	1	1	1	0.875	0.330719
0	1	0	0	1	0	0	1	0.375	0.484123
6	5	5	5	5	5	4	5	5	0.5
1	2	1	1	1	1	1	1	1.125	0.330719
1	1	1	1	1	1	1	1	1	0
0	0	0	0	0	0	1	0	0.125	0.330719
1	0	1	1	1	1	0	1	0.75	0.433013
1	1	1	1	1	1	1	1	1	0
1	1	1	1	0	1	1	0	0.75	0.433013
1	1	1	1	1	1	1	1	1	0
0	1	1	1	1	1	1	1	0.875	0.330719
1	0	0	0	0	1	0	0	0.25	0.433013
6	7	6	7	6	7	6	7	6.5	0.5
1	1	0	1	1	0	0	1	0.625	0.484123
1	1	0	1	1	1	1	1	0.875	0.330719
2	1	2	1	2	2	2	1	1.625	0.484123
0	0	1	1	0	1	0	1	0.5	0.5
0	0	0	0	0	0	0	0	0	0
0	0	0	0	0	0	0	0	0	0
1	1	1	1	1	1	1	1	1	0
0	1	1	1	0	1	1	1	0.75	0.433013
1	0	1	1	1	0	1	0	0.625	0.484123
1	1	0	0	1	1	0	0	0.5	0.5
0	0	0	1	0	0	0	1	0.25	0.433013
10	11	10	11	11	10	10	11	10.5	0.5
0	0	0	0	0	0	0	1	0.125	0.330719
0	0	0	0	0	0	0	0	0	0
1	1	1	1	1	1	1	1	1	0
1	1	1	1	2	1	1	1	1.125	0.330719
1	1	1	1	1	1	0	0	0.75	0.433013
1	0	0	1	0	0	1	0	0.375	0.484123
13	14	14	14	14	14	14	15	14	0.5
1	1	0	0	0	1	1	0	0.5	0.5
0	0	1	0	0	0	1	1	0.375	0.484123
1	1	1	0	1	1	1	0	0.75	0.433013
0	1	0	0	1	1	0	0	0.375	0.484123
0	0	0	0	0	0	0	0	0	0
1	1	1	0	1	1	0	1	0.75	0.433013
0	0	0	0	1	0	0	0	0.125	0.330719
1	1	2	1	1	1	2	1	1.25	0.433013
1	1	0	1	2	1	0	0	0.75	0.661438
2	1	1	1	1	1	1	1	1.125	0.330719
14	15	14	14	13	14	14	14	14	0.5
1	1	1	1	1	1	0	1	0.875	0.330719
1	0	1	1	1	1	1	1	0.875	0.330719
0	1	1	0	0	1	1	0	0.5	0.5
1	1	1	1	0	1	1	1	0.875	0.330719
1	1	0	1	1	1	0	0	0.625	0.484123
1	0	0	0	1	1	0	0	0.375	0.484123
5	6	5	5	5	5	4	5	5	0.5
3	4	2	4	3	2	3	3	3	0.707107
1	1	0	0	0	0	1	0	0.375	0.484123
0	1	0	0	0	0	0	0	0.125	0.330719
0	0	0	0	1	0	0	0	0.125	0.330719
2	3	2	2	3	1	2	2	2.125	0.599479
1	2	1	2	1	1	1	1	1.25	0.433013
15	16	15	14	15	15	15	15	15	0.5
2	5	2	2	2	3	2	2	2.5	1
1	0	0	0	0	0	0	1	0.25	0.433013
4	4	5	4	4	5	4	5	4.375	0.484123
6	4	4	4	6	5	5	5	4.875	0.780625
1	1	0	1	1	0	1	0	0.625	0.484123
3	3	4	3	3	3	2	3	3	0.5
1	2	2	1	1	2	1	3	1.625	0.695971
0	1	0	0	0	1	0	1	0.375	0.484123
2	2	2	2	3	3	2	2	2.25	0.433013
1	2	2	1	1	2	1	1	1.375	0.484123
0	0	0	0	0	0	0	0	0	0
1	2	2	2	1	2	2	1	1.625	0.484123
3	2	3	2	2	2	2	3	2.375	0.484123
8	8	8	9	9	9	8	9	8.5	0.5
2	2	2	2	2	2	1	1	1.75	0.433013
1	0	1	1	2	1	1	1	1	0.5
3	5	4	4	3	4	4	3	3.75	0.661438
15	14	14	15	15	14	14	15	14.5	0.5
0	0	0	1	0	1	0	0	0.25	0.433013
2	3	2	2	2	3	3	2	2.375	0.484123
1	2	2	2	2	2	2	2	1.875	0.330719
2	2	1	1	2	1	1	2	1.5	0.5
3	3	2	1	2	2	2	2	2.125	0.599479
5	3	4	4	5	4	4	4	4.125	0.599479
6	5	7	6	6	6	6	6	6	0.5
1	2	2	1	1	1	1	1	1.25	0.433013
1	2	1	1	1	1	1	1	1.125	0.330719
0	1	1	2	1	1	1	2	1.125	0.599479
0	0	1	0	0	1	1	0	0.375	0.484123
1	0	0	0	0	1	1	0	0.375	0.484123
3	3	3	4	3	3	5	4	3.5	0.707107
1	1	1	1	1	1	1	1	1	0
1	1	1	1	2	1	2	1	1.25	0.433013
8	8	9	8	9	9	8	9	8.5	0.5
1	2	1	1	1	1	1	2	1.25	0.433013
1	2	2	1	2	1	2	1	1.5	0.5
7	7	6	6	7	7	6	6	6.5	0.5
1	1	0	1	1	1	1	1	0.875	0.330719
1	1	1	1	1	1	0	1	0.875	0.330719
1	2	0	1	1	1	1	1	1	0.5
0	1	0	1	1	0	1	0	0.5	0.5
3	3	3	3	2	2	2	3	2.625	0.484123
2	2	1	2	2	3	2	2	2	0.5
0	1	0	0	1	1	1	1	0.625	0.484123
8	9	9	8	9	9	8	8	8.5	0.5
2	2	2	2	2	1	2	3	2	0.5
2	1	3	2	3	2	2	2	2.125	0.599479
5	5	5	6	5	5	4	5	5	0.5
0	0	0	0	0	0	0	0	0	0
0	1	0	1	0	1	0	0	0.375	0.484123
0	1	0	1	2	1	1	0	0.75	0.661438
3	4	3	2	3	2	2	2	2.625	0.695971
6	5	6	6	5	6	5	5	5.5	0.5
2	2	2	2	2	2	2	2	2	0
0	0	0	0	0	0	1	0	0.125	0.330719
1	1	1	1	1	1	1	1	1	0
2	2	3	2	3	3	2	2	2.375	0.484123
4	3	3	3	2	3	4	2	3	0.707107
16	16	15	16	17	16	16	16	16	0.5
0	1	0	1	0	0	0	1	0.375	0.484123
2	1	1	1	1	1	2	2	1.375	0.484123
3	2	2	2	3	2	1	2	2.125	0.599479
3	2	2	2	2	1	1	2	1.875	0.599479
4	6	4	4	5	6	5	4	4.75	0.829156
1	1	1	1	1	1	1	1	1	0
1	1	1	1	1	1	1	1	1	0
0	0	0	0	0	0	0	0	0	0
7	6	6	7	7	7	6	6	6.5	0.5
1	1	1	1	2	1	1	1	1.125	0.330719
1	1	1	1	1	1	1	2	1.125	0.330719
1	1	1	1	1	1	1	1	1	0
1	1	1	1	1	1	0	1	0.875	0.330719
1	1	1	1	1	0	0	1	0.75	0.433013
1	0	0	1	0	1	1	1	0.625	0.484123
0	1	1	0	0	0	0	0	0.25	0.433013
5	6	5	5	6	6	6	5	5.5	0.5
16	15	16	15	16	15	16	15	15.5	0.5
0	0	0	0	0	1	0	0	0.125	0.330719
0	0	0	0	0	0	0	0	0	0
1	2	2	2	2	2	2	1	1.75	0.433013
2	3	2	2	1	2	1	2	1.875	0.599479
4	5	4	4	4	5	4	4	4.25	0.433013
0	0	0	0	0	0	0	0	0	0
11	11	11	10	11	12	11	11	11	0.5
0	0	0	0	0	0	0	0	0	0
0	0	1	1	1	0	0	0	0.375	0.484123
1	1	0	0	0	0	0	0	0.25	0.433013
0	1	0	0	0	0	0	0	0.125	0.330719
2	1	2	3	2	2	2	3	2.125	0.599479
1	1	1	1	1	1	1	1	1	0
3	3	2	3	3	3	4	3	3	0.5
1	1	1	0	1	0	1	1	0.75	0.433013
2	3	1	2	2	2	1	2	1.875	0.599479
10	10	10	10	10	9	10	11	10	0.5
4	6	6	4	3	5	5	5	4.75	0.968246
0	0	1	1	1	1	0	0	0.5	0.5
2	2	1	2	1	2	1	1	1.5	0.5
1	1	2	2	1	2	2	2	1.625	0.484123
2	2	1	2	2	2	1	1	1.625	0.484123
2	2	2	1	2	1	2	2	1.75	0.433013
0	1	0	1	1	0	0	0	0.375	0.484123
1	2	2	2	1	2	2	1	1.625	0.484123
0	0	0	0	0	0	0	0	0	0
4	5	3	4	5	5	4	5	4.375	0.695971
1	1	1	1	1	0	1	1	0.875	0.330719
1	1	1	1	0	1	1	0	0.75	0.433013
2	3	3	3	2	3	2	3	2.625	0.484123
0	1	1	0	1	1	0	1	0.625	0.484123
1	1	0	1	1	1	0	0	0.625	0.484123
1	1	0	1	1	1	0	1	0.75	0.433013
0	1	0	0	1	0	0	1	0.375	0.484123
1	0	1	0	1	1	1	1	0.75	0.433013
0	0	1	1	0	0	0	0	0.25	0.433013
2	2	2	1	2	1	1	2	1.625	0.484123
12	11	11	12	11	12	12	11	11.5	0.5
5	4	4	4	4	3	3	4	3.875	0.599479
5	6	6	5	6	6	5	5	5.5	0.5
1	1	1	2	1	1	1	1	1.125	0.330719
1	2	1	1	1	2	1	2	1.375	0.484123
1	1	1	0	1	1	1	1	0.875	0.330719
8	8	8	8	9	7	8	8	8	0.5
1	1	0	0	1	0	0	1	0.5	0.5
3	2	2	1	2	1	1	2	1.75	0.661438
1	0	1	0	1	1	1	0	0.625	0.484123
0	1	0	0	0	0	0	0	0.125	0.330719
0	0	1	1	0	1	0	1	0.5	0.5
0	1	2	1	1	1	1	1	1	0.5
0	0	0	0	1	0	0	0	0.125	0.330719
1	2	1	2	1	2	2	2	1.625	0.484123
1	2	1	1	1	1	1	1	1.125	0.330719
0	0	0	0	0	1	0	1	0.25	0.433013
1	1	1	1	1	1	0	1	0.875	0.330719
2	2	1	1	1	2	2	2	1.625	0.484123
1	2	1	1	1	1	1	1	1.125	0.330719
1	1	1	1	1	0	1	1	0.875	0.330719
1	1	1	1	1	1	0	1	0.875	0.330719
1	0	0	0	0	1	0	0	0.25	0.433013
0	1	0	1	0	0	0	0	0.25	0.433013
1	0	0	1	1	1	1	1	0.75	0.433013
2	2	2	2	2	2	2	2	2	0
1	1	0	0	1	0	0	0	0.375	0.484123
5	7	4	5	4	5	4	4	4.75	0.968246
2	3	2	2	2	3	3	3	2.5	0.5
2	2	3	2	3	3	2	3	2.5	0.5
2	1	1	1	1	1	1	1	1.125	0.330719
2	3	2	2	2	3	4	2	2.5	0.707107
1	1	1	1	1	1	1	1	1	0
1	1	1	1	0	1	1	0	0.75	0.433013
1	2	1	1	1	1	0	1	1	0.5
0	1	0	0	0	1	1	0	0.375	0.484123
3	4	3	4	5	4	3	3	3.625	0.695971
1	1	1	2	1	1	1	1	1.125	0.330719
2	2	2	1	1	2	1	2	1.625	0.484123
6	5	6	6	6	5	5	5	5.5	0.5
0	0	1	1	1	1	1	1	0.75	0.433013
0	1	0	0	0	0	0	0	0.125	0.330719
0	1	1	1	1	0	0	0	0.5	0.5
10	11	10	10	10	9	10	10	10	0.5
1	1	0	0	1	1	1	1	0.75	0.433013
1	2	2	2	2	2	1	2	1.75	0.433013
1	1	1	1	1	1	1	1	1	0
15	15	15	15	16	15	14	15	15	0.5
2	2	2	2	3	3	3	2	2.375	0.484123
3	3	4	5	4	4	4	3	3.75	0.661438
0	1	1	1	1	1	1	1	0.875	0.330719
34	34	34	33	33	34	33	33	33.5	0.5
7	7	7	7	7	6	7	8	7	0.5
0	0	0	0	0	0	0	0	0	0
1	1	1	1	1	1	1	1	1	0
1	0	0	0	0	1	1	0	0.375	0.484123
0	1	0	0	0	0	0	0	0.125	0.330719
16	16	16	17	17	17	17	16	16.5	0.5
0	0	0	0	1	0	0	0	0.125	0.330719
0	0	0	0	0	0	0	0	0	0
0	0	0	0	0	0	0	0	0	0
0	0	0	0	1	1	1	0	0.375	0.484123
0	1	0	0	0	0	0	0	0.125	0.330719
0	0	1	1	1	1	1	1	0.75	0.433013
1	0	0	0	1	0	1	0	0.375	0.484123
2	1	1	1	2	1	2	1	1.375	0.484123
1	0	0	1	1	0	1	0	0.5	0.5
1	2	1	1	1	2	1	3	1.5	0.707107
4	4	4	6	4	4	4	5	4.375	0.695971
1	1	1	1	1	1	1	1	1	0
7	7	8	7	7	6	7	7	7	0.5
1	2	1	2	2	2	2	2	1.75	0.433013
1	1	1	1	0	1	1	1	0.875	0.330719
1	1	1	1	2	1	1	1	1.125	0.330719
1	1	1	1	1	1	0	0	0.75	0.433013
0	0	0	0	0	0	0	0	0	0
0	0	0	1	0	0	1	0	0.25	0.433013
2	2	1	2	1	2	2	2	1.75	0.433013
1	1	0	1	1	0	0	1	0.625	0.484123
5	5	5	6	6	6	6	5	5.5	0.5
1	1	1	1	0	1	1	1	0.875	0.330719
0	0	0	0	1	0	0	0	0.125	0.330719
0	0	0	0	0	0	0	0	0	0
1	0	0	1	1	1	1	1	0.75	0.433013
1	1	1	1	1	1	1	1	1	0
0	0	1	0	0	0	0	0	0.125	0.330719
6	5	6	5	6	6	5	5	5.5	0.5
1	1	1	1	1	1	1	1	1	0
1	1	1	1	1	1	0	1	0.875	0.330719
1	1	1	1	1	0	1	1	0.875	0.330719
0	1	1	1	1	1	1	2	1	0.5
1	2	2	2	1	1	1	1	1.375	0.484123
13	12	13	13	12	13	12	12	12.5	0.5
0	1	0	0	1	0	0	1	0.375	0.484123
5	6	5	4	5	5	5	4	4.875	0.599479
1	1	1	1	1	1	1	0	0.875	0.330719
0	0	0	1	0	1	0	0	0.25	0.433013
1	1	1	1	1	0	0	0	0.625	0.484123
0	0	0	0	0	0	1	0	0.125	0.330719
3	3	3	2	4	3	3	3	3	0.5
1	1	1	0	1	1	1	0	0.75	0.433013
1	1	1	1	1	1	1	1	1	0
0	1	0	0	1	1	1	1	0.625	0.484123
4	4	3	3	3	3	4	4	3.5	0.5
2	3	2	2	2	3	2	2	2.25	0.433013
1	2	1	1	1	2	1	1	1.25	0.433013
0	0	0	0	0	0	0	0	0	0
0	0	0	0	1	0	0	0	0.125	0.330719
1	1	1	1	1	1	0	1	0.875	0.330719
2	3	3	3	4	3	4	4	3.25	0.661438
2	2	2	2	1	2	2	1	1.75	0.433013
6	7	6	6	6	6	6	5	6	0.5
1	2	2	1	1	2	1	2	1.5	0.5
0	0	0	0	1	0	1	0	0.25	0.433013
5	6	5	5	5	6	6	6	5.5	0.5
1	1	1	1	0	0	0	1	0.625	0.484123
1	0	1	1	1	1	1	0	0.75	0.433013
1	0	0	0	0	1	0	0	0.25	0.433013
1	1	1	1	1	1	1	1	1	0
2	2	4	3	3	3	4	3	3	0.707107
6	6	6	6	5	6	7	6	6	0.5
17	17	17	16	16	16	16	17	16.5	0.5
1	0	1	0	1	0	0	1	0.5	0.5
0	1	0	0	1	0	1	1	0.5	0.5
1	1	1	1	1	1	1	0	0.875	0.330719
3	3	3	2	3	3	4	3	3	0.5
1	1	0	1	1	1	1	1	0.875	0.330719
1	1	1	1	1	1	1	1	1	0
2	1	1	1	2	1	1	1	1.25	0.433013
0	1	1	0	0	1	0	1	0.5	0.5
4	5	3	6	4	5	4	4	4.375	0.856957
1	0	1	0	1	1	0	0	0.5	0.5
1	0	1	1	1	2	1	1	1	0.5
0	0	0	0	0	0	0	0	0	0
11	10	10	11	10	10	11	11	10.5	0.5
1	1	1	1	1	1	1	1	1	0
10	10	10	11	11	11	10	11	10.5	0.5
1	1	1	1	1	1	2	1	1.125	0.330719
1	1	2	1	1	1	1	1	1.125	0.330719
1	1	1	1	1	1	1	0	0.875	0.330719
1	1	1	0	1	1	0	0	0.625	0.484123
1	1	1	1	0	1	0	0	0.625	0.484123
2	1	1	1	1	2	1	1	1.25	0.433013
1	1	0	1	1	1	1	1	0.875	0.330719
1	0	1	1	0	1	1	1	0.75	0.433013
1	0	1	1	1	1	1	1	0.875	0.330719
1	1	2	1	0	1	1	1	1	0.5
2	4	2	4	3	4	2	3	3	0.866025
0	1	1	0	1	1	0	0	0.5	0.5
1	1	1	1	1	0	1	0	0.75	0.433013
1	0	0	1	0	1	0	0	0.375	0.484123
13	13	13	13	13	12	13	14	13	0.5
2	1	1	1	2	1	1	1	1.25	0.433013
0	1	0	1	1	1	0	0	0.5	0.5
2	2	2	3	3	2	1	2	2.125	0.599479
1	0	0	0	1	0	0	0	0.25	0.433013
1	1	0	0	1	0	0	1	0.5	0.5
0	0	1	0	1	1	0	0	0.375	0.484123
5	4	5	5	5	5	5	6	5	0.5
1	1	1	1	2	1	0	1	1	0.5
0	0	1	1	1	0	0	0	0.375	0.484123
1	2	1	1	1	1	2	1	1.25	0.433013
1	1	0	1	1	1	1	1	0.875	0.330719
1	2	1	1	1	1	2	1	1.25	0.433013
1	1	1	0	1	1	0	0	0.625	0.484123
1	1	1	1	1	1	1	1	1	0
0	0	1	0	1	1	1	0	0.5	0.5
4	6	3	3	4	5	4	5	4.25	0.968246
1	1	2	1	2	2	2	1	1.5	0.5
0	0	0	0	0	0	0	0	0	0
2	1	1	1	1	1	1	1	1.125	0.330719
1	1	1	1	1	1	1	1	1	0
1	2	1	1	1	2	1	1	1.25	0.433013
1	0	0	0	0	1	1	0	0.375	0.484123
2	2	2	2	2	2	2	2	2	0
4	5	4	4	5	4	4	4	4.25	0.433013
0	0	0	0	0	0	0	0	0	0
1	1	1	0	1	0	1	1	0.75	0.433013
6	7	7	6	7	6	6	7	6.5	0.5
3	4	3	3	3	4	3	2	3.125	0.599479
1	1	0	0	0	1	1	0	0.5	0.5
1	2	2	2	2	3	2	1	1.875	0.599479
0	0	0	0	0	0	0	0	0	0
0	0	1	0	1	0	0	0	0.25	0.433013
0	1	1	0	0	1	1	0	0.5	0.5
0	1	0	0	0	0	0	1	0.25	0.433013
6	7	7	7	8	7	7	7	7	0.5
1	1	1	1	1	1	1	1	1	0
1	1	0	1	1	1	0	0	0.625	0.484123
5	5	6	5	6	6	5	6	5.5	0.5
5	6	6	6	6	6	6	7	6	0.5
1	2	1	1	1	2	1	1	1.25	0.433013
0	1	1	1	0	1	0	1	0.625	0.484123
2	2	1	2	1	2	1	2	1.625	0.484123
5	6	5	5	5	4	5	5	5	0.5
5	5	5	5	4	5	6	5	5	0.5
1	1	0	1	1	0	0	0	0.5	0.5
0	0	0	0	0	0	0	0	0	0
2	3	3	6	2	3	4	5	3.5	1.32288
18	19	17	18	18	19	18	18	18.125	0.599479
3	3	4	2	4	3	4	4	3.375	0.695971
1	2	1	1	1	1	1	1	1.125	0.330719
0	0	0	0	0	0	0	0	0	0
0	0	0	1	0	1	0	1	0.375	0.484123
1	1	1	1	1	1	1	1	1	0
0	0	0	0	0	0	0	0	0	0
6	4	5	5	5	6	5	5	5.125	0.599479
0	0	0	0	0	1	0	0	0.125	0.330719
2	2	1	1	2	1	1	1	1.375	0.484123
1	2	2	2	1	1	2	1	1.5	0.5
0	0	0	0	0	1	1	0	0.25	0.433013
3	4	3	3	2	3	3	2	2.875	0.599479
6	4	3	4	2	6	5	4	4.25	1.29904
0	1	1	1	0	1	1	0	0.625	0.484123
1	1	1	1	2	1	1	0	1	0.5
1	0	1	1	0	0	1	1	0.625	0.484123
1	2	1	0	1	1	1	1	1	0.5
1	2	0	1	0	1	1	1	0.875	0.599479
1	1	1	1	1	1	1	0	0.875	0.330719
1	2	2	2	2	1	1	1	1.5	0.5
0	1	0	1	1	0	1	1	0.625	0.484123
2	1	2	2	2	2	1	2	1.75	0.433013
4	3	3	3	3	3	2	3	3	0.5
6	5	6	6	6	6	7	5	5.875	0.599479
1	1	0	0	0	0	0	0	0.25	0.433013
1	1	1	1	1	1	1	1	1	0
1	1	2	1	1	1	1	1	1.125	0.330719
2	1	2	1	1	1	0	1	1.125	0.599479
0	0	0	0	0	0	0	0	0	0
1	1	2	1	2	2	1	1	1.375	0.484123
5	6	3	4	5	6	5	4	4.75	0.968246
1	1	1	1	1	1	1	1	1	0
11	12	11	11	12	11	10	11	11.125	0.599479
0	0	1	0	1	1	0	0	0.375	0.484123
0	1	1	1	1	1	1	0	0.75	0.433013
1	1	1	0	1	1	0	1	0.75	0.433013
0	1	1	1	0	0	1	0	0.5	0.5
1	0	1	1	1	1	1	1	0.875	0.330719
2	2	1	2	2	2	2	2	1.875	0.330719
6	5	4	5	6	5	5	5	5.125	0.599479
1	1	1	0	0	1	0	1	0.625	0.484123
1	0	0	0	0	1	1	0	0.375	0.484123
1	0	0	0	1	0	0	0	0.25	0.433013
8	9	8	8	7	9	8	8	8.125	0.599479
0	0	0	0	0	0	0	0	0	0
5	4	6	5	5	5	5	6	5.125	0.599479
1	1	1	0	1	1	1	1	0.875	0.330719
0	0	0	0	0	0	0	1	0.125	0.330719
1	1	1	1	0	1	1	1	0.875	0.330719
7	6	7	8	7	7	7	8	7.125	0.599479
2	1	1	1	2	1	1	1	1.25	0.433013
1	1	0	1	1	1	1	1	0.875	0.330719
0	1	1	1	0	1	0	1	0.625	0.484123
6	5	6	6	7	6	5	6	5.875	0.599479
0	1	0	1	1	1	1	1	0.75	0.433013
4	3	2	3	4	3	3	3	3.125	0.599479
1	1	1	1	1	1	1	1	1	0
0	1	0	0	0	0	0	0	0.125	0.330719
0	0	0	1	0	0	0	0	0.125	0.330719
1	1	1	1	1	1	1	1	1	0
1	0	0	0	0	0	0	0	0.125	0.330719
1	2	1	1	1	1	1	1	1.125	0.330719
2	3	2	2	3	3	3	2	2.5	0.5
1	1	1	0	1	0	1	1	0.75	0.433013
0	0	0	0	0	0	0	0	0	0
2	1	2	2	2	2	1	2	1.75	0.433013
1	0	1	0	0	0	0	0	0.25	0.433013
1	1	1	1	1	1	1	1	1	0
0	2	1	1	1	1	0	1	0.875	0.599479
0	1	1	1	0	0	0	0	0.375	0.484123
9	10	8	9	9	8	9	9	8.875	0.599479
1	1	1	1	1	2	1	1	1.125	0.330719
10	9	10	10	11	10	11	10	10.125	0.599479
10	11	9	10	11	10	10	10	10.125	0.599479
5	4	6	5	5	5	5	6	5.125	0.599479
1	1	1	1	1	1	1	1	1	0
5	6	6	6	6	7	6	5	5.875	0.599479
2	2	2	2	2	2	2	3	2.125	0.330719
6	7	7	7	7	8	8	7	7.125	0.599479
7	7	6	6	6	5	6	6	6.125	0.599479
10	8	10	9	9	9	9	9	9.125	0.599479
5	6	6	6	6	7	7	6	6.125	0.599479
27	28	27	27	27	27	28	26	27.125	0.599479
11	12	12	12	13	12	11	12	11.875	0.599479
2	1	1	2	1	2	1	2	1.5	0.5
6	6	5	6	7	6	7	6	6.125	0.599479
0	1	0	1	1	0	0	0	0.375	0.484123
8	8	6	7	7	7	7	7	7.125	0.599479
7	6	7	7	7	7	6	8	6.875	0.599479
15	14	16	15	16	15	15	15	15.125	0.599479
8	8	9	8	8	7	8	7	7.875	0.599479
6	5	6	6	5	6	6	7	5.875	0.599479
6	5	5	5	4	5	5	6	5.125	0.599479
6	6	6	6	6	5	7	5	5.875	0.599479
2	3	2	1	2	2	1	1	1.75	0.661438
5	6	6	6	5	7	6	6	5.875	0.599479
10	9	10	11	10	10	10	11	10.125	0.599479
7	8	8	8	8	8	7	9	7.875	0.599479
13	14	13	14	13	13	13	12	13.125	0.599479
10	11	11	12	11	11	12	11	11.125	0.599479
2	4	3	2	2	3	2	2	2.5	0.707107
5	5	4	6	5	5	6	5	5.125	0.599479
1	2	2	4	1	2	2	5	2.375	1.31696
6	5	5	5	5	4	5	6	5.125	0.599479
4	3	4	3	4	3	4	3	3.5	0.5
9	8	9	9	10	9	8	9	8.875	0.599479
6	6	6	7	6	5	6	7	6.125	0.599479
7	6	6	6	6	7	5	6	6.125	0.599479
5	6	6	6	5	6	6	7	5.875	0.599479
3	3	2	3	3	3	4	3	3	0.5
7	7	6	7	7	8	6	7	6.875	0.599479
10	11	12	11	11	11	11	10	10.875	0.599479
13	13	14	14	14	14	14	15	13.875	0.599479
5	6	7	6	6	6	6	7	6.125	0.599479
8	8	9	9	7	8	8	8	8.125	0.599479
9	9	8	9	9	10	9	8	8.875	0.599479
4	6	5	3	5	5	5	4	4.625	0.856957
8	9	9	9	10	9	9	10	9.125	0.599479
6	7	6	6	6	7	6	5	6.125	0.599479
5	5	5	4	6	6	5	5	5.125	0.599479
0	0	1	0	0	0	1	1	0.375	0.484123
11	10	11	11	10	11	11	12	10.875	0.599479
1	1	0	1	1	1	0	1	0.75	0.433013
9	9	10	10	11	10	10	10	9.875	0.599479
5	6	5	6	5	5	4	5	5.125	0.599479
5	6	6	5	4	5	5	5	5.125	0.599479
10	9	9	11	10	10	10	10	9.875	0.599479
19	19	19	18	19	20	18	19	18.875	0.599479
2	2	1	1	1	2	2	1	1.5	0.5
1	2	1	1	1	1	1	1	1.125	0.330719
9	8	9	10	9	10	9	9	9.125	0.599479
5	5	5	4	5	5	6	6	5.125	0.599479
6	5	6	5	6	6	6	7	5.875	0.599479
4	4	4	3	5	3	3	4	3.75	0.661438
9	8	9	10	9	9	9	8	8.875	0.599479
2	1	1	1	2	2	2	2	1.625	0.484123
1	0	1	1	0	0	1	1	0.625	0.484123
5	6	6	6	7	6	6	7	6.125	0.599479
1	1	2	2	2	1	1	1	1.375	0.484123
6	5	5	5	5	5	4	6	5.125	0.599479
4	5	5	5	5	5	6	6	5.125	0.599479
2	4	2	3	3	3	3	3	2.875	0.599479
10	9	9	8	9	9	8	9	8.875	0.599479
9	8	9	7	8	8	8	8	8.125	0.599479
6	6	7	7	8	7	7	7	6.875	0.599479
7	5	6	6	6	6	5	6	5.875	0.599479
6	6	6	7	6	6	5	5	5.875	0.599479
11	11	11	10	12	12	11	11	11.125	0.599479
4	4	5	4	5	4	4	5	4.375	0.484123
27	27	27	26	27	26	28	27	26.875	0.599479
9	8	8	8	9	8	8	7	8.125	0.599479
10	8	9	8	9	9	9	9	8.875	0.599479
2	1	1	1	1	1	1	1	1.125	0.330719
6	5	5	5	5	4	5	6	5.125	0.599479
17	18	18	18	18	19	17	18	17.875	0.599479
8	8	9	7	8	7	8	8	7.875	0.599479
8	8	9	7	8	8	8	7	7.875	0.599479
1	0	0	1	0	1	0	1	0.5	0.5
14	14	14	15	14	13	14	13	13.875	0.599479
5	5	3	4	6	6	5	4	4.75	0.968246
8	7	7	7	7	8	7	6	7.125	0.599479
6	5	5	6	6	7	6	6	5.875	0.599479
4	2	2	1	4	2	2	2	2.375	0.992157
2	3	2	2	3	3	3	4	2.75	0.661438
15	14	15	15	16	15	15	16	15.125	0.599479
1	1	1	1	1	1	1	0	0.875	0.330719
1	1	0	0	0	0	0	0	0.25	0.433013
7	7	6	7	8	8	7	7	7.125	0.599479
10	9	10	11	10	10	10	9	9.875	0.599479
8	7	9	7	8	8	8	8	7.875	0.599479
1	1	2	2	1	1	1	1	1.25	0.433013
8	7	6	7	6	7	7	7	6.875	0.599479
2	2	2	1	2	1	2	1	1.625	0.484123
1	1	0	0	1	0	1	0	0.5	0.5
7	8	8	8	8	8	7	9	7.875	0.599479
8	8	8	7	9	8	8	7	7.875	0.599479
5	5	6	5	5	5	4	6	5.125	0.599479
6	6	5	5	6	6	7	6	5.875	0.599479
5	3	3	2	5	5	3	3	3.625	1.11102
3	2	2	2	2	2	1	2	2	0.5
0	0	0	0	0	0	0	0	0	0
2	2	1	1	2	1	1	0	1.25	0.661438
14	14	15	15	15	15	15	16	14.875	0.599479
7	9	8	7	8	8	8	8	7.875	0.599479
10	11	9	10	10	10	10	9	9.875	0.599479
0	1	0	0	0	0	0	0	0.125	0.330719
3	3	3	4	3	3	1	3	2.875	0.780625
5	6	7	6	5	6	6	6	5.875	0.599479
1	1	1	2	1	1	1	2	1.25	0.433013
8	9	10	9	9	9	8	9	8.875	0.599479
12	12	13	12	11	13	12	12	12.125	0.599479
1	1	1	0	1	0	0	1	0.625	0.484123
1	1	1	1	1	1	0	0	0.75	0.433013
0	0	0	0	0	0	0	0	0	0
1	1	1	1	1	1	0	0	0.75	0.433013
10	10	9	10	10	9	11	10	9.875	0.599479
5	5	4	5	6	5	6	5	5.125	0.599479
6	6	6	5	6	6	7	7	6.125	0.599479
5	4	6	5	5	6	5	5	5.125	0.599479
4	3	3	3	3	4	3	3	3.25	0.433013
5	4	5	4	5	4	5	4	4.5	0.5
8	9	8	8	7	8	7	8	7.875	0.599479
6	5	5	5	5	6	5	4	5.125	0.599479
1	1	1	1	1	1	0	0	0.75	0.433013
2	3	2	3	3	3	2	2	2.5	0.5
6	6	7	6	5	7	6	6	6.125	0.599479
11	11	10	12	11	11	11	10	10.875	0.599479
6	6	7	6	5	7	6	6	6.125	0.599479
7	6	6	5	7	6	7	6	6.25	0.661438
10	8	9	8	9	9	9	8	8.75	0.661438
5	6	6	5	4	5	5	6	5.25	0.661438
5	5	5	6	4	6	5	6	5.25	0.661438
9	10	8	10	9	10	9	9	9.25	0.661438
12	11	10	11	11	12	12	11	11.25	0.661438
2	3	1	2	3	2	2	1	2	0.707107
9	11	11	10	10	10	10	11	10.25	0.661438
0	0	0	0	0	0	1	0	0.125	0.330719
6	6	5	6	5	5	5	4	5.25	0.661438
7	6	6	6	5	6	7	7	6.25	0.661438
1	1	1	1	1	1	0	1	0.875	0.330719
0	0	0	0	1	0	1	0	0.25	0.433013
6	6	6	7	6	7	5	7	6.25	0.661438
4	5	5	5	6	5	6	6	5.25	0.661438
7	8	8	7	8	6	7	7	7.25	0.661438
12	11	12	10	12	11	11	11	11.25	0.661438
14	14	14	16	14	14	14	14	14.25	0.661438
2	1	2	1	2	1	1	1	1.375	0.484123
17	16	17	16	17	16	15	16	16.25	0.661438
14	13	14	14	13	14	15	13	13.75	0.661438
7	8	8	7	7	7	8	6	7.25	0.661438
1	2	2	2	2	2	2	2	1.875	0.330719
6	6	5	5	6	5	5	4	5.25	0.661438
13	14	14	14	13	15	14	13	13.75	0.661438
1	1	0	0	0	1	0	0	0.375	0.484123
1	1	0	1	1	1	0	1	0.75	0.433013
6	5	5	5	6	4	5	6	5.25	0.661438
7	6	6	7	7	6	6	5	6.25	0.661438
1	1	1	1	1	2	1	0	1	0.5
11	10	9	10	9	10	9	10	9.75	0.661438
2	1	1	2	2	1	2	1	1.5	0.5
1	1	1	1	2	1	1	1	1.125	0.330719
2	1	1	1	2	1	2	2	1.5	0.5
6	6	5	5	6	5	7	6	5.75	0.661438
12	12	12	13	11	13	12	13	12.25	0.661438
1	0	1	0	1	0	0	0	0.375	0.484123
10	11	10	10	11	11	10	9	10.25	0.661438
7	5	7	7	6	6	6	6	6.25	0.661438
5	5	7	6	6	5	6	6	5.75	0.661438
0	0	0	0	0	0	0	0	0	0
0	0	0	0	0	0	0	0	0	0
2	2	2	5	3	3	4	4	3.125	1.05327
8	7	7	7	8	7	8	6	7.25	0.661438
7	8	7	9	8	8	7	8	7.75	0.661438
3	4	3	4	3	3	4	3	3.375	0.484123
13	13	13	12	13	14	12	12	12.75	0.661438
1	1	1	1	1	0	2	1	1	0.5
17	17	17	18	18	17	18	16	17.25	0.661438
7	7	6	8	6	7	7	6	6.75	0.661438
9	10	10	9	10	10	9	11	9.75	0.661438
2	1	1	1	1	1	1	1	1.125	0.330719
2	2	2	2	3	2	2	2	2.125	0.330719
13	11	13	12	12	13	12	12	12.25	0.661438
1	1	1	1	2	2	2	1	1.375	0.484123
1	2	1	1	1	1	1	1	1.125	0.330719
3	3	5	3	4	4	4	4	3.75	0.661438
1	2	2	1	2	2	2	1	1.625	0.484123
0	0	1	1	0	0	0	1	0.375	0.484123
1	0	0	1	0	1	1	1	0.625	0.484123
1	1	0	0	1	0	1	0	0.5	0.5
1	1	1	1	0	1	1	1	0.875	0.330719
8	9	9	9	8	8	9	10	8.75	0.661438
2	3	1	3	2	2	2	1	2	0.707107
8	10	9	8	8	9	9	9	8.75	0.661438
4	2	3	3	2	2	2	3	2.625	0.695971
17	16	16	16	15	15	16	15	15.75	0.661438
1	1	1	1	1	1	2	1	1.125	0.330719
12	13	12	12	11	13	12	13	12.25	0.661438
0	0	0	0	0	0	0	0	0	0
9	10	10	10	9	10	11	9	9.75	0.661438
3	3	3	3	2	3	3	3	2.875	0.330719
9	8	8	9	8	9	9	10	8.75	0.661438
8	8	7	8	8	9	9	9	8.25	0.661438
6	6	4	5	5	6	5	5	5.25	0.661438
6	6	6	6	7	7	5	7	6.25	0.661438
6	8	7	7	7	8	8	7	7.25	0.661438
5	5	6	6	6	5	6	7	5.75	0.661438
3	4	3	2	4	3	3	2	3	0.707107
2	2	1	2	2	2	1	1	1.625	0.484123
1	1	1	1	0	0	0	1	0.625	0.484123
2	2	1	2	1	1	1	1	1.375	0.484123
1	0	0	1	1	0	1	1	0.625	0.484123
18	19	18	18	17	19	19	18	18.25	0.661438
9	9	8	10	9	8	8	9	8.75	0.661438
1	0	0	1	1	1	0	1	0.625	0.484123
1	2	1	2	2	2	1	2	1.625	0.484123
3	3	3	2	5	3	2	3	3	0.866025
2	1	1	1	2	1	1	1	1.25	0.433013
2	4	3	3	3	3	2	4	3	0.707107
10	8	9	9	9	8	9	8	8.75	0.661438
0	1	0	0	1	1	1	0	0.5	0.5
6	4	3	4	5	5	4	5	4.5	0.866025
9	10	9	8	10	10	9	9	9.25	0.661438
15	13	14	14	14	15	15	14	14.25	0.661438
9	9	8	10	9	10	10	9	9.25	0.661438
6	8	7	8	7	7	8	7	7.25	0.661438
8	7	8	8	7	9	8	7	7.75	0.661438
1	0	0	1	1	0	1	1	0.625	0.484123
9	8	8	10	8	9	9	9	8.75	0.661438
22	24	23	23	24	23	24	23	23.25	0.661438
13	13	13	12	12	12	12	11	12.25	0.661438
6	5	6	7	6	7	7	6	6.25	0.661438
21	20	20	21	20	21	19	20	20.25	0.661438
6	6	4	5	6	5	5	5	5.25	0.661438
15	14	16	16	15	16	15	15	15.25	0.661438
6	5	7	7	6	6	6	7	6.25	0.661438
11	10	10	11	9	10	10	11	10.25	0.661438
8	7	7	8	8	6	7	7	7.25	0.661438
8	7	7	7	8	8	6	7	7.25	0.661438
9	11	10	10	10	11	10	11	10.25	0.661438
4	6	5	6	5	5	6	5	5.25	0.661438
14	13	12	13	13	12	13	12	12.75	0.661438
9	7	9	8	8	9	8	8	8.25	0.661438
6	6	7	5	6	5	6	5	5.75	0.661438
6	7	6	5	6	7	6	7	6.25	0.661438
8	7	7	7	7	8	6	8	7.25	0.661438
7	7	7	8	6	7	8	8	7.25	0.661438
6	5	7	6	7	6	7	6	6.25	0.661438
5	6	6	7	6	7	7	6	6.25	0.661438
9	8	8	9	9	9	8	10	8.75	0.661438
6	7	7	7	6	5	6	6	6.25	0.661438
1	1	1	1	1	1	1	1	1	0
7	5	6	6	7	6	7	6	6.25	0.661438
7	7	8	8	8	8	9	7	7.75	0.661438
5	7	6	5	6	6	6	5	5.75	0.661438
0	1	1	0	1	1	0	1	0.625	0.484123
1	1	1	1	1	1	0	1	0.875	0.330719
5	5	6	6	5	5	6	4	5.25	0.661438
10	9	10	10	8	9	9	9	9.25	0.661438
25	27	26	26	26	26	27	27	26.25	0.661438
6	7	6	7	5	6	7	6	6.25	0.661438
8	7	7	7	6	7	8	8	7.25	0.661438
12	11	11	12	12	11	10	11	11.25	0.661438
6	6	5	7	6	6	5	5	5.75	0.661438
4	5	4	4	4	4	5	4	4.25	0.433013
11	10	12	11	10	11	10	11	10.75	0.661438
6	6	6	7	7	7	5	6	6.25	0.661438
14	12	14	13	13	13	13	14	13.25	0.661438
6	7	6	5	6	6	5	5	5.75	0.661438
5	2	2	2	7	3	1	1	2.875	1.96453
0	1	0	0	0	0	0	0	0.125	0.330719
5	7	7	7	6	6	6	6	6.25	0.661438
5	7	6	6	7	6	6	7	6.25	0.661438
6	7	7	6	6	5	7	6	6.25	0.661438
9	8	9	9	10	9	8	8	8.75	0.661438
26	25	25	25	24	26	25	26	25.25	0.661438
19	20	21	20	19	19	20	20	19.75	0.661438
8	6	8	8	8	8	8	8	7.75	0.661438
7	7	7	6	8	6	7	6	6.75	0.661438
5	7	6	7	6	6	7	6	6.25	0.661438
0	0	0	0	0	1	0	0	0.125	0.330719
1	0	0	0	1	1	0	0	0.375	0.484123
1	1	2	1	1	1	2	1	1.25	0.433013
4	6	5	6	6	5	5	5	5.25	0.661438
6	6	7	5	5	6	5	6	5.75	0.661438
11	12	11	13	11	12	12	12	11.75	0.661438
5	5	6	6	6	5	6	7	5.75	0.661438
10	9	8	9	8	8	9	9	8.75	0.661438
8	10	10	9	9	9	9	10	9.25	0.661438
7	5	5	6	6	5	6	6	5.75	0.661438
9	8	9	10	9	8	8	9	8.75	0.661438
8	8	9	9	9	10	8	9	8.75	0.661438
12	12	12	11	13	11	12	11	11.75	0.661438
8	8	8	9	7	9	9	8	8.25	0.661438
13	14	14	13	13	13	14	12	13.25	0.661438
13	12	12	11	11	11	12	12	11.75	0.661438
5	5	5	5	6	5	7	5	5.375	0.695971
6	7	5	7	7	6	6	7	6.375	0.695971
8	9	9	8	7	8	9	9	8.375	0.695971
7	9	9	9	9	8	8	8	8.375	0.695971
5	7	7	6	6	7	6	7	6.375	0.695971
14	13	13	14	13	14	12	14	13.375	0.695971
3	4	4	4	3	3	3	3	3.375	0.484123
0	0	1	1	1	1	0	1	0.625	0.484123
1	0	0	0	0	1	0	1	0.375	0.484123
1	1	1	1	1	1	1	1	1	0
0	0	0	0	0	0	0	0	0	0
1	0	0	0	1	1	1	0	0.5	0.5
3	4	3	2	3	2	3	2	2.75	0.661438
1	1	1	1	1	1	1	1	1	0
1	1	1	1	1	1	1	1	1	0
2	1	2	2	2	2	2	2	1.875	0.330719
1	1	0	0	1	0	0	1	0.5	0.5
0	1	1	0	1	1	0	0	0.5	0.5
1	1	0	1	1	1	1	0	0.75	0.433013
2	2	2	2	2	2	3	2	2.125	0.330719
0	0	1	1	0	1	0	0	0.375	0.484123
2	2	2	2	3	2	2	2	2.125	0.330719
0	1	0	1	0	0	0	0	0.25	0.433013
0	0	0	0	0	0	0	0	0	0
1	0	1	1	0	1	0	1	0.625	0.484123
0	1	1	0	0	0	0	0	0.25	0.433013
0	1	1	1	1	1	0	0	0.625	0.484123
0	0	1	0	1	1	0	0	0.375	0.484123
4	4	3	3	4	5	4	4	3.875	0.599479
1	2	1	1	1	1	0	0	0.875	0.599479
1	1	1	1	1	1	1	0	0.875	0.330719
1	1	0	1	0	0	1	0	0.5	0.5
2	3	2	1	3	2	3	2	2.25	0.661438
0	1	0	0	0	1	0	0	0.25	0.433013
0	1	1	1	0	1	1	1	0.75	0.433013
4	2	3	3	3	3	4	3	3.125	0.599479
1	1	1	1	1	1	1	1	1	0
3	4	3	4	2	3	3	4	3.25	0.661438
1	1	1	1	0	1	1	1	0.875	0.330719
1	0	1	1	1	0	1	0	0.625	0.484123
1	1	1	1	2	1	1	2	1.25	0.433013
1	1	1	1	1	1	1	1	1	0
0	0	0	0	1	0	0	0	0.125	0.330719
0	0	0	0	1	1	1	0	0.375	0.484123
7	6	7	6	8	7	6	6	6.625	0.695971
1	1	1	0	0	1	0	0	0.5	0.5
2	1	1	1	1	1	1	0	1	0.5
0	1	0	1	1	1	0	1	0.625	0.484123
0	1	1	0	0	0	1	1	0.5	0.5
1	2	1	2	1	1	0	2	1.25	0.661438
0	0	1	0	0	0	0	0	0.125	0.330719
1	2	1	1	1	1	1	1	1.125	0.330719
2	2	1	1	2	1	1	1	1.375	0.484123
0	0	0	1	1	0	1	0	0.375	0.484123
2	2	2	2	2	1	2	1	1.75	0.433013
0	1	1	1	1	1	1	1	0.875	0.330719
0	1	1	1	1	1	0	1	0.75	0.433013
1	0	0	1	0	0	1	1	0.5	0.5
1	1	1	1	1	1	1	1	1	0
2	2	2	1	2	1	1	1	1.5	0.5
0	0	0	0	1	0	0	0	0.125	0.330719
3	2	3	2	3	2	2	1	2.25	0.661438
1	1	1	1	1	1	0	1	0.875	0.330719
1	1	0	1	1	1	1	1	0.875	0.330719
1	0	1	2	1	2	2	2	1.375	0.695971
1	0	0	0	0	1	0	0	0.25	0.433013
1	1	1	0	1	1	1	1	0.875	0.330719
2	2	3	3	2	2	2	2	2.25	0.433013
1	1	1	1	0	1	1	1	0.875	0.330719
0	0	1	0	1	0	0	0	0.25	0.433013
0	0	0	0	0	1	1	1	0.375	0.484123
1	1	1	1	1	1	1	2	1.125	0.330719
3	2	2	2	3	4	2	3	2.625	0.695971
0	1	0	1	1	1	1	0	0.625	0.484123
1	0	0	0	0	0	0	0	0.125	0.330719
0	0	0	0	0	0	0	0	0	0
1	1	1	1	1	1	0	0	0.75	0.433013
0	0	0	1	1	0	1	0	0.375	0.484123
7	8	7	7	8	9	7	8	7.625	0.695971
2	0	1	1	1	1	1	1	1	0.5
3	3	2	2	2	3	2	2	2.375	0.484123
5	7	5	6	5	6	6	5	5.625	0.695971
2	2	2	2	2	1	1	1	1.625	0.484123
0	1	1	1	0	1	1	1	0.75	0.433013
0	1	1	0	0	1	0	0	0.375	0.484123
2	2	1	1	2	2	2	1	1.625	0.484123
3	3	3	4	3	3	4	4	3.375	0.484123
1	1	0	0	1	0	0	0	0.375	0.484123
2	2	2	2	2	2	2	2	2	0
0	1	1	1	0	0	0	1	0.5	0.5
1	1	1	1	1	1	1	1	1	0
2	3	3	2	3	2	3	2	2.5	0.5
1	1	1	1	1	0	1	1	0.875	0.330719
0	1	1	1	0	0	1	1	0.625	0.484123
0	1	0	1	1	1	0	1	0.625	0.484123
0	0	1	1	1	1	1	0	0.625	0.484123
1	1	1	1	0	1	1	0	0.75	0.433013
1	2	1	2	1	1	1	1	1.25	0.433013
2	4	2	2	2	1	1	3	2.125	0.927025
3	3	3	4	4	4	4	3	3.5	0.5
4	3	3	3	5	3	3	3	3.375	0.695971
1	1	1	1	1	1	1	1	1	0
10	10	9	9	11	10	9	9	9.625	0.695971
2	2	2	3	2	2	4	2	2.375	0.695971
0	1	0	0	1	1	1	1	0.625	0.484123
1	0	0	0	0	1	1	0	0.375	0.484123
1	1	2	2	2	1	2	2	1.625	0.484123
0	0	0	0	0	0	0	1	0.125	0.330719
3	4	5	3	2	3	3	3	3.25	0.829156
2	2	2	1	2	2	1	1	1.625	0.484123
0	1	1	0	0	1	1	1	0.625	0.484123
1	1	1	1	1	1	1	1	1	0
1	1	0	0	1	1	1	1	0.75	0.433013
4	5	4	4	4	4	3	4	4	0.5
1	0	0	1	1	1	1	0	0.625	0.484123
1	1	0	1	1	1	1	1	0.875	0.330719
1	1	1	1	1	1	1	1	1	0
1	1	0	0	0	1	0	1	0.5	0.5
1	2	1	1	2	2	1	2	1.5	0.5
0	0	1	1	1	0	0	0	0.375	0.484123
2	1	1	1	1	1	0	2	1.125	0.599479
1	1	1	1	1	1	1	1	1	0
1	2	1	1	1	1	1	1	1.125	0.330719
1	1	0	0	1	1	1	1	0.75	0.433013
0	0	0	0	1	1	0	0	0.25	0.433013
0	0	1	1	0	0	0	0	0.25	0.433013
1	0	0	1	1	1	0	1	0.625	0.484123
0	0	0	0	0	0	0	0	0	0
1	1	1	2	2	1	1	1	1.25	0.433013
0	0	0	0	0	0	0	0	0	0
0	0	0	1	1	0	0	1	0.375	0.484123
1	2	1	1	2	1	1	1	1.25	0.433013
1	2	2	1	1	1	1	1	1.25	0.433013
1	1	2	2	2	1	1	1	1.375	0.484123
1	0	1	1	1	1	0	1	0.75	0.433013
0	1	1	1	2	1	0	1	0.875	0.599479
1	1	0	0	0	0	1	0	0.375	0.484123
0	1	1	1	1	0	0	1	0.625	0.484123
2	3	2	3	3	3	2	2	2.5	0.5
1	2	2	2	1	2	1	1	1.5	0.5
2	2	1	2	2	1	2	1	1.625	0.484123
1	1	1	1	1	1	1	1	1	0
1	1	1	1	1	1	1	1	1	0
1	2	2	2	1	2	1	1	1.5	0.5
1	1	0	0	0	0	1	0	0.375	0.484123
1	1	0	1	1	1	1	1	0.875	0.330719
1	1	1	1	1	0	1	1	0.875	0.330719
0	0	1	1	0	0	0	1	0.375	0.484123
1	1	0	1	1	1	0	1	0.75	0.433013
1	1	1	1	1	1	1	1	1	0
1	1	0	0	0	0	1	0	0.375	0.484123
0	1	1	1	1	1	1	0	0.75	0.433013
2	1	1	1	2	1	1	1	1.25	0.433013
4	5	4	5	5	6	5	5	4.875	0.599479
15	15	13	15	14	14	14	15	14.375	0.695971
8	8	8	8	8	8	9	10	8.375	0.695971
1	2	1	1	2	2	1	1	1.375	0.484123
1	2	1	1	1	0	1	1	1	0.5
1	2	1	1	1	1	3	1	1.375	0.695971
0	1	1	1	1	0	0	0	0.5	0.5
0	1	0	1	0	1	1	0	0.5	0.5
0	1	1	0	0	0	1	0	0.375	0.484123
1	2	3	1	2	1	1	1	1.5	0.707107
0	1	1	1	1	1	1	1	0.875	0.330719
0	1	0	0	0	0	0	1	0.25	0.433013
1	1	0	1	0	1	0	1	0.625	0.484123
1	2	1	2	1	1	1	1	1.25	0.433013
0	0	0	1	0	0	1	0	0.25	0.433013
1	2	2	1	2	2	2	1	1.625	0.484123
1	1	0	1	1	0	0	0	0.5	0.5
1	1	1	1	0	0	1	1	0.75	0.433013
1	1	1	1	0	1	1	1	0.875	0.330719
3	2	3	3	2	3	3	2	2.625	0.484123
6	6	6	5	6	6	6	4	5.625	0.695971
1	1	2	1	1	1	1	0	1	0.5
2	1	1	1	1	1	1	1	1.125	0.330719
9	11	9	9	9	10	9	9	9.375	0.695971
0	0	1	1	0	0	0	1	0.375	0.484123
1	1	1	2	1	2	1	1	1.25	0.433013
0	1	0	1	0	1	0	0	0.375	0.484123
8	9	8	8	8	9	10	9	8.625	0.695971
2	1	2	1	2	2	1	2	1.625	0.484123
1	1	0	1	0	0	1	1	0.625	0.484123
1	1	0	1	1	1	1	1	0.875	0.330719
1	2	1	1	1	1	1	1	1.125	0.330719
1	1	1	1	1	1	1	0	0.875	0.330719
2	4	2	3	2	3	2	2	2.5	0.707107
1	2	2	2	2	1	1	2	1.625	0.484123
1	0	0	1	0	0	1	0	0.375	0.484123
0	1	0	1	1	1	0	0	0.5	0.5
0	2	0	1	2	1	1	1	1	0.707107
0	1	1	1	1	0	0	0	0.5	0.5
0	1	0	0	0	0	0	1	0.25	0.433013
0	0	0	0	1	1	1	0	0.375	0.484123
0	1	0	0	1	0	0	1	0.375	0.484123
12	12	13	13	13	12	14	12	12.625	0.695971
0	0	0	0	1	0	0	0	0.125	0.330719
0	1	1	1	1	1	1	1	0.875	0.330719
1	1	0	0	1	1	0	1	0.625	0.484123
0	0	0	0	1	0	0	0	0.125	0.330719
1	1	0	1	0	0	0	1	0.5	0.5
1	1	2	2	1	1	2	1	1.375	0.484123
1	1	1	1	1	1	1	1	1	0
1	1	1	1	1	1	1	1	1	0
0	0	0	0	0	0	0	0	0	0
1	2	1	2	2	1	1	1	1.375	0.484123
1	1	1	1	1	1	1	1	1	0
4	4	4	4	4	4	6	4	4.25	0.661438
1	1	0	0	0	1	1	1	0.625	0.484123
8	7	7	7	8	8	9	7	7.625	0.695971
1	1	1	1	1	1	1	1	1	0
17	17	16	17	18	16	16	16	16.625	0.695971
0	0	0	0	0	0	0	0	0	0
1	1	2	1	1	1	0	1	1	0.5
6	6	7	6	6	8	7	7	6.625	0.695971
1	1	0	1	1	1	0	0	0.625	0.484123
1	1	1	2	1	2	2	1	1.375	0.484123
2	2	1	3	3	2	2	3	2.25	0.661438
0	1	1	1	1	1	1	1	0.875	0.330719
3	4	4	4	3	2	4	3	3.375	0.695971
0	0	0	1	1	0	0	0	0.25	0.433013
1	1	1	2	1	1	1	1	1.125	0.330719
4	5	4	4	3	4	3	4	3.875	0.599479
1	0	1	0	0	1	1	0	0.5	0.5
1	0	0	0	0	1	0	0	0.25	0.433013
1	0	1	0	0	0	0	0	0.25	0.433013
1	1	1	1	1	1	1	1	1	0
14	14	14	15	15	13	15	15	14.375	0.695971
6	6	5	5	6	6	5	4	5.375	0.695971
9	9	9	9	9	9	7	8	8.625	0.695971
1	1	1	1	1	1	1	1	1	0
1	0	0	0	0	0	0	0	0.125	0.330719
1	0	0	0	0	1	0	0	0.25	0.433013
1	1	1	0	1	1	0	1	0.75	0.433013
1	1	1	1	1	1	2	1	1.125	0.330719
1	1	1	0	1	1	1	1	0.875	0.330719
1	0	0	1	1	1	0	1	0.625	0.484123
2	2	1	1	2	2	1	1	1.5	0.5
2	3	2	2	3	2	3	2	2.375	0.484123
2	1	1	1	1	1	1	1	1.125	0.330719
1	1	2	1	2	2	1	1	1.375	0.484123
4	5	4	5	5	5	3	4	4.375	0.695971
1	2	1	2	1	1	1	1	1.25	0.433013
1	1	1	0	1	1	0	1	0.75	0.433013
7	6	7	7	6	6	8	6	6.625	0.695971
2	2	2	2	2	1	1	2	1.75	0.433013
1	1	1	1	1	1	1	1	1	0
1	1	1	1	1	1	1	1	1	0
0	0	1	0	0	1	0	0	0.25	0.433013
2	1	1	1	2	2	1	1	1.375	0.484123
3	4	2	3	2	3	2	3	2.75	0.661438
0	1	0	0	1	0	0	0	0.25	0.433013
1	0	0	1	1	1	0	0	0.5	0.5
0	0	0	0	0	0	0	0	0	0
1	0	1	1	1	0	1	1	0.75	0.433013
0	0	0	0	0	0	0	0	0	0
2	2	1	2	2	2	2	1	1.75	0.433013
1	1	1	2	1	1	0	1	1	0.5
0	1	1	0	0	1	1	0	0.5	0.5
1	1	2	2	1	1	1	1	1.25	0.433013
2	2	2	1	1	1	1	1	1.375	0.484123
7	7	7	7	6	5	6	6	6.375	0.695971
1	1	0	0	1	1	1	1	0.75	0.433013
0	0	1	0	0	0	0	0	0.125	0.330719
0	0	0	0	0	0	0	0	0	0
1	1	0	1	0	0	0	0	0.375	0.484123
1	3	1	2	2	1	2	1	1.625	0.695971
0	0	0	1	1	0	0	1	0.375	0.484123
1	2	2	2	1	1	1	1	1.375	0.484123
0	0	0	1	0	0	0	0	0.125	0.330719
17	18	18	17	17	17	18	19	17.625	0.695971
1	1	1	2	1	1	1	1	1.125	0.330719
2	4	3	3	2	3	3	3	2.875	0.599479
1	1	0	1	1	1	1	0	0.75	0.433013
1	1	1	1	1	1	0	0	0.75	0.433013
1	1	1	1	1	1	1	1	1	0
3	5	4	3	4	4	2	3	3.5	0.866025
0	0	0	0	0	0	0	0	0	0
7	7	5	7	6	7	6	6	6.375	0.695971
1	1	1	2	1	2	1	1	1.25	0.433013
1	1	1	2	1	1	1	2	1.25	0.433013
2	2	3	2	2	2	2	2	2.125	0.330719
0	0	0	0	0	0	0	0	0	0
0	2	0	1	0	0	1	2	0.75	0.829156
0	0	1	0	1	0	1	1	0.5	0.5
0	0	1	1	0	1	1	1	0.625	0.484123
0	1	0	0	0	0	0	0	0.125	0.330719
0	0	0	0	0	0	0	0	0	0
1	0	0	0	0	0	1	0	0.25	0.433013
1	1	1	0	1	0	0	1	0.625	0.484123
1	1	1	0	1	1	0	1	0.75	0.433013
0	1	1	1	0	1	1	1	0.75	0.433013
0	0	0	0	1	0	0	0	0.125	0.330719
0	0	1	0	0	1	1	0	0.375	0.484123
9	11	10	11	11	11	11	11	10.625	0.695971
0	1	1	0	0	1	0	0	0.375	0.484123
1	1	1	1	1	1	1	1	1	0
1	1	1	1	1	1	1	1	1	0
1	0	0	0	0	0	0	0	0.125	0.330719
1	1	1	0	0	1	1	1	0.75	0.433013
1	1	1	2	1	1	1	1	1.125	0.330719
1	1	0	1	0	0	1	0	0.5	0.5
2	4	2	2	1	2	1	2	2	0.866025
2	2	2	2	2	2	1	1	1.75	0.433013
1	2	2	1	1	1	1	1	1.25	0.433013
1	2	1	1	2	1	2	1	1.375	0.484123
1	0	1	1	1	1	1	1	0.875	0.330719
0	0	0	0	0	0	0	0	0	0
1	0	0	0	2	0	1	0	0.5	0.707107
15	14	14	15	14	16	14	15	14.625	0.695971
3	4	4	4	3	3	4	4	3.625	0.484123
1	0	0	1	0	0	0	0	0.25	0.433013
0	0	0	0	0	0	0	0	0	0
1	1	1	1	1	1	1	2	1.125	0.330719
1	1	1	2	1	1	2	1	1.25	0.433013
1	2	1	2	2	2	2	2	1.75	0.433013
0	1	0	0	0	0	0	0	0.125	0.330719
2	3	2	1	2	1	1	1	1.625	0.695971
1	3	1	2	2	2	1	1	1.625	0.695971
1	0	1	1	0	1	1	1	0.75	0.433013
1	0	1	0	0	0	0	0	0.25	0.433013
7	6	6	5	5	5	6	5	5.625	0.695971
23	22	22	22	23	21	23	23	22.375	0.695971
1	1	1	1	0	0	0	0	0.5	0.5
0	0	0	0	1	0	0	0	0.125	0.330719
1	1	1	1	1	1	1	1	1	0
1	1	1	1	1	1	1	1	1	0
5	6	5	5	7	6	6	5	5.625	0.695971
0	1	1	0	1	1	1	1	0.75	0.433013
0	0	0	0	0	1	0	0	0.125	0.330719
10	11	9	11	11	11	10	10	10.375	0.695971
1	2	2	2	1	2	2	2	1.75	0.433013
1	0	0	0	1	0	1	1	0.5	0.5
1	2	1	1	1	1	1	1	1.125	0.330719
1	0	0	1	1	1	0	0	0.5	0.5
1	1	1	1	1	1	1	1	1	0
1	1	2	2	1	1	1	2	1.375	0.484123
2	1	2	2	1	1	2	1	1.5	0.5
1	1	0	1	1	1	1	1	0.875	0.330719
0	0	1	1	0	1	1	0	0.5	0.5
4	4	3	4	3	4	3	4	3.625	0.484123
1	0	1	1	0	0	1	0	0.5	0.5
0	2	2	1	1	1	1	1	1.125	0.599479
7	6	5	6	6	5	5	5	5.625	0.695971
1	1	0	1	1	1	1	1	0.875	0.330719
4	4	2	1	3	3	2	1	2.5	1.11803
1	1	1	0	1	1	1	1	0.875	0.330719
5	4	3	3	4	4	4	5	4	0.707107
3	2	3	3	3	3	4	4	3.125	0.599479
1	1	1	1	1	1	0	0	0.75	0.433013
14	14	15	15	14	15	16	14	14.625	0.695971
1	1	1	1	1	1	1	1	1	0
1	0	1	1	1	1	1	0	0.75	0.433013
1	0	1	1	1	1	0	1	0.75	0.433013
1	1	1	1	0	1	1	1	0.875	0.330719
1	1	0	0	1	1	0	0	0.5	0.5
0	0	0	0	0	0	0	0	0	0
1	2	2	2	2	3	2	2	2	0.5
1	1	1	1	1	1	1	1	1	0
0	0	0	1	0	0	0	1	0.25	0.433013
1	1	0	1	1	1	1	1	0.875	0.330719
1	1	1	1	1	1	1	0	0.875	0.330719
0	0	0	0	0	0	0	0	0	0
1	1	0	0	0	1	1	1	0.625	0.484123
1	1	1	1	1	1	1	1	1	0
0	0	0	1	0	0	0	1	0.25	0.433013
0	1	0	1	0	0	0	0	0.25	0.433013
3	6	4	4	4	4	3	3	3.875	0.927025
1	2	1	1	1	0	1	1	1	0.5
0	0	0	0	1	0	0	0	0.125	0.330719
1	1	1	1	2	1	1	1	1.125	0.330719
3	2	3	3	4	3	3	3	3	0.5
2	2	1	1	2	1	1	2	1.5	0.5
0	0	0	1	0	0	0	0	0.125	0.330719
3	3	3	2	2	2	3	3	2.625	0.484123
0	0	0	0	0	1	0	0	0.125	0.330719
1	1	1	1	1	1	0	1	0.875	0.330719
10	9	8	9	8	9	8	8	8.625	0.695971
1	1	1	0	1	1	1	1	0.875	0.330719
3	2	3	3	3	2	3	2	2.625	0.484123
0	1	0	0	0	0	1	0	0.25	0.433013
1	1	2	1	2	2	1	1	1.375	0.484123
1	2	2	1	1	1	1	1	1.25	0.433013
1	2	2	3	1	1	2	1	1.625	0.695971
5	5	4	4	5	5	4	4	4.5	0.5
1	2	1	1	0	1	0	0	0.75	0.661438
0	0	0	0	0	0	0	0	0	0
4	4	4	4	3	3	4	4	3.75	0.433013
1	0	0	1	0	0	1	0	0.375	0.484123
6	6	5	5	7	6	5	5	5.625	0.695971
2	3	2	3	3	2	2	3	2.5	0.5
2	1	1	1	2	2	1	1	1.375	0.484123
1	1	1	1	1	2	1	2	1.25	0.433013
1	2	1	1	2	2	2	1	1.5	0.5
2	2	3	2	2	2	2	1	2	0.5
1	1	1	1	1	0	1	1	0.875	0.330719
1	1	1	1	1	1	0	0	0.75	0.433013
12	12	13	13	13	12	14	12	12.625	0.695971
1	1	1	1	1	1	1	1	1	0
0	0	0	1	1	0	1	1	0.5	0.5
7	8	6	8	8	8	7	7	7.375	0.695971
2	2	2	2	2	2	1	1	1.75	0.433013
1	0	0	0	1	1	0	0	0.375	0.484123
1	1	1	0	0	1	0	1	0.625	0.484123
1	1	1	1	1	1	1	1	1	0
1	1	1	0	0	1	1	0	0.625	0.484123
0	1	0	1	1	1	0	1	0.625	0.484123
0	1	0	0	1	0	1	0	0.375	0.484123
1	1	1	1	1	1	1	1	1	0
1	1	0	0	0	0	0	1	0.375	0.484123
2	1	0	1	1	1	1	1	1	0.5
1	0	0	0	1	0	0	0	0.25	0.433013
0	1	0	0	1	1	0	0	0.375	0.484123
2	1	1	2	2	2	3	1	1.75	0.661438
1	0	0	0	0	0	0	1	0.25	0.433013
1	1	1	1	1	1	1	1	1	0
1	0	1	0	1	0	0	0	0.375	0.484123
0	0	1	1	0	1	0	1	0.5	0.5
0	0	0	1	0	0	0	1	0.25	0.433013
[truncated: 14,285 more rows]

## Sheet: Set_2
FPM for control samples											Filter for genes with at least 5FPM as average
h495	h555	h571	h579	h499	h559	h575	h583	average	SD		Sorting by SD
3	5	4	4	3	3	5	4	3.875	0.780625
2	2	2	1	2	3	2	2	2	0.5
9	9	9	9	9	9	9	9	9	0
3	2	1	2	2	2	1	1	1.75	0.661438
5	6	5	5	5	5	5	5	5.125	0.330719
12	12	12	12	12	12	13	12	12.125	0.330719
5	6	6	6	6	6	6	6	5.875	0.330719
1	1	0	1	0	0	0	0	0.375	0.484123
1	2	1	2	1	2	1	1	1.375	0.484123
8	8	8	8	8	8	7	8	7.875	0.330719
5	6	6	6	6	6	6	6	5.875	0.330719
7	7	7	7	7	6	7	7	6.875	0.330719
5	5	5	5	5	6	5	5	5.125	0.330719
12	13	13	13	13	13	13	13	12.875	0.330719
9	9	9	10	9	9	9	9	9.125	0.330719
6	6	5	6	6	6	6	6	5.875	0.330719
1	1	1	1	1	1	1	1	1	0
8	8	8	8	9	8	8	8	8.125	0.330719
8	8	8	9	8	8	8	8	8.125	0.330719
11	10	11	11	11	11	11	11	10.875	0.330719
2	2	1	1	3	1	1	2	1.625	0.695971
6	6	7	6	6	6	7	6	6.25	0.433013
5	6	5	6	5	5	5	5	5.25	0.433013
3	1	2	2	3	2	2	2	2.125	0.599479
1	2	2	3	1	2	3	2	2	0.707107
9	8	8	9	8	8	8	8	8.25	0.433013
1	1	1	1	1	1	1	1	1	0
0	1	1	1	1	1	1	1	0.875	0.330719
10	10	10	11	11	10	10	10	10.25	0.433013
7	6	7	6	6	6	6	6	6.25	0.433013
5	5	5	5	5	6	5	6	5.25	0.433013
26	26	26	26	27	27	26	26	26.25	0.433013
12	11	12	12	12	11	12	12	11.75	0.433013
8	9	9	9	9	9	8	9	8.75	0.433013
13	14	14	14	13	14	14	14	13.75	0.433013
6	7	6	7	6	6	6	6	6.25	0.433013
0	1	0	0	0	1	0	0	0.25	0.433013
6	6	5	5	5	5	5	5	5.25	0.433013
8	7	7	7	7	7	8	7	7.25	0.433013
0	1	0	0	0	1	1	1	0.5	0.5
1	1	1	1	1	1	1	1	1	0
8	8	8	8	7	8	8	7	7.75	0.433013
7	6	6	6	7	6	6	6	6.25	0.433013
22	22	23	22	22	22	23	22	22.25	0.433013
8	8	9	8	8	8	8	9	8.25	0.433013
7	7	8	7	7	8	7	7	7.25	0.433013
1	2	1	2	1	1	1	1	1.25	0.433013
18	18	18	18	19	18	19	18	18.25	0.433013
8	7	8	7	7	7	7	7	7.25	0.433013
10	9	10	10	9	10	10	10	9.75	0.433013
1	1	1	1	1	1	1	1	1	0
13	13	13	14	13	13	14	13	13.25	0.433013
7	7	7	7	7	6	7	6	6.75	0.433013
5	6	5	6	6	6	6	6	5.75	0.433013
7	6	6	6	7	6	6	6	6.25	0.433013
6	5	5	5	6	5	5	5	5.25	0.433013
6	6	6	5	6	6	5	6	5.75	0.433013
7	8	7	7	7	7	8	7	7.25	0.433013
6	7	6	7	7	7	7	7	6.75	0.433013
1	2	2	1	1	2	1	1	1.375	0.484123
1	1	0	1	1	0	1	1	0.75	0.433013
9	9	8	9	8	9	9	9	8.75	0.433013
12	11	11	11	11	12	11	11	11.25	0.433013
1	0	0	0	1	0	0	1	0.375	0.484123
7	7	8	7	7	7	8	7	7.25	0.433013
6	5	6	6	6	5	6	6	5.75	0.433013
4	3	4	3	3	3	2	3	3.125	0.599479
9	10	10	9	10	10	10	10	9.75	0.433013
11	11	11	11	12	12	11	11	11.25	0.433013
1	1	1	1	0	1	1	1	0.875	0.330719
6	7	7	6	7	7	7	7	6.75	0.433013
1	1	1	1	1	2	1	1	1.125	0.330719
3	3	4	3	4	4	4	4	3.625	0.484123
7	7	7	6	6	7	7	7	6.75	0.433013
10	10	10	10	10	9	10	9	9.75	0.433013
6	6	5	6	6	6	5	6	5.75	0.433013
7	8	7	7	7	8	7	7	7.25	0.433013
3	4	4	4	5	6	5	4	4.375	0.856957
5	5	5	6	6	5	5	5	5.25	0.433013
8	8	8	8	7	8	8	7	7.75	0.433013
7	6	6	7	7	7	7	7	6.75	0.433013
6	7	7	6	7	7	7	7	6.75	0.433013
7	6	7	7	7	7	7	6	6.75	0.433013
17	17	17	16	16	17	16	17	16.625	0.484123
6	7	6	7	7	6	6	6	6.375	0.484123
10	10	11	11	11	11	10	11	10.625	0.484123
41	41	42	41	41	42	41	42	41.375	0.484123
8	8	8	7	7	7	7	7	7.375	0.484123
16	17	16	16	16	16	17	17	16.375	0.484123
12	11	12	11	12	11	11	11	11.375	0.484123
3	1	1	1	2	1	1	1	1.375	0.695971
8	9	9	9	8	8	8	8	8.375	0.484123
7	8	7	7	8	8	7	7	7.375	0.484123
9	8	8	8	9	8	8	9	8.375	0.484123
11	11	10	11	11	10	11	10	10.625	0.484123
7	7	6	6	7	6	6	6	6.375	0.484123
6	6	5	6	6	5	5	6	5.625	0.484123
5	5	6	6	5	5	6	5	5.375	0.484123
1	3	4	2	2	3	4	2	2.625	0.992157
10	9	9	9	10	10	9	9	9.375	0.484123
3	2	2	2	2	3	2	2	2.25	0.433013
2	1	2	1	1	1	1	1	1.25	0.433013
0	0	1	1	1	1	1	1	0.75	0.433013
2	1	1	1	1	1	1	1	1.125	0.330719
1	1	0	0	1	0	0	0	0.375	0.484123
5	4	5	6	6	4	4	4	4.75	0.829156
3	3	3	3	3	2	3	3	2.875	0.330719
1	0	1	1	1	0	1	0	0.625	0.484123
3	3	3	3	3	3	3	3	3	0
0	1	2	1	1	1	1	1	1	0.5
0	0	1	0	0	0	1	1	0.375	0.484123
0	0	0	0	0	0	0	0	0	0
1	2	1	2	2	2	2	1	1.625	0.484123
3	2	2	3	3	2	2	2	2.375	0.484123
2	1	1	2	1	1	1	2	1.375	0.484123
2	2	2	2	2	2	2	2	2	0
1	1	0	0	1	0	1	1	0.625	0.484123
0	0	1	1	0	0	0	0	0.25	0.433013
3	2	2	3	2	2	2	3	2.375	0.484123
0	1	1	2	1	1	1	1	1	0.5
2	1	2	3	2	3	2	2	2.125	0.599479
7	7	8	7	8	7	8	7	7.375	0.484123
5	5	5	6	6	6	5	5	5.375	0.484123
0	0	1	1	0	0	0	1	0.375	0.484123
0	0	0	0	0	0	1	0	0.125	0.330719
1	0	1	1	1	0	0	0	0.5	0.5
0	0	0	0	0	1	1	0	0.25	0.433013
2	4	3	4	3	3	3	4	3.25	0.661438
1	1	1	1	1	1	1	1	1	0
6	6	6	6	5	5	6	5	5.625	0.484123
0	0	0	0	0	0	0	0	0	0
2	2	2	2	1	3	2	2	2	0.5
0	0	0	1	1	0	0	0	0.25	0.433013
0	1	1	1	1	1	1	0	0.75	0.433013
0	0	0	0	0	1	0	0	0.125	0.330719
1	0	1	1	1	1	0	0	0.625	0.484123
3	4	2	3	4	3	3	2	3	0.707107
1	2	1	1	0	2	2	1	1.25	0.661438
5	6	6	6	6	5	6	5	5.625	0.484123
0	0	0	0	0	0	0	0	0	0
1	1	1	1	1	1	1	1	1	0
3	3	3	3	2	3	3	2	2.75	0.433013
1	1	1	1	1	1	1	1	1	0
1	1	1	2	2	2	2	1	1.5	0.5
1	1	1	1	2	1	1	1	1.125	0.330719
2	1	1	1	1	1	2	3	1.5	0.707107
1	1	1	1	0	1	1	1	0.875	0.330719
1	0	0	1	1	0	1	0	0.5	0.5
0	0	0	0	0	0	1	0	0.125	0.330719
3	4	2	2	3	4	3	2	2.875	0.780625
1	1	1	1	0	0	0	0	0.5	0.5
0	0	1	0	1	0	1	1	0.5	0.5
2	2	2	3	2	2	2	2	2.125	0.330719
0	1	0	0	1	0	0	0	0.25	0.433013
1	1	1	1	1	1	2	1	1.125	0.330719
1	1	1	1	0	1	1	1	0.875	0.330719
1	1	0	0	0	0	1	0	0.375	0.484123
0	1	0	1	1	1	1	1	0.75	0.433013
5	6	5	5	6	6	5	5	5.375	0.484123
1	1	0	1	0	1	0	1	0.625	0.484123
1	1	1	1	1	0	1	1	0.875	0.330719
1	1	0	1	1	0	0	0	0.5	0.5
2	3	3	3	3	3	3	3	2.875	0.330719
10	10	10	11	11	11	10	10	10.375	0.484123
1	1	1	1	1	1	1	1	1	0
1	0	0	1	0	0	0	0	0.25	0.433013
0	1	0	0	0	1	1	1	0.5	0.5
2	2	4	4	3	2	4	2	2.875	0.927025
1	1	1	1	1	0	1	1	0.875	0.330719
0	0	0	0	0	0	1	0	0.125	0.330719
1	1	1	1	1	1	0	1	0.875	0.330719
0	0	0	0	0	0	0	0	0	0
1	1	1	1	1	0	1	0	0.75	0.433013
0	1	1	0	0	1	1	0	0.5	0.5
3	2	3	3	3	2	3	2	2.625	0.484123
2	2	2	2	2	1	2	1	1.75	0.433013
5	6	6	5	5	6	6	6	5.625	0.484123
1	1	0	1	0	0	1	1	0.625	0.484123
2	1	1	2	1	0	1	1	1.125	0.599479
1	0	1	1	1	0	1	0	0.625	0.484123
2	2	2	2	2	1	1	3	1.875	0.599479
4	4	4	5	5	4	4	4	4.25	0.433013
3	3	4	3	3	4	3	3	3.25	0.433013
9	10	9	9	9	10	10	9	9.375	0.484123
0	1	1	0	1	1	1	0	0.625	0.484123
1	1	1	2	2	1	2	2	1.5	0.5
2	2	3	4	2	3	2	4	2.75	0.829156
1	1	1	1	1	1	1	1	1	0
1	1	1	1	1	1	1	1	1	0
0	1	0	1	1	1	1	1	0.75	0.433013
1	1	1	1	0	0	1	1	0.75	0.433013
0	0	0	1	1	0	0	1	0.375	0.484123
8	7	7	8	7	7	8	7	7.375	0.484123
3	6	5	5	4	5	4	5	4.625	0.856957
2	0	0	1	2	1	1	0	0.875	0.780625
0	1	0	1	1	0	0	0	0.375	0.484123
1	2	1	1	2	1	2	2	1.5	0.5
1	1	0	1	0	0	1	1	0.625	0.484123
3	1	2	2	2	1	2	3	2	0.707107
0	0	0	0	0	0	0	1	0.125	0.330719
2	2	2	2	3	1	2	2	2	0.5
1	0	0	1	0	0	1	1	0.5	0.5
1	1	1	1	1	1	1	1	1	0
0	1	1	1	0	1	0	0	0.5	0.5
1	1	1	2	1	1	2	1	1.25	0.433013
10	10	10	10	9	9	9	10	9.625	0.484123
1	1	1	1	0	1	1	1	0.875	0.330719
1	1	2	1	1	1	1	1	1.125	0.330719
8	8	8	7	7	8	8	7	7.625	0.484123
2	2	2	3	2	1	1	2	1.875	0.599479
0	0	0	1	1	0	0	0	0.25	0.433013
14	13	13	13	14	14	14	14	13.625	0.484123
0	0	1	1	0	0	1	0	0.375	0.484123
2	3	3	3	2	2	3	3	2.625	0.484123
1	1	2	3	1	1	2	2	1.625	0.695971
1	1	1	0	1	1	0	1	0.75	0.433013
0	1	1	0	0	1	1	1	0.625	0.484123
1	1	1	1	1	1	1	1	1	0
1	0	0	1	0	0	1	0	0.375	0.484123
0	1	0	0	1	0	1	1	0.5	0.5
0	1	1	1	1	1	1	2	1	0.5
1	1	2	1	1	1	2	1	1.25	0.433013
0	0	0	1	0	1	1	0	0.375	0.484123
0	1	0	1	0	0	0	1	0.375	0.484123
2	1	1	1	1	2	1	1	1.25	0.433013
1	1	1	1	1	1	0	0	0.75	0.433013
1	1	1	1	1	1	1	0	0.875	0.330719
1	1	1	0	1	0	1	0	0.625	0.484123
1	1	1	1	1	1	1	0	0.875	0.330719
2	4	3	3	3	3	3	4	3.125	0.599479
0	0	1	1	1	1	0	0	0.5	0.5
2	2	2	2	2	2	2	2	2	0
1	1	1	1	1	1	0	1	0.875	0.330719
0	0	0	0	0	0	1	1	0.25	0.433013
1	1	1	1	1	1	1	2	1.125	0.330719
1	1	1	1	1	1	1	1	1	0
1	2	1	2	2	3	3	2	2	0.707107
0	1	1	1	0	0	1	1	0.625	0.484123
0	0	0	0	1	0	0	1	0.25	0.433013
0	1	0	1	1	1	1	0	0.625	0.484123
1	1	1	1	0	1	1	1	0.875	0.330719
1	1	1	1	1	1	1	1	1	0
0	0	0	0	0	0	0	0	0	0
2	2	2	3	2	2	3	2	2.25	0.433013
2	3	3	3	3	3	3	3	2.875	0.330719
1	1	0	1	0	0	1	1	0.625	0.484123
5	6	6	5	6	5	5	5	5.375	0.484123
3	3	3	3	3	3	4	4	3.25	0.433013
2	1	2	2	2	1	1	1	1.5	0.5
1	1	1	0	1	1	0	1	0.75	0.433013
1	1	2	2	2	1	2	2	1.625	0.484123
1	1	1	1	1	0	1	0	0.75	0.433013
0	0	0	0	1	0	0	0	0.125	0.330719
1	1	1	1	1	1	1	1	1	0
1	1	1	1	0	1	1	1	0.875	0.330719
1	1	1	1	1	1	0	1	0.875	0.330719
8	8	8	9	9	9	8	8	8.375	0.484123
1	1	1	1	1	1	1	1	1	0
0	1	1	1	1	1	2	1	1	0.5
0	1	0	1	1	1	1	1	0.75	0.433013
3	2	2	3	2	2	3	2	2.375	0.484123
6	6	7	7	7	6	7	7	6.625	0.484123
11	11	12	12	11	11	11	12	11.375	0.484123
2	2	3	4	3	2	3	4	2.875	0.780625
15	14	15	14	15	14	14	14	14.375	0.484123
9	9	9	10	10	10	10	10	9.625	0.484123
2	3	3	3	2	2	3	2	2.5	0.5
1	1	3	1	2	1	2	2	1.625	0.695971
7	8	7	8	7	8	8	8	7.625	0.484123
2	1	1	1	2	2	2	1	1.5	0.5
2	1	1	1	2	0	1	1	1.125	0.599479
7	7	8	7	7	8	8	7	7.375	0.484123
0	1	1	1	0	1	1	0	0.625	0.484123
2	1	1	1	1	1	0	1	1	0.5
1	0	1	1	1	1	1	1	0.875	0.330719
0	0	0	0	0	0	0	0	0	0
1	1	1	1	1	1	1	1	1	0
0	0	0	1	0	1	0	0	0.25	0.433013
7	8	7	8	7	7	7	8	7.375	0.484123
2	2	3	3	3	3	2	3	2.625	0.484123
0	0	0	0	0	0	0	0	0	0
1	1	0	1	1	1	1	1	0.875	0.330719
1	1	1	2	1	1	0	1	1	0.5
1	1	1	1	1	1	1	1	1	0
0	0	0	0	0	0	1	1	0.25	0.433013
1	2	1	1	1	2	2	2	1.5	0.5
0	0	0	0	0	0	1	0	0.125	0.330719
0	1	1	1	1	0	1	1	0.75	0.433013
1	1	2	1	2	1	1	1	1.25	0.433013
1	1	0	1	1	1	1	0	0.75	0.433013
3	3	2	3	3	2	3	3	2.75	0.433013
0	0	0	0	0	0	0	0	0	0
0	0	0	1	1	1	1	1	0.625	0.484123
1	1	0	0	1	0	1	1	0.625	0.484123
1	2	2	2	1	1	1	1	1.375	0.484123
0	1	1	1	1	1	1	1	0.875	0.330719
1	1	1	1	1	1	1	1	1	0
0	0	0	1	0	0	1	0	0.25	0.433013
1	1	1	1	1	0	1	1	0.875	0.330719
2	3	3	2	2	2	4	2	2.5	0.707107
1	1	2	2	1	1	1	2	1.375	0.484123
1	1	1	1	1	1	1	2	1.125	0.330719
1	2	1	1	1	2	1	1	1.25	0.433013
1	0	1	1	1	1	1	1	0.875	0.330719
1	1	1	1	1	1	1	1	1	0
9	8	8	9	8	9	8	8	8.375	0.484123
0	0	0	0	0	0	0	1	0.125	0.330719
4	3	3	4	2	4	2	3	3.125	0.780625
1	1	1	1	1	1	1	1	1	0
1	1	1	0	1	1	1	0	0.75	0.433013
1	1	1	0	1	0	1	1	0.75	0.433013
4	4	4	6	4	4	4	5	4.375	0.695971
0	0	0	0	0	0	0	0	0	0
1	1	0	1	0	1	1	1	0.75	0.433013
0	0	1	0	1	0	0	1	0.375	0.484123
0	0	1	1	1	0	0	1	0.5	0.5
0	1	1	1	1	1	1	1	0.875	0.330719
1	1	1	0	1	1	1	0	0.75	0.433013
5	6	6	5	6	6	5	6	5.625	0.484123
1	1	1	1	1	0	1	1	0.875	0.330719
0	0	0	1	0	1	0	1	0.375	0.484123
2	2	2	3	2	2	2	2	2.125	0.330719
1	1	1	2	1	1	1	1	1.125	0.330719
1	1	1	0	1	1	0	1	0.75	0.433013
3	5	5	6	5	4	5	6	4.875	0.927025
0	0	0	0	1	0	1	0	0.25	0.433013
1	2	1	1	1	1	1	1	1.125	0.330719
3	3	3	4	2	2	3	4	3	0.707107
0	1	0	1	0	0	0	0	0.25	0.433013
2	1	2	1	1	1	2	2	1.5	0.5
1	1	1	1	0	0	1	1	0.75	0.433013
4	5	6	5	4	4	4	5	4.625	0.695971
1	1	1	1	1	1	1	2	1.125	0.330719
2	1	1	1	1	1	1	1	1.125	0.330719
1	1	1	2	1	1	2	2	1.375	0.484123
0	1	0	1	0	0	1	0	0.375	0.484123
0	0	0	1	0	0	1	1	0.375	0.484123
0	0	0	1	1	0	0	0	0.25	0.433013
2	1	1	1	1	1	1	1	1.125	0.330719
1	1	0	1	1	1	1	0	0.75	0.433013
6	6	6	5	5	6	5	6	5.625	0.484123
3	4	5	4	3	6	5	6	4.5	1.11803
1	0	0	0	1	0	0	0	0.25	0.433013
2	2	3	2	2	1	2	2	2	0.5
1	1	1	1	2	1	1	1	1.125	0.330719
1	0	0	1	1	0	0	1	0.5	0.5
1	1	1	1	1	1	1	1	1	0
1	1	1	1	1	0	1	1	0.875	0.330719
1	0	0	0	0	1	1	0	0.375	0.484123
1	1	1	1	2	1	1	1	1.125	0.330719
2	2	2	4	2	2	3	2	2.375	0.695971
1	2	2	2	2	2	2	2	1.875	0.330719
1	2	2	2	2	1	1	1	1.5	0.5
6	6	6	7	7	6	7	6	6.375	0.484123
1	0	1	1	1	0	1	0	0.625	0.484123
5	5	4	4	5	5	4	5	4.625	0.484123
1	1	1	1	1	1	1	1	1	0
1	1	1	1	1	1	1	1	1	0
1	1	1	1	1	1	1	1	1	0
0	1	1	1	1	1	0	1	0.75	0.433013
1	1	1	1	1	1	1	1	1	0
0	0	0	1	0	1	1	0	0.375	0.484123
1	1	1	1	1	1	2	1	1.125	0.330719
1	2	1	2	1	1	1	1	1.25	0.433013
1	1	1	1	1	0	1	1	0.875	0.330719
0	0	0	1	0	0	0	0	0.125	0.330719
2	2	1	2	1	1	2	2	1.625	0.484123
0	0	0	0	1	0	0	1	0.25	0.433013
1	0	1	0	1	1	1	0	0.625	0.484123
1	1	1	1	1	1	1	1	1	0
2	1	1	1	2	1	1	1	1.25	0.433013
2	2	1	1	2	1	1	1	1.375	0.484123
3	4	5	4	4	3	4	4	3.875	0.599479
0	0	0	0	0	0	0	0	0	0
1	1	1	1	1	1	1	1	1	0
0	0	0	1	0	0	1	0	0.25	0.433013
0	1	0	1	0	1	1	1	0.625	0.484123
1	1	1	1	1	1	1	2	1.125	0.330719
3	2	3	3	3	2	2	4	2.75	0.661438
2	2	2	2	2	2	2	2	2	0
0	1	1	1	1	1	1	1	0.875	0.330719
1	0	0	1	1	0	1	1	0.625	0.484123
1	0	0	1	0	0	0	0	0.25	0.433013
14	14	14	14	13	13	13	14	13.625	0.484123
0	1	1	1	0	1	1	0	0.625	0.484123
1	1	1	1	1	2	2	1	1.25	0.433013
2	1	2	0	1	1	1	1	1.125	0.599479
0	1	0	1	0	0	1	1	0.5	0.5
0	1	0	0	1	1	1	0	0.5	0.5
1	1	1	1	1	1	1	1	1	0
0	0	0	1	0	0	1	0	0.25	0.433013
1	1	2	2	1	1	1	2	1.375	0.484123
2	2	2	3	3	2	3	3	2.5	0.5
0	0	0	0	0	0	0	0	0	0
4	4	4	3	4	3	4	4	3.75	0.433013
1	1	2	2	1	1	2	2	1.5	0.5
1	0	0	1	0	0	1	0	0.375	0.484123
1	1	1	1	1	1	1	1	1	0
0	1	0	1	1	0	0	0	0.375	0.484123
0	1	1	0	0	0	0	1	0.375	0.484123
1	0	1	1	1	0	0	1	0.625	0.484123
3	5	4	4	3	4	5	4	4	0.707107
1	1	1	1	1	1	2	2	1.25	0.433013
0	0	0	0	0	0	0	0	0	0
0	0	1	1	1	0	1	0	0.5	0.5
1	2	1	3	1	2	2	2	1.75	0.661438
0	1	1	1	1	0	1	1	0.75	0.433013
7	6	6	7	7	7	6	7	6.625	0.484123
1	1	1	1	1	0	1	1	0.875	0.330719
1	1	1	1	1	1	0	1	0.875	0.330719
0	1	1	1	1	1	1	1	0.875	0.330719
0	1	1	1	1	1	1	1	0.875	0.330719
1	1	1	1	0	1	0	0	0.625	0.484123
1	2	1	1	1	1	2	2	1.375	0.484123
1	1	0	1	1	0	1	0	0.625	0.484123
2	2	3	2	2	2	3	3	2.375	0.484123
1	1	1	1	1	1	1	1	1	0
1	0	0	0	0	1	0	0	0.25	0.433013
2	2	1	1	2	1	1	2	1.5	0.5
3	3	3	3	3	3	3	3	3	0
0	0	0	1	1	0	0	0	0.25	0.433013
1	1	1	1	1	1	1	1	1	0
1	1	0	1	1	0	0	1	0.625	0.484123
2	3	2	2	2	6	2	2	2.625	1.31696
1	1	1	1	1	1	1	1	1	0
0	0	0	0	1	0	0	0	0.125	0.330719
1	1	0	1	1	0	1	1	0.75	0.433013
1	1	1	2	1	1	1	1	1.125	0.330719
1	1	1	1	1	1	1	1	1	0
0	0	0	0	1	0	0	0	0.125	0.330719
1	1	1	1	1	0	0	1	0.75	0.433013
1	1	1	1	2	1	1	1	1.125	0.330719
3	2	2	1	3	2	1	2	2	0.707107
1	1	0	0	0	1	0	1	0.5	0.5
5	6	5	6	5	6	5	5	5.375	0.484123
1	1	1	1	1	1	2	1	1.125	0.330719
0	1	0	1	0	0	0	0	0.25	0.433013
0	1	1	0	1	1	1	1	0.75	0.433013
0	0	0	0	1	1	0	0	0.25	0.433013
12	11	12	11	12	12	11	12	11.625	0.484123
1	1	0	1	1	1	1	1	0.875	0.330719
5	5	5	6	6	5	6	5	5.375	0.484123
0	1	0	0	1	0	0	0	0.25	0.433013
0	1	1	0	1	0	0	1	0.5	0.5
1	2	2	1	1	1	1	2	1.375	0.484123
3	2	2	1	3	2	2	2	2.125	0.599479
1	1	2	2	2	1	1	1	1.375	0.484123
1	1	1	0	1	0	1	1	0.75	0.433013
1	1	1	1	1	1	1	1	1	0
0	0	0	0	0	1	0	0	0.125	0.330719
4	4	4	4	4	4	3	4	3.875	0.330719
14	14	14	14	13	13	13	14	13.625	0.484123
0	0	0	1	0	0	0	0	0.125	0.330719
2	2	2	3	1	1	1	2	1.75	0.661438
0	0	0	1	0	1	0	0	0.25	0.433013
2	2	2	3	2	1	2	2	2	0.5
0	0	0	0	0	0	0	0	0	0
0	1	1	1	0	1	1	0	0.625	0.484123
1	1	1	1	1	1	0	1	0.875	0.330719
2	2	2	4	2	2	2	2	2.25	0.661438
1	1	0	0	0	0	1	0	0.375	0.484123
1	1	2	2	3	1	1	2	1.625	0.695971
7	8	8	8	7	8	7	8	7.625	0.484123
6	6	6	5	5	6	5	6	5.625	0.484123
0	0	0	1	0	0	0	1	0.25	0.433013
0	0	0	1	1	0	0	0	0.25	0.433013
1	1	0	1	1	1	0	1	0.75	0.433013
1	1	1	2	2	2	1	2	1.5	0.5
3	3	4	4	2	2	3	3	3	0.707107
0	0	0	0	0	0	1	0	0.125	0.330719
4	4	4	6	5	4	6	4	4.625	0.856957
0	0	0	0	0	0	0	0	0	0
1	0	0	0	0	0	1	1	0.375	0.484123
8	8	9	8	8	8	9	9	8.375	0.484123
1	0	1	1	1	0	1	1	0.75	0.433013
7	6	7	6	7	7	7	6	6.625	0.484123
1	1	1	1	1	1	1	1	1	0
2	2	1	2	2	2	2	2	1.875	0.330719
0	0	1	0	1	1	1	1	0.625	0.484123
1	0	1	1	1	1	1	0	0.75	0.433013
0	1	0	1	1	1	0	1	0.625	0.484123
0	1	0	0	1	0	0	0	0.25	0.433013
1	1	1	0	0	1	1	1	0.75	0.433013
0	0	1	0	1	0	0	0	0.25	0.433013
1	0	0	1	0	1	1	0	0.5	0.5
1	1	1	1	1	1	1	1	1	0
2	2	2	1	2	2	2	2	1.875	0.330719
0	0	1	0	0	1	0	0	0.25	0.433013
4	2	2	3	3	3	2	3	2.75	0.661438
1	1	1	1	1	1	1	1	1	0
1	1	1	0	1	1	0	0	0.625	0.484123
1	1	1	2	1	1	1	0	1	0.5
5	3	3	4	5	4	3	3	3.75	0.829156
0	0	0	0	0	0	0	0	0	0
6	5	6	5	6	5	6	6	5.625	0.484123
0	0	0	1	0	0	1	0	0.25	0.433013
1	1	1	1	1	1	1	1	1	0
12	11	11	11	11	11	12	12	11.375	0.484123
6	6	6	5	5	6	6	5	5.625	0.484123
0	0	0	1	1	1	1	1	0.625	0.484123
1	1	1	1	1	1	2	1	1.125	0.330719
0	1	1	0	0	1	0	0	0.375	0.484123
1	1	1	1	1	0	1	1	0.875	0.330719
3	2	2	3	3	3	3	2	2.625	0.484123
0	0	0	1	1	0	0	0	0.25	0.433013
1	1	1	2	2	1	1	1	1.25	0.433013
1	0	1	1	0	1	1	1	0.75	0.433013
0	1	0	1	1	0	1	1	0.625	0.484123
0	0	0	1	1	0	1	0	0.375	0.484123
1	1	1	1	1	1	1	1	1	0
2	3	3	3	3	3	3	4	3	0.5
0	0	0	0	0	0	0	0	0	0
1	2	1	1	1	1	1	2	1.25	0.433013
6	6	5	6	5	5	5	5	5.375	0.484123
6	6	6	7	7	6	6	7	6.375	0.484123
5	5	6	6	6	5	6	5	5.5	0.5
0	1	1	1	0	0	0	0	0.375	0.484123
1	2	2	1	1	1	2	2	1.5	0.5
6	6	5	6	5	5	5	6	5.5	0.5
1	2	2	1	2	1	1	2	1.5	0.5
2	3	3	3	2	2	3	2	2.5	0.5
0	0	0	1	0	0	0	1	0.25	0.433013
0	0	1	1	0	1	1	1	0.625	0.484123
1	1	1	1	1	1	1	2	1.125	0.330719
1	1	1	1	1	1	1	1	1	0
1	1	0	1	1	0	1	1	0.75	0.433013
1	2	1	2	2	2	1	2	1.625	0.484123
0	0	0	0	1	0	0	0	0.125	0.330719
1	1	1	2	1	1	1	2	1.25	0.433013
1	2	2	2	2	1	1	1	1.5	0.5
6	7	7	6	6	6	7	7	6.5	0.5
1	1	1	1	1	1	1	1	1	0
4	4	3	3	3	3	4	3	3.375	0.484123
1	1	1	1	1	0	1	1	0.875	0.330719
1	0	1	1	1	1	1	1	0.875	0.330719
0	0	1	1	1	1	0	0	0.5	0.5
3	3	3	5	3	3	4	2	3.25	0.829156
0	1	0	0	1	0	1	0	0.375	0.484123
2	1	1	2	1	1	1	1	1.25	0.433013
1	1	1	1	2	1	1	1	1.125	0.330719
0	1	0	1	1	1	1	0	0.625	0.484123
1	1	1	1	1	1	1	1	1	0
1	0	1	0	1	1	0	0	0.5	0.5
2	3	2	3	2	2	2	2	2.25	0.433013
6	5	6	5	5	6	5	6	5.5	0.5
1	1	1	2	2	1	1	1	1.25	0.433013
1	1	1	2	2	2	2	2	1.625	0.484123
2	2	2	3	2	3	3	3	2.5	0.5
4	5	5	5	5	6	5	5	5	0.5
0	0	0	0	0	0	1	1	0.25	0.433013
0	1	0	0	0	1	1	0	0.375	0.484123
1	1	0	1	1	1	1	1	0.875	0.330719
1	1	1	1	1	1	0	1	0.875	0.330719
1	1	0	1	1	1	1	0	0.75	0.433013
0	0	0	0	0	0	0	0	0	0
1	0	1	0	1	0	0	1	0.5	0.5
1	1	1	1	1	0	1	1	0.875	0.330719
1	1	2	1	1	1	2	2	1.375	0.484123
3	1	1	1	2	1	1	1	1.375	0.695971
2	0	1	1	3	0	1	1	1.125	0.927025
3	4	4	5	4	4	3	4	3.875	0.599479
3	1	2	2	1	2	2	2	1.875	0.599479
0	1	1	1	1	1	1	0	0.75	0.433013
0	0	1	1	0	0	1	0	0.375	0.484123
16	15	16	16	16	16	17	16	16	0.5
1	1	1	2	1	1	0	1	1	0.5
5	6	5	6	4	4	5	4	4.875	0.780625
1	1	1	2	1	2	1	1	1.25	0.433013
0	1	0	1	0	0	0	1	0.375	0.484123
0	0	1	1	0	0	1	1	0.5	0.5
0	0	1	1	0	1	1	1	0.625	0.484123
1	0	1	1	0	0	0	1	0.5	0.5
1	1	1	1	1	1	1	1	1	0
1	1	1	2	1	1	1	1	1.125	0.330719
0	0	0	0	1	0	0	0	0.125	0.330719
0	1	0	1	0	0	1	0	0.375	0.484123
1	1	1	1	1	0	1	1	0.875	0.330719
11	11	10	11	11	11	11	12	11	0.5
0	1	0	1	1	0	0	0	0.375	0.484123
0	1	1	0	1	0	1	1	0.625	0.484123
0	1	1	0	0	1	0	1	0.5	0.5
0	0	1	1	0	1	1	2	0.75	0.661438
3	3	3	3	3	2	3	3	2.875	0.330719
1	0	0	1	1	0	1	1	0.625	0.484123
0	0	1	1	1	0	1	1	0.625	0.484123
1	1	1	1	1	0	1	0	0.75	0.433013
1	1	1	1	1	1	1	1	1	0
0	0	0	0	0	0	1	1	0.25	0.433013
2	1	1	1	1	1	1	1	1.125	0.330719
0	0	0	0	0	0	0	0	0	0
0	0	0	1	1	0	0	0	0.25	0.433013
1	0	1	0	0	1	1	0	0.5	0.5
0	0	1	1	1	0	1	1	0.625	0.484123
1	1	1	1	1	1	1	2	1.125	0.330719
1	1	1	1	1	1	1	1	1	0
5	4	5	5	4	3	4	4	4.25	0.661438
10	11	11	10	10	11	11	10	10.5	0.5
2	3	3	4	3	3	3	3	3	0.5
1	0	0	1	0	0	0	1	0.375	0.484123
0	0	1	1	1	0	0	1	0.5	0.5
1	1	1	1	1	1	1	0	0.875	0.330719
5	5	5	6	5	4	5	5	5	0.5
1	1	1	2	2	1	1	1	1.25	0.433013
0	1	1	1	0	0	1	1	0.625	0.484123
1	2	2	2	2	1	3	2	1.875	0.599479
1	1	1	1	1	1	1	1	1	0
3	3	3	4	4	4	3	3	3.375	0.484123
1	0	0	1	0	0	0	0	0.25	0.433013
6	3	4	3	7	2	4	3	4	1.58114
0	1	0	1	1	0	0	0	0.375	0.484123
4	4	4	3	5	4	4	4	4	0.5
0	1	0	1	1	1	0	1	0.625	0.484123
10	8	9	9	9	9	9	9	9	0.5
8	7	7	6	7	7	7	7	7	0.5
0	0	1	1	0	0	0	0	0.25	0.433013
1	1	1	1	1	1	1	1	1	0
1	0	1	0	0	0	0	0	0.25	0.433013
1	0	1	0	1	1	0	0	0.5	0.5
0	0	1	1	1	0	1	0	0.5	0.5
0	0	0	0	0	0	1	0	0.125	0.330719
1	1	0	1	0	1	0	1	0.625	0.484123
0	1	0	0	0	0	0	0	0.125	0.330719
0	0	0	1	0	0	1	0	0.25	0.433013
2	2	1	1	2	2	2	2	1.75	0.433013
3	3	3	6	4	3	4	4	3.75	0.968246
3	3	1	1	3	2	1	1	1.875	0.927025
0	1	0	0	1	0	0	1	0.375	0.484123
1	1	1	1	1	1	1	1	1	0
2	1	1	1	1	0	1	1	1	0.5
1	1	1	1	1	1	0	0	0.75	0.433013
2	1	1	0	1	1	1	1	1	0.5
1	1	1	1	1	1	1	1	1	0
2	2	2	2	2	2	2	2	2	0
0	0	0	1	0	1	0	0	0.25	0.433013
7	6	7	6	6	7	6	7	6.5	0.5
5	4	4	5	6	3	3	5	4.375	0.992157
1	1	1	1	1	1	1	1	1	0
1	1	0	1	0	0	0	0	0.375	0.484123
3	4	4	4	4	4	4	3	3.75	0.433013
11	12	12	11	12	12	11	11	11.5	0.5
0	0	0	0	0	0	0	0	0	0
0	0	0	0	1	0	0	1	0.25	0.433013
1	2	2	2	3	2	2	3	2.125	0.599479
1	1	1	1	1	1	1	1	1	0
4	4	4	4	4	4	3	3	3.75	0.433013
1	1	1	1	1	1	1	1	1	0
1	1	0	1	1	1	1	1	0.875	0.330719
0	0	0	0	0	0	0	0	0	0
5	5	5	4	4	4	4	5	4.5	0.5
1	0	1	0	1	1	1	1	0.75	0.433013
0	0	1	0	0	0	0	1	0.25	0.433013
1	2	1	1	1	1	1	2	1.25	0.433013
2	2	2	2	2	2	2	3	2.125	0.330719
1	1	1	1	1	1	1	1	1	0
0	0	1	0	0	0	0	0	0.125	0.330719
1	1	1	1	0	1	1	0	0.75	0.433013
1	1	2	1	1	1	1	1	1.125	0.330719
0	1	1	0	0	1	0	0	0.375	0.484123
5	4	3	5	5	3	5	5	4.375	0.856957
4	3	3	3	4	3	2	3	3.125	0.599479
0	0	1	0	0	0	0	0	0.125	0.330719
6	4	4	4	4	5	4	4	4.375	0.695971
3	3	3	3	2	3	3	3	2.875	0.330719
0	1	1	2	1	0	1	1	0.875	0.599479
2	3	3	4	2	3	3	4	3	0.707107
0	0	0	1	0	0	1	0	0.25	0.433013
0	0	1	1	1	0	0	0	0.375	0.484123
0	0	1	1	0	0	1	1	0.5	0.5
1	1	1	0	1	1	0	1	0.75	0.433013
2	2	3	5	3	2	3	3	2.875	0.927025
0	0	1	0	0	0	1	1	0.375	0.484123
5	6	5	5	5	6	6	6	5.5	0.5
0	1	1	0	1	1	1	0	0.625	0.484123
1	0	1	0	0	0	1	1	0.5	0.5
6	6	7	6	6	5	6	6	6	0.5
1	2	1	1	1	1	1	1	1.125	0.330719
0	0	0	1	1	1	0	0	0.375	0.484123
1	2	1	1	1	1	1	1	1.125	0.330719
7	9	8	8	8	8	8	8	8	0.5
1	1	1	2	1	1	1	1	1.125	0.330719
1	0	0	1	0	0	1	0	0.375	0.484123
1	1	1	1	2	1	1	1	1.125	0.330719
1	1	1	1	1	1	1	1	1	0
0	0	1	0	1	1	1	1	0.625	0.484123
1	1	1	1	0	1	1	1	0.875	0.330719
0	0	0	0	0	0	1	1	0.25	0.433013
2	2	2	2	3	2	2	2	2.125	0.330719
1	1	2	1	3	1	2	2	1.625	0.695971
13	13	13	12	13	12	12	12	12.5	0.5
3	3	1	3	2	2	3	3	2.5	0.707107
1	1	0	1	0	0	1	0	0.5	0.5
4	4	4	4	6	3	5	3	4.125	0.927025
1	1	2	2	1	2	2	2	1.625	0.484123
4	4	4	4	4	5	3	4	4	0.5
2	2	3	4	2	2	3	4	2.75	0.829156
1	2	2	3	1	2	2	3	2	0.707107
1	1	0	1	1	1	0	0	0.625	0.484123
0	0	1	1	1	1	1	0	0.625	0.484123
5	5	5	5	4	6	5	5	5	0.5
5	3	4	5	4	4	5	6	4.5	0.866025
0	1	1	1	0	1	1	1	0.75	0.433013
0	1	1	1	1	0	0	0	0.5	0.5
4	4	3	3	3	4	4	4	3.625	0.484123
2	2	2	1	2	2	2	2	1.875	0.330719
1	2	1	1	1	2	1	1	1.25	0.433013
2	3	3	4	2	3	3	3	2.875	0.599479
21	20	20	20	20	20	19	20	20	0.5
0	0	0	1	0	1	0	0	0.25	0.433013
1	1	1	1	1	2	1	1	1.125	0.330719
5	3	4	4	4	4	3	3	3.75	0.661438
0	0	0	0	0	1	1	1	0.375	0.484123
1	0	0	0	0	0	0	1	0.25	0.433013
0	1	1	1	1	1	0	1	0.75	0.433013
0	0	0	1	1	0	0	1	0.375	0.484123
6	4	3	5	3	4	3	4	4	1
0	1	1	0	0	0	0	0	0.25	0.433013
1	1	1	1	0	1	1	2	1	0.5
0	1	1	0	1	1	1	0	0.625	0.484123
1	1	1	1	1	2	1	2	1.25	0.433013
1	1	1	1	0	2	0	0	0.75	0.661438
1	0	1	1	1	0	1	1	0.75	0.433013
1	1	1	0	0	1	1	1	0.75	0.433013
1	2	2	1	1	1	1	1	1.25	0.433013
1	1	0	0	1	0	0	1	0.5	0.5
1	1	0	1	1	1	1	1	0.875	0.330719
0	0	0	1	1	0	0	0	0.25	0.433013
1	1	1	1	1	1	1	1	1	0
0	0	0	0	1	0	0	0	0.125	0.330719
0	1	0	0	0	1	0	1	0.375	0.484123
1	0	0	1	1	0	0	1	0.5	0.5
2	2	1	1	2	2	2	2	1.75	0.433013
0	1	1	2	1	1	1	1	1	0.5
1	1	1	1	1	1	2	1	1.125	0.330719
2	1	1	1	1	1	1	1	1.125	0.330719
0	1	0	0	0	0	0	1	0.25	0.433013
0	1	1	1	1	1	1	1	0.875	0.330719
0	0	0	1	0	0	0	0	0.125	0.330719
1	0	0	0	1	0	1	1	0.5	0.5
0	1	1	1	1	1	1	1	0.875	0.330719
1	1	1	1	1	1	1	1	1	0
1	1	1	2	1	2	1	1	1.25	0.433013
2	1	2	2	1	2	2	2	1.75	0.433013
0	1	0	1	0	1	1	0	0.5	0.5
0	0	1	0	0	0	0	1	0.25	0.433013
5	5	5	5	5	5	4	4	4.75	0.433013
1	0	1	1	0	1	1	1	0.75	0.433013
1	1	1	1	1	0	1	1	0.875	0.330719
0	0	0	0	0	0	0	0	0	0
1	1	0	0	0	1	1	1	0.625	0.484123
0	1	1	0	1	1	1	1	0.75	0.433013
1	2	1	1	1	1	1	0	1	0.5
3	3	4	3	3	3	5	5	3.625	0.856957
1	0	1	1	0	0	0	0	0.375	0.484123
1	1	1	1	1	0	1	1	0.875	0.330719
1	1	1	1	1	1	1	1	1	0
6	7	6	7	6	6	7	7	6.5	0.5
1	1	1	1	1	1	1	1	1	0
1	1	1	1	0	0	1	0	0.625	0.484123
1	1	1	1	1	1	1	1	1	0
0	1	0	0	1	0	1	1	0.5	0.5
7	7	6	7	6	6	7	6	6.5	0.5
0	0	1	0	0	0	0	1	0.25	0.433013
4	4	4	5	3	4	5	4	4.125	0.599479
0	0	0	0	0	0	1	0	0.125	0.330719
1	1	0	1	1	0	0	1	0.625	0.484123
1	0	1	1	1	0	1	1	0.75	0.433013
2	2	1	2	2	2	2	2	1.875	0.330719
0	0	1	0	0	0	1	1	0.375	0.484123
4	3	4	2	4	7	4	3	3.875	1.36359
6	6	6	7	6	7	7	7	6.5	0.5
1	2	2	2	2	1	2	2	1.75	0.433013
0	0	0	1	0	0	0	1	0.25	0.433013
2	2	2	2	2	2	3	2	2.125	0.330719
1	1	1	1	1	1	1	1	1	0
0	1	1	0	0	0	0	1	0.375	0.484123
0	0	0	1	0	0	0	1	0.25	0.433013
0	0	0	1	0	0	0	0	0.125	0.330719
1	2	1	1	1	3	1	1	1.375	0.695971
1	1	1	1	0	0	1	1	0.75	0.433013
0	0	1	1	1	0	0	1	0.5	0.5
2	2	3	3	2	2	2	4	2.5	0.707107
0	0	0	0	1	0	0	0	0.125	0.330719
0	1	0	1	1	1	0	1	0.625	0.484123
1	1	0	1	1	1	1	0	0.75	0.433013
3	2	2	2	3	2	3	2	2.375	0.484123
1	1	1	1	1	1	1	1	1	0
1	0	1	1	1	1	0	0	0.625	0.484123
0	0	0	0	0	0	0	0	0	0
1	0	1	1	1	0	1	1	0.75	0.433013
1	1	1	1	1	1	1	1	1	0
2	2	3	3	3	4	4	4	3.125	0.780625
4	4	3	4	5	3	3	2	3.5	0.866025
1	2	2	2	1	2	2	1	1.625	0.484123
0	0	1	0	0	0	0	0	0.125	0.330719
8	8	8	8	7	9	8	8	8	0.5
1	1	1	1	2	1	1	1	1.125	0.330719
2	1	1	1	1	1	1	0	1	0.5
5	6	6	5	6	5	6	5	5.5	0.5
1	2	2	3	1	2	2	3	2	0.707107
1	1	1	1	1	1	1	1	1	0
1	0	0	1	0	0	1	0	0.375	0.484123
1	1	1	2	1	1	1	1	1.125	0.330719
2	1	2	2	2	1	2	3	1.875	0.599479
1	1	1	1	1	1	1	1	1	0
1	1	0	1	1	0	1	1	0.75	0.433013
4	3	4	4	3	2	3	4	3.375	0.695971
1	0	0	1	0	0	0	0	0.25	0.433013
1	1	1	1	1	1	1	1	1	0
0	1	0	1	0	0	0	0	0.25	0.433013
1	0	0	0	0	0	0	0	0.125	0.330719
1	1	1	1	1	1	1	1	1	0
2	1	1	1	1	1	1	1	1.125	0.330719
1	2	1	2	1	1	2	1	1.375	0.484123
1	0	0	1	0	1	0	1	0.5	0.5
0	0	1	0	1	0	0	1	0.375	0.484123
1	1	2	1	2	2	2	2	1.625	0.484123
1	0	0	2	1	0	1	1	0.75	0.661438
0	1	0	0	1	1	1	0	0.5	0.5
3	4	4	4	4	3	5	4	3.875	0.599479
0	0	0	1	0	0	0	0	0.125	0.330719
1	1	1	1	1	0	1	1	0.875	0.330719
1	1	1	1	2	1	1	1	1.125	0.330719
3	3	2	4	3	2	2	3	2.75	0.661438
0	0	0	1	0	1	1	1	0.5	0.5
2	1	1	1	1	1	2	1	1.25	0.433013
6	5	6	6	6	5	5	5	5.5	0.5
1	1	1	1	1	1	1	1	1	0
4	5	6	6	3	5	5	4	4.75	0.968246
0	0	0	0	0	0	0	0	0	0
1	1	1	1	1	1	1	0	0.875	0.330719
2	2	2	3	2	2	2	3	2.25	0.433013
2	2	2	2	1	2	2	2	1.875	0.330719
1	1	1	2	1	2	1	2	1.375	0.484123
2	2	2	2	2	2	2	2	2	0
1	0	1	0	1	1	0	1	0.625	0.484123
14	14	14	13	13	13	14	13	13.5	0.5
2	1	2	2	2	1	2	2	1.75	0.433013
1	1	0	1	1	1	1	1	0.875	0.330719
1	0	0	0	1	0	1	1	0.5	0.5
1	1	1	1	0	1	1	1	0.875	0.330719
1	1	1	1	1	0	1	0	0.75	0.433013
1	1	1	1	1	1	1	1	1	0
1	1	0	1	1	1	1	1	0.875	0.330719
1	1	0	0	1	1	1	1	0.75	0.433013
1	0	0	0	0	0	0	0	0.125	0.330719
16	15	15	15	15	16	16	16	15.5	0.5
0	0	0	0	1	0	0	1	0.25	0.433013
0	0	0	0	0	0	0	0	0	0
1	1	1	1	1	1	1	1	1	0
1	0	1	1	1	0	0	1	0.625	0.484123
1	0	1	1	1	0	1	0	0.625	0.484123
1	2	2	3	1	2	1	3	1.875	0.780625
1	1	1	2	1	1	1	1	1.125	0.330719
0	1	1	1	0	0	0	1	0.5	0.5
0	1	1	1	1	0	0	1	0.625	0.484123
1	1	0	1	1	1	1	1	0.875	0.330719
0	0	0	0	0	0	0	0	0	0
9	10	10	9	9	9	10	10	9.5	0.5
1	1	1	1	1	0	1	1	0.875	0.330719
1	1	1	1	1	1	1	1	1	0
1	1	1	1	1	1	1	1	1	0
1	1	1	1	2	1	1	1	1.125	0.330719
1	0	1	1	1	0	1	1	0.75	0.433013
0	1	0	0	1	0	1	0	0.375	0.484123
7	7	6	6	6	7	7	6	6.5	0.5
0	1	1	0	0	1	1	1	0.625	0.484123
0	0	0	1	0	0	1	0	0.25	0.433013
0	1	1	2	1	1	0	1	0.875	0.599479
0	1	1	2	1	1	1	1	1	0.5
2	0	0	0	1	1	0	0	0.5	0.707107
0	0	0	0	0	0	0	1	0.125	0.330719
0	1	1	0	0	0	0	0	0.25	0.433013
2	1	1	1	1	1	1	2	1.25	0.433013
0	0	0	1	1	0	1	1	0.5	0.5
2	1	1	1	1	1	1	1	1.125	0.330719
5	5	6	6	6	6	5	5	5.5	0.5
0	0	0	1	1	0	0	1	0.375	0.484123
0	1	1	1	1	1	1	1	0.875	0.330719
0	0	0	0	0	0	0	0	0	0
0	1	1	1	1	0	1	0	0.625	0.484123
1	1	1	1	1	1	1	1	1	0
1	1	1	1	2	1	1	2	1.25	0.433013
5	4	5	5	6	5	5	5	5	0.5
1	2	1	2	2	2	2	2	1.75	0.433013
0	1	0	1	1	1	1	1	0.75	0.433013
1	0	0	0	1	1	0	0	0.375	0.484123
0	1	1	0	0	1	0	1	0.5	0.5
2	2	1	2	2	2	1	2	1.75	0.433013
1	1	1	1	1	1	1	0	0.875	0.330719
9	10	10	9	9	10	9	10	9.5	0.5
2	2	2	3	2	2	2	2	2.125	0.330719
0	0	0	1	0	1	0	0	0.25	0.433013
3	5	4	3	2	4	4	3	3.5	0.866025
8	9	9	9	10	9	9	9	9	0.5
1	0	0	0	1	0	1	1	0.5	0.5
4	4	4	5	3	4	3	4	3.875	0.599479
2	2	1	2	1	1	1	1	1.375	0.484123
1	1	1	1	1	1	1	1	1	0
3	2	2	3	2	2	2	3	2.375	0.484123
2	2	2	2	2	3	2	2	2.125	0.330719
4	2	1	2	4	2	1	3	2.375	1.11102
2	2	1	2	2	2	1	1	1.625	0.484123
3	2	3	4	3	2	3	3	2.875	0.599479
8	8	8	9	8	9	9	9	8.5	0.5
2	1	1	2	1	1	1	2	1.375	0.484123
1	1	1	0	0	0	0	1	0.5	0.5
2	3	3	3	4	3	3	4	3.125	0.599479
7	7	7	8	7	6	7	7	7	0.5
1	0	0	1	0	0	0	1	0.375	0.484123
2	2	3	3	3	3	2	2	2.5	0.5
1	1	1	2	1	1	1	2	1.25	0.433013
1	1	1	2	1	1	1	1	1.125	0.330719
2	2	1	1	2	2	2	1	1.625	0.484123
3	3	2	2	3	2	2	1	2.25	0.661438
17	16	16	16	16	16	15	16	16	0.5
0	1	1	1	1	1	1	2	1	0.5
1	1	1	1	1	0	1	1	0.875	0.330719
0	0	1	0	0	0	0	0	0.125	0.330719
0	0	0	1	1	1	1	1	0.625	0.484123
1	1	2	1	0	1	1	1	1	0.5
2	3	3	3	3	8	3	4	3.625	1.72753
1	1	1	1	2	1	1	1	1.125	0.330719
1	2	1	1	1	1	2	2	1.375	0.484123
10	10	10	10	9	10	11	10	10	0.5
2	3	2	2	2	2	2	2	2.125	0.330719
2	1	1	3	2	1	2	2	1.75	0.661438
6	6	5	5	6	6	5	5	5.5	0.5
0	0	1	1	0	0	1	1	0.5	0.5
0	0	0	0	0	0	1	0	0.125	0.330719
1	1	1	2	1	1	1	1	1.125	0.330719
0	0	1	0	0	0	0	0	0.125	0.330719
1	2	2	2	1	1	2	2	1.625	0.484123
1	1	1	1	1	1	1	1	1	0
0	0	0	0	0	0	0	0	0	0
1	1	0	1	0	1	0	1	0.625	0.484123
0	0	0	0	0	0	0	0	0	0
1	1	1	1	1	1	1	1	1	0
7	7	7	7	6	8	7	7	7	0.5
0	1	1	1	0	1	1	1	0.75	0.433013
1	1	0	1	1	0	1	0	0.625	0.484123
1	1	0	1	0	1	0	1	0.625	0.484123
4	3	2	4	4	4	3	3	3.375	0.695971
6	7	7	7	6	6	6	7	6.5	0.5
3	4	3	3	3	3	2	3	3	0.5
0	1	1	1	1	1	1	1	0.875	0.330719
1	1	1	1	1	1	1	1	1	0
3	2	2	4	3	2	3	2	2.625	0.695971
3	2	3	2	2	3	2	3	2.5	0.5
3	5	6	5	4	4	5	5	4.625	0.856957
0	0	0	0	0	0	0	0	0	0
1	2	2	2	1	2	2	1	1.625	0.484123
2	2	1	3	1	1	2	2	1.75	0.661438
4	4	3	3	2	3	3	3	3.125	0.599479
0	0	0	0	0	0	0	0	0	0
1	1	1	1	1	3	1	1	1.25	0.661438
1	2	1	1	2	1	1	1	1.25	0.433013
1	0	0	0	0	0	1	0	0.25	0.433013
5	5	5	6	5	4	5	5	5	0.5
1	1	1	1	1	3	1	1	1.25	0.661438
0	0	0	1	1	1	0	0	0.375	0.484123
1	1	1	1	1	1	1	1	1	0
0	0	0	0	0	0	0	0	0	0
1	1	1	1	1	1	0	0	0.75	0.433013
0	0	0	0	0	0	0	0	0	0
0	0	0	0	0	0	0	0	0	0
2	2	1	2	2	2	1	2	1.75	0.433013
10	9	9	8	9	9	9	9	9	0.5
0	0	1	0	1	0	0	0	0.25	0.433013
1	1	1	1	1	1	1	0	0.875	0.330719
2	2	2	2	3	2	3	2	2.25	0.433013
1	1	1	2	1	1	1	1	1.125	0.330719
4	4	4	4	5	4	4	6	4.375	0.695971
1	1	0	1	1	1	0	1	0.75	0.433013
4	3	5	5	4	4	4	4	4.125	0.599479
1	1	0	0	1	1	1	1	0.75	0.433013
1	0	1	1	1	0	0	1	0.625	0.484123
3	2	1	1	3	2	2	1	1.875	0.780625
1	1	1	1	0	1	1	1	0.875	0.330719
1	0	1	0	0	0	1	0	0.375	0.484123
1	1	0	1	1	0	1	1	0.75	0.433013
2	3	3	4	3	2	3	3	2.875	0.599479
0	1	1	1	0	0	1	1	0.625	0.484123
1	1	1	1	1	0	0	1	0.75	0.433013
2	2	1	1	2	1	1	2	1.5	0.5
1	1	1	1	2	1	2	1	1.25	0.433013
0	0	0	0	0	0	0	0	0	0
1	1	2	2	1	1	2	1	1.375	0.484123
1	1	1	1	1	1	1	1	1	0
1	2	1	2	1	1	1	1	1.25	0.433013
1	2	1	2	2	3	2	2	1.875	0.599479
0	0	0	0	0	0	0	0	0	0
1	2	2	2	1	1	1	2	1.5	0.5
0	1	1	0	0	1	1	0	0.5	0.5
5	3	5	5	6	5	4	6	4.875	0.927025
0	0	0	0	0	0	0	0	0	0
0	0	1	1	0	0	1	0	0.375	0.484123
2	2	2	3	3	2	2	2	2.25	0.433013
0	0	0	0	0	0	0	0	0	0
1	0	0	0	1	0	1	0	0.375	0.484123
1	0	1	1	1	0	0	1	0.625	0.484123
0	0	1	1	0	0	0	0	0.25	0.433013
1	1	1	0	2	1	1	1	1	0.5
1	0	1	0	0	1	0	0	0.375	0.484123
3	3	2	3	3	3	3	3	2.875	0.330719
2	4	5	3	2	3	4	3	3.25	0.968246
4	2	2	3	3	2	3	3	2.75	0.661438
6	5	5	6	6	5	5	6	5.5	0.5
0	1	0	0	0	1	0	0	0.25	0.433013
0	0	0	0	0	0	0	0	0	0
1	1	1	1	1	1	0	1	0.875	0.330719
5	4	5	5	5	5	5	6	5	0.5
0	0	0	0	0	0	0	0	0	0
1	2	1	2	2	2	2	2	1.75	0.433013
0	0	1	1	0	0	0	1	0.375	0.484123
0	0	0	0	1	1	0	0	0.25	0.433013
0	1	1	1	0	0	1	1	0.625	0.484123
1	1	0	1	0	1	1	0	0.625	0.484123
0	1	1	1	0	1	1	1	0.75	0.433013
2	2	2	2	2	1	2	2	1.875	0.330719
1	1	1	1	1	1	1	1	1	0
1	1	1	1	0	1	1	0	0.75	0.433013
0	1	0	0	0	0	0	0	0.125	0.330719
1	1	1	1	1	1	1	2	1.125	0.330719
1	1	1	1	1	1	1	1	1	0
0	0	0	0	0	0	0	0	0	0
2	2	1	1	1	1	2	2	1.5	0.5
2	1	1	1	1	0	1	0	0.875	0.599479
3	2	2	1	3	1	2	1	1.875	0.780625
1	1	1	2	1	1	1	1	1.125	0.330719
0	0	0	0	0	0	0	0	0	0
1	1	0	0	0	0	1	0	0.375	0.484123
4	5	4	4	4	4	6	4	4.375	0.695971
6	6	5	6	6	7	6	6	6	0.5
3	4	3	6	6	2	5	4	4.125	1.36359
6	6	7	7	6	7	6	7	6.5	0.5
2	2	2	2	1	2	3	1	1.875	0.599479
1	2	1	1	1	1	1	1	1.125	0.330719
1	1	1	1	1	1	1	1	1	0
1	1	1	2	1	1	1	1	1.125	0.330719
1	0	0	1	1	0	0	0	0.375	0.484123
1	2	2	2	2	2	2	2	1.875	0.330719
1	1	1	1	1	1	1	1	1	0
2	2	2	3	2	1	3	2	2.125	0.599479
0	1	2	3	1	2	2	2	1.625	0.856957
1	0	1	1	1	1	1	1	0.875	0.330719
1	0	1	1	1	1	0	1	0.75	0.433013
0	1	1	1	0	0	1	1	0.625	0.484123
11	11	11	11	12	10	11	11	11	0.5
0	0	0	0	0	0	0	1	0.125	0.330719
1	1	1	1	1	1	1	1	1	0
0	0	1	1	0	1	0	1	0.5	0.5
9	8	8	8	9	8	9	9	8.5	0.5
2	2	2	3	2	3	2	3	2.375	0.484123
4	3	2	3	3	2	3	4	3	0.707107
1	1	1	1	1	1	1	1	1	0
9	9	9	10	9	8	9	9	9	0.5
14	14	14	14	15	13	14	14	14	0.5
1	0	0	0	0	1	1	0	0.375	0.484123
1	1	2	1	2	1	1	2	1.375	0.484123
0	0	0	0	0	1	1	1	0.375	0.484123
1	1	0	0	1	0	0	0	0.375	0.484123
9	9	10	9	8	9	9	9	9	0.5
14	14	14	14	14	13	15	14	14	0.5
1	0	1	1	1	0	0	0	0.5	0.5
2	2	3	4	2	2	4	4	2.875	0.927025
0	1	1	0	0	0	0	0	0.25	0.433013
0	0	0	0	0	0	0	0	0	0
0	1	1	1	1	1	0	1	0.75	0.433013
0	0	0	1	0	0	1	0	0.25	0.433013
0	1	1	0	0	1	1	0	0.5	0.5
0	0	0	0	0	0	0	0	0	0
1	1	1	2	1	1	2	1	1.25	0.433013
3	3	3	4	3	2	3	4	3.125	0.599479
1	1	1	1	1	3	1	1	1.25	0.661438
11	11	12	11	12	11	12	12	11.5	0.5
0	0	0	0	0	0	0	1	0.125	0.330719
1	1	1	1	1	1	1	1	1	0
1	2	1	1	1	1	1	2	1.25	0.433013
0	0	0	1	0	0	1	1	0.375	0.484123
1	0	0	1	1	0	1	0	0.5	0.5
1	0	0	0	0	0	0	0	0.125	0.330719
1	1	2	3	2	1	2	2	1.75	0.661438
0	1	0	0	0	0	0	1	0.25	0.433013
9	10	10	9	9	9	10	10	9.5	0.5
0	1	1	1	1	1	1	0	0.75	0.433013
1	0	1	1	0	0	0	0	0.375	0.484123
0	1	0	0	0	1	0	0	0.25	0.433013
1	1	1	1	0	1	1	1	0.875	0.330719
0	1	1	1	1	1	1	1	0.875	0.330719
1	1	1	1	1	1	1	1	1	0
5	5	6	6	5	6	6	5	5.5	0.5
1	1	1	1	1	1	1	1	1	0
0	0	0	1	0	0	0	0	0.125	0.330719
1	1	1	1	0	1	1	1	0.875	0.330719
1	1	1	1	1	1	1	1	1	0
0	1	1	1	1	0	1	0	0.625	0.484123
5	4	3	7	6	4	5	4	4.75	1.19896
0	1	0	1	0	0	0	0	0.25	0.433013
1	1	0	1	1	1	0	0	0.625	0.484123
1	1	1	1	1	1	0	1	0.875	0.330719
0	0	0	0	0	1	1	0	0.25	0.433013
0	0	0	0	0	0	1	0	0.125	0.330719
1	0	1	0	1	0	1	0	0.5	0.5
3	2	4	3	3	2	2	3	2.75	0.661438
0	0	0	0	0	0	0	0	0	0
0	0	0	0	0	0	0	0	0	0
0	0	0	0	0	0	1	0	0.125	0.330719
1	2	2	3	2	2	2	2	2	0.5
1	2	1	2	2	1	1	1	1.375	0.484123
1	1	1	2	1	1	1	1	1.125	0.330719
1	1	1	1	1	1	1	1	1	0
1	1	1	1	1	1	1	1	1	0
1	1	1	1	1	1	2	1	1.125	0.330719
3	3	3	3	4	2	3	2	2.875	0.599479
1	1	1	1	1	1	1	1	1	0
7	7	6	7	6	6	7	6	6.5	0.5
1	1	2	1	1	1	1	1	1.125	0.330719
0	0	0	1	0	0	0	0	0.125	0.330719
10	11	10	10	10	9	10	10	10	0.5
1	1	1	1	1	1	1	1	1	0
1	0	0	0	0	0	0	1	0.25	0.433013
1	0	1	0	0	0	0	0	0.25	0.433013
1	1	1	1	1	0	1	1	0.875	0.330719
3	3	3	3	3	3	3	2	2.875	0.330719
9	9	9	8	9	8	8	8	8.5	0.5
7	6	6	7	6	7	7	6	6.5	0.5
0	1	1	1	1	1	1	1	0.875	0.330719
1	0	1	1	1	1	0	0	0.625	0.484123
0	0	0	0	1	0	1	0	0.25	0.433013
3	2	2	2	2	3	3	3	2.5	0.5
1	1	0	1	1	1	1	1	0.875	0.330719
0	1	0	1	0	0	0	1	0.375	0.484123
4	3	3	3	4	2	3	3	3.125	0.599479
1	0	0	0	0	1	1	0	0.375	0.484123
3	4	2	5	4	3	3	4	3.5	0.866025
0	1	0	1	1	0	1	1	0.625	0.484123
2	2	2	2	1	2	2	3	2	0.5
0	0	0	0	1	0	1	1	0.375	0.484123
8	8	7	8	7	7	8	7	7.5	0.5
0	1	1	1	1	1	0	1	0.75	0.433013
7	7	6	7	6	6	7	6	6.5	0.5
1	2	1	1	1	1	1	2	1.25	0.433013
1	1	1	1	0	1	1	1	0.875	0.330719
1	1	1	1	1	1	1	1	1	0
1	1	1	1	0	0	1	1	0.75	0.433013
0	0	1	0	0	1	0	0	0.25	0.433013
1	1	1	1	1	0	1	1	0.875	0.330719
1	1	1	1	1	1	1	1	1	0
0	0	0	0	0	1	0	0	0.125	0.330719
0	0	0	0	0	0	0	0	0	0
1	1	1	0	1	1	1	1	0.875	0.330719
3	2	3	3	2	3	2	2	2.5	0.5
1	1	1	2	2	1	2	2	1.5	0.5
0	0	0	1	1	0	0	1	0.375	0.484123
0	1	1	1	1	0	1	0	0.625	0.484123
4	5	4	5	4	4	5	5	4.5	0.5
1	1	1	1	1	0	1	1	0.875	0.330719
1	1	0	0	0	1	1	1	0.625	0.484123
2	2	2	3	2	3	2	2	2.25	0.433013
0	0	0	0	0	0	0	0	0	0
1	1	1	1	0	1	0	1	0.75	0.433013
0	0	0	0	0	1	0	1	0.25	0.433013
6	6	6	6	7	6	5	6	6	0.5
0	0	1	1	1	1	1	1	0.75	0.433013
0	0	0	1	0	0	0	0	0.125	0.330719
1	1	2	1	1	1	1	1	1.125	0.330719
0	1	1	1	1	0	1	1	0.75	0.433013
2	1	1	1	1	1	1	1	1.125	0.330719
0	0	0	0	0	0	0	0	0	0
0	1	1	1	1	1	0	0	0.625	0.484123
0	0	0	1	0	0	1	1	0.375	0.484123
4	4	3	5	4	4	5	3	4	0.707107
1	1	1	2	1	1	1	1	1.125	0.330719
0	1	1	1	1	1	1	0	0.75	0.433013
8	8	9	9	8	9	8	9	8.5	0.5
1	1	1	1	1	1	1	1	1	0
1	1	2	2	2	2	1	2	1.625	0.484123
1	1	1	1	1	1	1	1	1	0
3	2	2	4	2	2	3	3	2.625	0.695971
2	2	3	3	2	2	2	3	2.375	0.484123
0	1	1	1	1	0	0	0	0.5	0.5
0	1	0	1	0	0	0	1	0.375	0.484123
5	4	5	5	5	5	5	6	5	0.5
3	2	2	3	3	2	3	3	2.625	0.484123
1	1	1	0	0	0	0	0	0.375	0.484123
3	1	2	2	1	2	2	1	1.75	0.661438
0	1	1	1	0	0	0	0	0.375	0.484123
0	0	1	0	1	0	0	0	0.25	0.433013
0	2	1	2	1	1	1	1	1.125	0.599479
1	1	0	0	0	0	0	0	0.25	0.433013
4	5	5	5	5	5	6	5	5	0.5
1	1	1	1	1	1	1	1	1	0
0	1	1	1	1	0	1	0	0.625	0.484123
7	8	7	8	7	8	8	7	7.5	0.5
5	5	5	6	4	5	5	5	5	0.5
1	2	1	1	1	1	1	1	1.125	0.330719
1	0	0	0	1	0	0	0	0.25	0.433013
1	2	2	2	1	1	1	1	1.375	0.484123
7	9	8	8	7	8	8	8	7.875	0.599479
6	6	6	6	5	6	5	7	5.875	0.599479
0	0	0	0	0	0	0	0	0	0
3	4	3	6	3	3	4	4	3.75	0.968246
1	1	1	1	1	1	1	1	1	0
13	13	12	14	13	13	13	12	12.875	0.599479
1	2	2	2	3	2	2	2	2	0.5
1	1	1	2	1	1	1	1	1.125	0.330719
1	1	1	1	1	1	1	1	1	0
0	2	0	0	0	1	1	0	0.5	0.707107
1	1	1	0	1	1	1	1	0.875	0.330719
2	2	1	2	2	1	1	0	1.375	0.695971
4	4	5	4	6	5	5	6	4.875	0.780625
0	1	0	0	0	0	0	1	0.25	0.433013
2	1	1	1	2	1	1	2	1.375	0.484123
1	0	1	1	1	0	1	1	0.75	0.433013
1	0	0	1	0	0	1	0	0.375	0.484123
1	2	3	3	2	2	3	3	2.375	0.695971
3	3	2	2	1	3	2	2	2.25	0.661438
0	1	1	1	0	1	1	1	0.75	0.433013
1	1	1	1	1	1	1	1	1	0
1	1	1	1	1	0	1	1	0.875	0.330719
0	1	1	1	1	1	1	0	0.75	0.433013
0	0	0	1	0	1	1	1	0.5	0.5
0	1	1	0	1	1	1	1	0.75	0.433013
2	1	1	2	2	1	2	1	1.5	0.5
1	1	1	0	1	0	1	0	0.625	0.484123
2	2	2	2	3	2	1	2	2	0.5
2	1	1	1	1	1	1	1	1.125	0.330719
8	8	9	8	7	8	8	7	7.875	0.599479
0	0	0	1	1	0	0	0	0.25	0.433013
1	0	1	1	1	1	1	0	0.75	0.433013
1	0	1	1	1	1	1	1	0.875	0.330719
1	1	1	1	0	1	0	1	0.75	0.433013
0	1	0	0	1	1	1	1	0.625	0.484123
1	1	1	1	1	1	1	2	1.125	0.330719
6	5	6	7	6	5	6	6	5.875	0.599479
1	1	1	1	1	1	1	1	1	0
6	5	4	6	5	5	5	5	5.125	0.599479
0	0	1	0	1	0	1	0	0.375	0.484123
2	1	1	1	1	1	1	2	1.25	0.433013
1	1	0	1	1	0	1	1	0.75	0.433013
1	1	1	1	1	0	1	1	0.875	0.330719
1	1	1	0	0	1	0	1	0.625	0.484123
2	2	3	3	3	2	2	3	2.5	0.5
8	8	9	9	9	9	9	10	8.875	0.599479
1	1	0	1	1	1	0	0	0.625	0.484123
1	0	1	0	0	0	1	1	0.5	0.5
0	1	1	1	1	1	1	1	0.875	0.330719
26	26	27	25	26	26	27	26	26.125	0.599479
0	1	1	0	1	1	1	1	0.75	0.433013
7	6	6	7	6	6	6	5	6.125	0.599479
0	0	1	1	0	0	0	0	0.25	0.433013
1	1	1	1	1	1	0	1	0.875	0.330719
0	1	1	1	1	1	1	0	0.75	0.433013
9	8	9	9	10	9	9	10	9.125	0.599479
1	1	1	1	1	1	1	1	1	0
1	1	1	1	1	1	1	1	1	0
1	1	2	2	2	1	2	3	1.75	0.661438
1	2	3	2	2	1	2	2	1.875	0.599479
1	1	0	1	0	0	0	1	0.5	0.5
2	3	3	2	2	2	2	3	2.375	0.484123
1	0	1	1	0	1	0	1	0.625	0.484123
0	0	1	1	0	0	1	1	0.5	0.5
0	0	0	1	0	0	1	0	0.25	0.433013
1	1	0	1	0	1	1	1	0.75	0.433013
0	0	1	0	0	0	1	0	0.25	0.433013
1	1	1	2	1	1	1	1	1.125	0.330719
2	2	2	4	2	1	2	2	2.125	0.780625
1	1	1	0	1	1	1	1	0.875	0.330719
0	0	0	1	0	0	1	1	0.375	0.484123
2	3	3	3	3	2	2	2	2.5	0.5
0	0	1	0	0	1	0	1	0.375	0.484123
1	1	2	2	1	1	2	1	1.375	0.484123
2	1	2	1	2	1	2	2	1.625	0.484123
0	0	0	0	0	0	0	0	0	0
7	8	8	8	9	8	8	7	7.875	0.599479
1	1	1	1	1	1	1	1	1	0
7	8	7	6	7	7	7	8	7.125	0.599479
6	7	6	5	6	6	6	5	5.875	0.599479
6	5	6	6	7	7	6	6	6.125	0.599479
2	2	1	2	1	1	1	1	1.375	0.484123
8	9	8	8	8	7	8	9	8.125	0.599479
1	2	2	2	2	2	2	2	1.875	0.330719
6	6	7	6	5	7	6	6	6.125	0.599479
7	6	6	6	7	5	6	6	6.125	0.599479
9	11	10	10	10	9	10	10	9.875	0.599479
5	6	5	5	4	5	5	6	5.125	0.599479
5	5	6	5	4	5	6	5	5.125	0.599479
8	7	6	7	8	7	7	7	7.125	0.599479
2	1	2	2	2	2	1	1	1.625	0.484123
8	7	8	7	8	8	8	9	7.875	0.599479
1	0	0	0	0	0	1	1	0.375	0.484123
5	6	6	7	5	6	6	6	5.875	0.599479
10	10	10	10	11	9	11	10	10.125	0.599479
7	8	8	8	7	9	8	8	7.875	0.599479
9	8	8	7	9	8	8	8	8.125	0.599479
9	9	10	10	10	11	10	10	9.875	0.599479
23	22	23	23	23	24	23	22	22.875	0.599479
7	6	5	6	6	6	6	7	6.125	0.599479
2	3	2	2	1	2	3	2	2.125	0.599479
6	5	5	5	6	5	5	4	5.125	0.599479
10	9	9	9	10	9	8	9	9.125	0.599479
7	6	6	7	6	5	6	6	6.125	0.599479
6	4	6	5	5	5	5	5	5.125	0.599479
13	12	13	14	14	13	13	13	13.125	0.599479
5	5	6	4	5	6	5	5	5.125	0.599479
7	7	5	6	6	6	6	6	6.125	0.599479
4	2	5	7	4	1	3	7	4.125	2.02716
12	11	12	13	12	12	12	13	12.125	0.599479
1	3	2	2	1	3	2	2	2	0.707107
17	17	18	17	18	17	16	17	17.125	0.599479
6	5	6	6	7	6	7	6	6.125	0.599479
12	10	11	11	11	11	11	12	11.125	0.599479
4	4	4	4	4	5	4	4	4.125	0.330719
1	1	2	1	2	1	2	1	1.375	0.484123
6	7	7	8	6	7	7	7	6.875	0.599479
13	13	13	13	14	13	12	12	12.875	0.599479
7	5	5	6	6	6	6	6	5.875	0.599479
6	6	7	6	7	5	6	6	6.125	0.599479
11	12	12	12	12	13	12	13	12.125	0.599479
6	6	7	6	5	6	6	7	6.125	0.599479
1	2	2	3	1	2	2	2	1.875	0.599479
16	16	16	16	15	15	16	17	15.875	0.599479
7	6	5	6	7	6	6	6	6.125	0.599479
14	13	13	15	14	14	14	14	13.875	0.599479
0	0	0	0	0	0	0	0	0	0
6	7	7	7	7	8	8	7	7.125	0.599479
1	0	1	1	1	0	1	1	0.75	0.433013
6	6	6	5	7	6	5	6	5.875	0.599479
36	36	36	36	36	35	37	37	36.125	0.599479
6	7	7	8	7	7	6	7	6.875	0.599479
11	10	9	10	11	10	10	10	10.125	0.599479
14	13	14	14	14	14	15	13	13.875	0.599479
9	8	7	8	8	9	8	8	8.125	0.599479
0	0	0	0	0	0	0	0	0	0
2	4	3	1	2	3	2	1	2.25	0.968246
8	9	9	10	9	10	9	9	9.125	0.599479
9	10	8	9	9	9	9	8	8.875	0.599479
20	20	20	21	21	20	20	19	20.125	0.599479
8	7	6	7	7	6	7	7	6.875	0.599479
1	2	2	2	2	2	2	2	1.875	0.330719
0	1	1	1	1	1	1	1	0.875	0.330719
6	6	6	7	6	7	5	6	6.125	0.599479
2	2	2	2	2	2	2	2	2	0
12	12	11	11	12	12	12	13	11.875	0.599479
17	17	17	18	17	17	16	18	17.125	0.599479
1	2	2	2	1	2	2	2	1.75	0.433013
7	8	8	8	7	8	8	9	7.875	0.599479
6	7	7	8	7	7	7	6	6.875	0.599479
27	28	27	28	28	29	28	28	27.875	0.599479
9	10	10	10	10	11	9	10	9.875	0.599479
7	7	8	8	7	6	7	7	7.125	0.599479
20	20	20	21	20	20	21	19	20.125	0.599479
3	4	3	3	3	3	3	3	3.125	0.330719
9	9	9	10	8	9	9	10	9.125	0.599479
7	7	7	6	8	7	7	6	6.875	0.599479
6	6	7	5	6	6	6	7	6.125	0.599479
3	4	3	3	4	4	3	2	3.25	0.661438
9	9	10	8	9	9	8	9	8.875	0.599479
9	9	9	9	10	9	8	8	8.875	0.599479
9	9	10	10	8	9	9	9	9.125	0.599479
12	12	13	11	12	13	12	12	12.125	0.599479
0	0	0	1	0	0	0	0	0.125	0.330719
9	8	7	7	8	8	8	8	7.875	0.599479
7	6	5	7	6	6	6	6	6.125	0.599479
17	17	18	18	17	17	17	16	17.125	0.599479
8	7	8	8	9	8	8	7	7.875	0.599479
2	2	2	2	1	2	2	2	1.875	0.330719
5	5	5	4	5	4	5	5	4.75	0.433013
9	10	10	10	9	10	10	11	9.875	0.599479
0	0	0	0	0	0	1	0	0.125	0.330719
1	1	1	1	1	1	1	0	0.875	0.330719
5	5	6	5	5	5	6	4	5.125	0.599479
6	4	5	5	5	5	6	5	5.125	0.599479
6	6	6	6	6	7	5	7	6.125	0.599479
1	1	1	1	1	1	1	1	1	0
8	9	9	7	8	8	8	8	8.125	0.599479
1	1	1	2	1	1	1	2	1.25	0.433013
1	1	1	1	2	0	0	1	0.875	0.599479
8	8	8	9	7	8	7	8	7.875	0.599479
7	7	7	7	8	6	8	7	7.125	0.599479
5	5	5	6	5	6	5	4	5.125	0.599479
0	1	1	0	0	0	1	0	0.375	0.484123
5	5	4	4	5	3	4	4	4.25	0.661438
6	6	6	7	6	7	6	5	6.125	0.599479
0	3	2	1	0	3	2	1	1.5	1.11803
8	6	8	7	7	7	7	7	7.125	0.599479
14	14	13	13	13	13	12	13	13.125	0.599479
8	8	8	9	7	8	8	9	8.125	0.599479
6	5	5	5	5	6	4	5	5.125	0.599479
2	2	2	2	1	2	2	2	1.875	0.330719
2	3	2	3	3	2	2	2	2.375	0.484123
5	6	6	5	4	5	5	5	5.125	0.599479
1	1	1	1	1	1	1	1	1	0
8	8	8	8	8	7	9	9	8.125	0.599479
7	8	7	7	8	7	7	6	7.125	0.599479
1	1	1	1	1	0	1	0	0.75	0.433013
0	1	0	0	1	0	1	0	0.375	0.484123
0	1	1	0	0	1	1	0	0.5	0.5
1	1	1	2	1	1	2	1	1.25	0.433013
14	13	14	13	12	13	13	13	13.125	0.599479
6	7	8	7	7	7	7	8	7.125	0.599479
6	7	8	7	7	7	7	8	7.125	0.599479
7	8	8	7	9	7	8	8	7.75	0.661438
4	4	4	4	3	4	3	2	3.5	0.707107
4	4	3	4	5	4	3	4	3.875	0.599479
5	6	6	4	5	5	6	5	5.25	0.661438
6	5	6	5	6	4	5	5	5.25	0.661438
1	1	1	1	1	1	1	1	1	0
2	3	3	1	3	3	2	2	2.375	0.695971
4	6	5	6	5	5	6	5	5.25	0.661438
4	5	5	6	6	5	5	6	5.25	0.661438
19	18	19	18	18	19	18	17	18.25	0.661438
2	3	3	2	2	2	2	1	2.125	0.599479
18	16	16	17	16	17	17	17	16.75	0.661438
5	6	5	5	4	6	6	5	5.25	0.661438
7	6	7	6	7	6	6	5	6.25	0.661438
9	7	7	7	7	7	7	7	7.25	0.661438
5	5	6	6	5	4	5	6	5.25	0.661438
1	1	1	1	2	1	1	1	1.125	0.330719
10	10	10	9	11	10	9	9	9.75	0.661438
1	1	1	0	0	1	1	0	0.625	0.484123
9	9	8	7	9	8	8	8	8.25	0.661438
5	6	6	6	7	5	5	6	5.75	0.661438
0	1	0	1	1	0	0	0	0.375	0.484123
3	0	1	1	3	1	1	1	1.375	0.992157
5	6	5	5	4	5	6	6	5.25	0.661438
28	29	29	29	30	29	30	30	29.25	0.661438
5	6	6	7	6	7	6	7	6.25	0.661438
8	10	9	10	9	9	9	10	9.25	0.661438
9	11	11	10	10	10	10	11	10.25	0.661438
1	1	1	0	1	0	1	1	0.75	0.433013
13	14	15	14	14	13	14	13	13.75	0.661438
5	7	6	5	6	6	5	6	5.75	0.661438
28	27	27	27	28	28	27	26	27.25	0.661438
1	1	1	1	1	0	1	1	0.875	0.330719
13	13	13	12	12	13	12	14	12.75	0.661438
9	9	10	10	8	9	10	9	9.25	0.661438
5	5	4	4	6	5	4	3	4.5	0.866025
1	1	1	1	1	1	1	1	1	0
9	8	9	9	10	9	10	10	9.25	0.661438
6	7	7	6	6	6	5	7	6.25	0.661438
1	1	0	1	1	1	1	1	0.875	0.330719
9	10	10	11	10	10	11	11	10.25	0.661438
1	2	2	2	2	2	2	2	1.875	0.330719
1	1	1	1	1	1	1	1	1	0
3	2	2	1	4	3	2	2	2.375	0.856957
14	16	15	15	15	16	16	15	15.25	0.661438
8	8	8	9	9	7	8	9	8.25	0.661438
1	0	1	1	1	1	1	0	0.75	0.433013
8	6	8	7	7	7	7	8	7.25	0.661438
14	14	12	13	13	13	13	14	13.25	0.661438
14	15	15	14	15	14	15	16	14.75	0.661438
0	1	1	1	0	1	1	1	0.75	0.433013
1	1	1	1	1	1	1	1	1	0
3	2	3	3	3	3	3	3	2.875	0.330719
4	5	6	6	5	5	5	6	5.25	0.661438
8	9	10	9	10	9	9	10	9.25	0.661438
1	1	2	2	1	1	1	1	1.25	0.433013
9	8	8	8	9	7	8	9	8.25	0.661438
1	2	2	2	2	1	2	1	1.625	0.484123
6	7	6	6	7	8	7	7	6.75	0.661438
21	20	21	22	22	22	21	21	21.25	0.661438
8	7	7	7	8	8	7	6	7.25	0.661438
1	0	1	2	1	1	1	1	1	0.5
13	13	14	13	12	13	12	12	12.75	0.661438
19	17	17	17	18	18	18	18	17.75	0.661438
3	1	2	2	2	2	2	2	2	0.5
1	1	1	1	1	2	1	1	1.125	0.330719
4	5	5	5	4	5	5	5	4.75	0.433013
2	2	2	3	3	2	2	2	2.25	0.433013
0	0	1	1	0	0	1	1	0.5	0.5
1	1	1	1	1	1	1	1	1	0
1	1	1	1	0	1	1	0	0.75	0.433013
1	1	1	1	0	1	1	0	0.75	0.433013
13	13	12	12	12	12	11	13	12.25	0.661438
1	1	1	2	1	1	1	2	1.25	0.433013
29	30	30	29	30	30	29	31	29.75	0.661438
1	4	5	3	2	5	4	3	3.375	1.31696
7	7	7	8	6	6	6	7	6.75	0.661438
1	1	1	1	1	1	1	2	1.125	0.330719
17	17	19	18	18	18	17	18	17.75	0.661438
0	0	0	1	1	0	0	1	0.375	0.484123
6	5	5	7	6	5	6	6	5.75	0.661438
4	3	3	3	3	4	2	3	3.125	0.599479
21	21	22	21	21	22	20	22	21.25	0.661438
13	12	14	12	13	12	13	13	12.75	0.661438
12	10	10	11	11	10	11	11	10.75	0.661438
6	6	6	5	4	5	5	5	5.25	0.661438
5	6	5	6	4	5	6	5	5.25	0.661438
10	10	11	11	10	11	11	12	10.75	0.661438
2	1	2	3	2	2	2	2	2	0.5
1	1	1	1	1	1	2	1	1.125	0.330719
0	1	1	1	1	0	1	1	0.75	0.433013
0	1	1	1	1	1	1	1	0.875	0.330719
1	2	2	1	2	2	2	2	1.75	0.433013
14	13	13	12	14	13	14	13	13.25	0.661438
6	7	7	7	8	8	7	8	7.25	0.661438
0	0	0	1	0	1	1	0	0.375	0.484123
2	2	3	3	2	2	3	2	2.375	0.484123
2	2	2	3	2	2	3	2	2.25	0.433013
3	3	3	4	4	3	5	4	3.625	0.695971
5	4	2	4	4	4	3	3	3.625	0.856957
12	13	13	12	12	13	12	11	12.25	0.661438
1	0	1	1	1	0	0	1	0.625	0.484123
3	4	5	5	4	3	5	5	4.25	0.829156
6	6	7	7	7	6	7	8	6.75	0.661438
6	6	6	8	7	7	7	7	6.75	0.661438
15	14	13	14	14	13	13	14	13.75	0.661438
7	6	7	5	7	6	6	6	6.25	0.661438
12	13	13	13	12	12	14	13	12.75	0.661438
1	1	1	1	0	1	1	1	0.875	0.330719
6	6	5	6	5	7	6	5	5.75	0.661438
20	20	20	19	21	21	21	20	20.25	0.661438
10	9	10	9	11	9	10	10	9.75	0.661438
10	9	9	9	8	10	10	9	9.25	0.661438
9	8	7	8	8	8	9	9	8.25	0.661438
10	10	11	11	11	10	11	12	10.75	0.661438
6	6	5	5	6	7	6	5	5.75	0.661438
8	9	9	9	7	8	8	8	8.25	0.661438
6	5	5	5	6	6	4	5	5.25	0.661438
4	5	5	5	6	6	6	5	5.25	0.661438
7	7	7	8	6	8	7	8	7.25	0.661438
21	20	21	22	21	21	20	20	20.75	0.661438
5	5	6	6	4	5	6	5	5.25	0.661438
13	11	12	12	13	13	12	12	12.25	0.661438
24	24	24	23	25	23	24	23	23.75	0.661438
13	13	12	14	12	13	13	12	12.75	0.661438
4	5	6	5	5	5	6	6	5.25	0.661438
25	25	25	26	25	26	24	26	25.25	0.661438
18	17	18	18	19	17	17	18	17.75	0.661438
13	13	13	12	14	14	14	13	13.25	0.661438
6	7	7	8	6	7	7	6	6.75	0.661438
11	10	10	9	10	9	10	9	9.75	0.661438
9	8	9	10	10	9	10	9	9.25	0.661438
1	0	1	1	1	1	0	0	0.625	0.484123
17	16	16	16	15	16	15	15	15.75	0.661438
12	13	13	11	12	13	12	12	12.25	0.661438
7	8	7	7	8	6	7	8	7.25	0.661438
1	1	0	1	0	1	1	1	0.75	0.433013
3	2	2	3	3	2	2	2	2.375	0.484123
8	6	7	7	7	8	8	7	7.25	0.661438
7	5	5	5	5	5	5	5	5.25	0.661438
20	19	19	20	19	21	20	20	19.75	0.661438
9	9	9	10	10	8	9	10	9.25	0.661438
8	8	7	6	7	8	7	7	7.25	0.661438
6	5	6	7	6	7	7	6	6.25	0.661438
12	13	11	12	11	12	12	11	11.75	0.661438
4	6	5	5	6	6	5	5	5.25	0.661438
43	42	43	42	41	43	42	42	42.25	0.661438
6	5	7	5	6	6	5	6	5.75	0.661438
11	9	10	11	10	10	10	11	10.25	0.661438
12	11	13	11	12	12	12	11	11.75	0.661438
14	14	13	15	14	13	13	14	13.75	0.661438
1	1	1	1	1	1	1	1	1	0
1	3	2	2	0	3	2	1	1.75	0.968246
7	6	6	5	5	6	6	5	5.75	0.661438
8	7	6	6	7	6	7	7	6.75	0.661438
15	14	13	13	14	13	14	14	13.75	0.661438
16	16	17	17	17	17	16	18	16.75	0.661438
8	8	7	6	7	8	7	7	7.25	0.661438
9	9	11	9	9	9	9	9	9.25	0.661438
5	5	5	5	5	5	5	7	5.25	0.661438
6	7	7	6	7	6	8	7	6.75	0.661438
1	1	1	0	1	0	0	0	0.5	0.5
0	1	0	0	0	0	0	1	0.25	0.433013
2	2	2	2	2	3	3	3	2.375	0.484123
9	10	10	9	10	10	11	9	9.75	0.661438
13	14	14	12	13	14	13	13	13.25	0.661438
8	9	9	9	10	9	10	10	9.25	0.661438
5	5	6	6	6	5	4	5	5.25	0.661438
17	17	17	18	18	18	19	18	17.75	0.661438
7	6	7	6	6	7	8	7	6.75	0.661438
8	7	7	8	6	7	7	8	7.25	0.661438
5	6	7	5	5	6	6	6	5.75	0.661438
12	11	12	12	11	12	13	11	11.75	0.661438
1	1	1	1	1	1	0	1	0.875	0.330719
0	1	0	0	0	0	0	0	0.125	0.330719
6	5	6	5	5	4	5	6	5.25	0.661438
6	3	4	4	4	3	4	3	3.875	0.927025
7	8	8	9	9	8	8	9	8.25	0.661438
5	6	5	6	6	6	7	5	5.75	0.661438
8	9	7	9	8	8	8	9	8.25	0.661438
5	6	6	5	5	7	6	6	5.75	0.661438
7	8	9	7	8	8	7	8	7.75	0.661438
8	7	6	7	6	7	6	7	6.75	0.661438
1	1	2	1	1	1	1	1	1.125	0.330719
0	1	0	0	1	0	1	1	0.5	0.5
1	1	1	0	2	1	1	2	1.125	0.599479
1	1	1	1	0	1	1	1	0.875	0.330719
18	17	17	17	16	16	17	16	16.75	0.661438
0	0	0	1	0	0	1	0	0.25	0.433013
2	2	3	4	2	2	3	3	2.625	0.695971
1	1	1	1	1	1	1	1	1	0
1	1	1	2	1	1	1	1	1.125	0.330719
1	2	1	2	1	2	1	2	1.5	0.5
0	1	0	1	0	0	0	1	0.375	0.484123
0	1	1	1	1	0	1	1	0.75	0.433013
0	0	1	1	1	1	1	1	0.75	0.433013
1	2	1	2	1	1	1	1	1.25	0.433013
0	1	1	0	0	0	0	0	0.25	0.433013
2	2	2	2	2	2	2	2	2	0
0	0	0	1	0	0	0	0	0.125	0.330719
3	4	3	5	3	4	4	3	3.625	0.695971
0	0	0	1	1	0	0	0	0.25	0.433013
0	1	1	0	1	0	1	1	0.625	0.484123
0	0	0	0	0	0	1	0	0.125	0.330719
1	1	1	1	1	0	0	1	0.75	0.433013
4	5	4	4	4	5	5	4	4.375	0.484123
1	1	1	1	0	1	1	1	0.875	0.330719
0	0	0	0	0	0	1	1	0.25	0.433013
0	0	1	0	1	0	1	0	0.375	0.484123
2	4	3	4	3	4	3	3	3.25	0.661438
0	1	1	1	0	1	1	1	0.75	0.433013
1	1	0	1	0	0	1	1	0.625	0.484123
3	3	3	3	4	3	3	3	3.125	0.330719
1	1	1	1	1	1	1	1	1	0
2	3	3	3	3	3	4	3	3	0.5
1	1	2	1	1	1	1	1	1.125	0.330719
2	1	1	2	2	1	1	2	1.5	0.5
1	1	0	1	1	1	1	0	0.75	0.433013
1	1	1	1	1	0	1	0	0.75	0.433013
0	0	1	1	0	1	0	0	0.375	0.484123
0	0	0	0	0	1	0	1	0.25	0.433013
4	4	4	4	3	4	3	4	3.75	0.433013
0	1	1	1	0	0	0	0	0.375	0.484123
1	1	0	1	1	1	1	1	0.875	0.330719
1	0	1	1	1	0	1	0	0.625	0.484123
1	0	0	1	1	1	1	1	0.75	0.433013
1	1	1	1	1	1	1	1	1	0
1	1	0	0	0	0	0	0	0.25	0.433013
1	1	1	1	1	1	1	1	1	0
2	2	1	2	2	2	2	2	1.875	0.330719
0	1	0	0	0	0	0	0	0.125	0.330719
2	2	2	1	2	2	2	1	1.75	0.433013
0	0	0	0	0	0	0	0	0	0
0	0	0	1	1	0	1	0	0.375	0.484123
0	0	0	0	0	0	0	0	0	0
1	0	1	0	1	1	1	1	0.75	0.433013
1	1	1	2	2	1	2	2	1.5	0.5
1	0	0	1	0	0	0	0	0.25	0.433013
2	1	3	2	2	1	1	2	1.75	0.661438
0	0	0	0	0	0	0	0	0	0
1	1	1	1	1	1	1	0	0.875	0.330719
1	1	1	1	1	1	0	1	0.875	0.330719
0	0	0	0	0	0	1	0	0.125	0.330719
1	1	0	0	1	0	1	0	0.5	0.5
3	4	3	4	4	3	3	4	3.5	0.5
0	0	0	1	0	0	0	1	0.25	0.433013
0	0	0	1	0	0	0	0	0.125	0.330719
1	0	0	0	0	0	1	0	0.25	0.433013
1	1	1	1	1	1	1	1	1	0
4	2	3	2	3	2	3	2	2.625	0.695971
0	1	0	1	0	1	0	1	0.5	0.5
1	1	1	1	1	0	1	1	0.875	0.330719
0	0	1	0	0	0	0	1	0.25	0.433013
0	0	1	1	0	0	1	1	0.5	0.5
0	0	0	0	0	0	0	0	0	0
4	6	6	6	5	5	5	6	5.375	0.695971
1	1	1	1	1	1	1	1	1	0
2	2	2	3	2	2	2	2	2.125	0.330719
6	6	7	7	6	6	7	8	6.625	0.695971
1	1	1	2	1	1	1	1	1.125	0.330719
1	0	1	1	0	0	1	1	0.625	0.484123
1	0	0	1	0	0	0	0	0.25	0.433013
2	2	3	3	2	2	2	2	2.25	0.433013
2	3	2	2	2	3	2	2	2.25	0.433013
0	0	0	1	1	0	1	1	0.5	0.5
2	3	2	2	2	3	2	2	2.25	0.433013
0	0	1	0	1	0	1	1	0.5	0.5
1	1	0	1	1	1	1	1	0.875	0.330719
3	2	2	2	3	2	2	2	2.25	0.433013
1	0	1	1	1	2	1	1	1	0.5
0	0	0	0	1	0	1	1	0.375	0.484123
1	0	1	1	0	0	1	0	0.5	0.5
2	1	1	1	1	0	1	1	1	0.5
1	0	1	1	1	0	1	1	0.75	0.433013
0	1	0	1	0	1	1	1	0.625	0.484123
3	2	3	3	3	2	2	4	2.75	0.661438
4	5	5	3	5	4	4	6	4.5	0.866025
4	4	3	2	4	5	3	4	3.625	0.856957
1	2	1	2	1	1	1	1	1.25	0.433013
6	6	6	5	6	6	6	4	5.625	0.695971
6	4	4	5	6	3	3	3	4.25	1.19896
0	0	0	1	0	0	0	0	0.125	0.330719
0	0	0	1	0	0	1	0	0.25	0.433013
1	1	1	1	1	1	1	1	1	0
1	1	1	1	1	1	1	1	1	0
2	2	2	2	1	2	1	1	1.625	0.484123
1	1	0	1	1	1	1	1	0.875	0.330719
0	0	0	1	1	0	1	0	0.375	0.484123
1	1	0	1	1	1	0	1	0.75	0.433013
1	0	1	1	1	1	1	1	0.875	0.330719
9	7	8	9	9	9	9	9	8.625	0.695971
0	1	0	0	1	0	0	0	0.25	0.433013
1	1	1	1	1	1	1	1	1	0
0	0	0	0	1	1	0	0	0.25	0.433013
0	1	1	1	1	1	1	1	0.875	0.330719
1	1	1	2	2	1	1	2	1.375	0.484123
0	0	0	1	0	0	0	0	0.125	0.330719
1	1	1	1	1	1	1	1	1	0
1	1	1	2	2	1	2	2	1.5	0.5
1	1	1	1	1	1	1	1	1	0
1	1	0	1	0	0	0	0	0.375	0.484123
0	1	0	0	0	1	0	0	0.25	0.433013
0	0	0	0	0	0	1	1	0.25	0.433013
0	1	0	0	1	0	0	1	0.375	0.484123
1	1	0	0	1	1	0	0	0.5	0.5
1	2	2	2	1	2	2	2	1.75	0.433013
1	0	0	0	0	1	1	1	0.5	0.5
0	1	1	1	1	1	1	0	0.75	0.433013
1	1	1	2	1	1	1	2	1.25	0.433013
1	1	1	2	1	1	1	1	1.125	0.330719
0	0	0	0	0	0	0	0	0	0
1	0	1	1	1	1	1	1	0.875	0.330719
0	0	1	1	1	1	1	1	0.75	0.433013
1	0	0	1	1	0	1	1	0.625	0.484123
1	1	1	1	1	1	1	1	1	0
1	1	2	2	1	1	2	2	1.5	0.5
1	1	2	1	2	1	1	1	1.25	0.433013
1	1	0	1	0	0	0	0	0.375	0.484123
1	1	1	1	1	1	1	1	1	0
0	1	1	0	0	0	1	0	0.375	0.484123
2	1	2	2	2	1	1	2	1.625	0.484123
1	1	0	1	1	1	0	0	0.625	0.484123
0	0	1	1	1	0	0	1	0.5	0.5
1	1	1	1	1	1	1	1	1	0
0	1	0	1	1	1	0	0	0.5	0.5
0	0	0	0	0	0	0	0	0	0
1	1	1	1	1	1	1	1	1	0
1	1	0	0	0	0	1	1	0.5	0.5
1	0	0	1	1	0	1	0	0.5	0.5
3	2	2	2	3	2	2	2	2.25	0.433013
9	10	11	10	11	11	11	10	10.375	0.695971
6	7	6	8	6	6	6	6	6.375	0.695971
4	5	5	5	5	5	5	5	4.875	0.330719
1	1	2	2	1	1	1	2	1.375	0.484123
1	1	1	1	1	0	0	1	0.75	0.433013
2	1	2	1	2	2	1	2	1.625	0.484123
0	0	0	1	0	0	1	1	0.375	0.484123
1	1	1	1	1	1	0	1	0.875	0.330719
0	1	0	0	0	1	0	0	0.25	0.433013
1	1	2	2	1	1	1	2	1.375	0.484123
0	0	0	0	0	0	0	0	0	0
0	0	0	0	0	0	0	0	0	0
0	1	1	1	0	1	0	0	0.5	0.5
11	11	12	13	12	11	11	12	11.625	0.695971
0	0	0	0	0	0	0	0	0	0
2	2	2	2	1	2	2	1	1.75	0.433013
0	0	0	0	0	0	0	0	0	0
0	0	1	0	0	1	0	0	0.25	0.433013
0	0	0	0	1	1	1	0	0.375	0.484123
2	2	2	3	1	3	3	3	2.375	0.695971
2	4	4	3	3	4	3	4	3.375	0.695971
0	1	0	1	0	1	1	1	0.625	0.484123
1	2	2	1	2	2	1	2	1.625	0.484123
5	5	4	5	4	4	4	4	4.375	0.484123
0	0	0	0	0	0	0	0	0	0
1	2	1	1	1	1	1	1	1.125	0.330719
0	0	0	0	1	0	0	0	0.125	0.330719
7	8	8	8	9	9	9	9	8.375	0.695971
2	1	1	2	1	3	1	1	1.5	0.707107
1	1	1	0	1	0	1	0	0.625	0.484123
1	1	1	1	1	1	1	1	1	0
3	1	2	2	2	1	1	1	1.625	0.695971
1	1	0	0	0	1	0	1	0.5	0.5
2	2	2	3	2	2	2	2	2.125	0.330719
1	1	1	0	2	1	1	2	1.125	0.599479
0	1	1	0	0	0	0	1	0.375	0.484123
1	0	0	1	1	0	0	0	0.375	0.484123
1	1	1	1	0	1	1	1	0.875	0.330719
0	0	0	0	0	1	0	0	0.125	0.330719
0	0	0	1	0	0	0	1	0.25	0.433013
0	0	1	1	1	0	0	0	0.375	0.484123
0	0	1	1	0	0	1	0	0.375	0.484123
8	8	6	8	8	7	7	7	7.375	0.695971
1	1	0	1	1	0	1	1	0.75	0.433013
0	0	1	1	0	1	1	1	0.625	0.484123
1	1	1	1	1	0	2	0	0.875	0.599479
0	1	1	1	1	0	1	1	0.75	0.433013
1	0	0	0	0	1	0	0	0.25	0.433013
1	0	1	0	1	1	1	1	0.75	0.433013
0	0	1	1	0	0	0	0	0.25	0.433013
2	1	2	1	1	1	1	2	1.375	0.484123
0	0	0	0	0	1	1	0	0.25	0.433013
0	2	1	1	1	2	1	1	1.125	0.599479
0	0	1	1	1	1	0	0	0.5	0.5
10	10	10	9	10	8	9	9	9.375	0.695971
0	1	0	0	0	0	0	0	0.125	0.330719
6	5	5	6	7	5	5	6	5.625	0.695971
1	1	1	1	1	1	1	1	1	0
12	14	14	14	14	14	13	14	13.625	0.695971
1	0	0	1	1	0	1	1	0.625	0.484123
1	1	1	1	1	0	1	1	0.875	0.330719
11	12	13	13	12	13	13	12	12.375	0.695971
0	0	1	1	0	0	0	0	0.25	0.433013
1	1	1	1	1	1	1	1	1	0
5	4	4	5	7	4	5	4	4.75	0.968246
1	0	0	1	1	1	0	1	0.625	0.484123
2	2	2	2	2	4	3	2	2.375	0.695971
0	0	0	0	0	1	0	0	0.125	0.330719
0	1	1	1	0	0	1	0	0.5	0.5
4	3	3	4	3	3	3	4	3.375	0.484123
1	1	1	0	0	0	1	0	0.5	0.5
0	0	1	1	0	1	0	1	0.5	0.5
0	1	0	0	0	0	0	1	0.25	0.433013
1	1	1	1	1	1	1	1	1	0
8	9	9	9	7	8	8	9	8.375	0.695971
6	5	5	5	7	5	6	6	5.625	0.695971
5	4	5	6	4	3	5	5	4.625	0.856957
1	2	1	1	1	1	1	1	1.125	0.330719
2	0	0	1	1	1	1	0	0.75	0.661438
0	0	1	1	0	0	0	0	0.25	0.433013
4	3	3	3	6	4	3	4	3.75	0.968246
0	0	0	1	1	0	1	1	0.5	0.5
0	0	0	0	1	0	0	0	0.125	0.330719
2	2	2	2	2	2	1	2	1.875	0.330719
1	1	1	0	1	1	1	1	0.875	0.330719
2	1	1	1	2	2	1	2	1.5	0.5
0	1	0	1	1	1	1	1	0.75	0.433013
2	2	1	2	2	2	1	2	1.75	0.433013
3	4	3	4	3	3	3	3	3.25	0.433013
1	1	2	1	1	1	2	2	1.375	0.484123
1	1	1	0	0	1	1	1	0.75	0.433013
6	4	5	6	5	5	6	6	5.375	0.695971
2	1	2	2	3	2	2	1	1.875	0.599479
1	1	1	0	1	0	1	1	0.75	0.433013
1	1	1	1	1	1	2	1	1.125	0.330719
2	2	1	3	2	1	1	1	1.625	0.695971
2	2	2	2	2	3	2	2	2.125	0.330719
2	2	2	2	1	1	2	2	1.75	0.433013
0	0	0	0	0	0	0	0	0	0
1	0	1	1	1	0	1	0	0.625	0.484123
1	0	0	0	1	0	1	1	0.5	0.5
1	1	1	1	1	1	1	1	1	0
1	1	0	0	1	0	0	1	0.5	0.5
2	2	1	2	1	2	2	2	1.75	0.433013
1	1	1	1	1	1	1	2	1.125	0.330719
0	0	0	0	1	0	0	0	0.125	0.330719
1	2	1	1	1	1	1	1	1.125	0.330719
3	2	2	3	2	1	2	2	2.125	0.599479
6	6	6	6	8	6	6	7	6.375	0.695971
1	0	1	1	1	1	1	0	0.75	0.433013
1	1	0	1	1	0	1	1	0.75	0.433013
1	0	1	0	1	1	0	1	0.625	0.484123
0	1	1	1	0	0	0	0	0.375	0.484123
1	1	2	2	1	1	1	2	1.375	0.484123
1	1	1	1	1	0	0	1	0.75	0.433013
2	1	1	2	2	2	2	2	1.75	0.433013
1	1	1	1	1	1	1	1	1	0
6	5	5	4	5	4	5	4	4.75	0.661438
1	1	1	1	1	1	1	0	0.875	0.330719
2	2	3	2	2	1	2	2	2	0.5
0	1	1	1	0	1	1	1	0.75	0.433013
1	1	1	1	1	1	1	1	1	0
0	1	1	0	0	1	0	0	0.375	0.484123
5	4	4	7	5	4	4	4	4.625	0.992157
0	2	1	2	1	2	2	1	1.375	0.695971
1	0	6	7	2	0	15	0	3.875	4.93552
1	1	1	1	1	2	1	2	1.25	0.433013
1	1	1	1	1	1	1	2	1.125	0.330719
0	0	0	0	0	0	0	0	0	0
1	1	0	1	0	1	0	1	0.625	0.484123
0	0	2	0	0	3	3	2	1.25	1.29904
0	0	0	0	0	0	0	0	0	0
0	1	1	1	1	1	0	1	0.75	0.433013
0	0	1	1	0	0	0	0	0.25	0.433013
1	1	1	1	1	1	0	1	0.875	0.330719
1	1	1	1	1	1	1	1	1	0
0	0	1	0	0	1	1	1	0.5	0.5
1	1	1	1	1	1	1	1	1	0
1	1	1	1	1	0	1	0	0.75	0.433013
0	0	0	0	0	0	0	0	0	0
0	0	0	0	1	0	0	0	0.125	0.330719
10	9	9	10	11	9	9	10	9.625	0.695971
0	0	1	0	0	1	1	0	0.375	0.484123
1	1	1	0	1	0	0	1	0.625	0.484123
0	0	0	0	1	0	1	1	0.375	0.484123
0	0	0	0	0	0	0	1	0.125	0.330719
2	1	1	1	1	1	1	1	1.125	0.330719
0	0	0	0	0	0	0	0	0	0
0	0	1	1	1	0	0	0	0.375	0.484123
0	0	0	0	0	0	0	1	0.125	0.330719
1	1	1	1	1	1	2	1	1.125	0.330719
2	1	2	3	2	2	3	2	2.125	0.599479
1	1	1	0	1	1	1	1	0.875	0.330719
1	1	1	1	0	1	1	1	0.875	0.330719
1	1	1	1	1	1	1	1	1	0
10	9	9	9	9	11	9	9	9.375	0.695971
14	12	13	13	14	14	13	14	13.375	0.695971
2	2	3	2	2	2	3	3	2.375	0.484123
1	0	0	0	0	1	1	0	0.375	0.484123
1	1	1	1	1	1	0	1	0.875	0.330719
1	1	1	2	1	2	1	1	1.25	0.433013
1	2	1	2	2	2	2	1	1.625	0.484123
1	1	1	1	1	0	1	1	0.875	0.330719
0	0	0	0	0	1	0	1	0.25	0.433013
2	1	1	2	2	1	2	1	1.5	0.5
1	1	1	1	2	1	1	1	1.125	0.330719
1	1	0	0	1	0	1	0	0.5	0.5
0	1	1	1	1	1	1	1	0.875	0.330719
15	14	14	15	15	14	15	13	14.375	0.695971
9	9	9	7	8	9	9	9	8.625	0.695971
1	0	1	1	1	1	1	1	0.875	0.330719
1	1	0	1	0	1	0	0	0.5	0.5
1	1	1	1	0	1	1	1	0.875	0.330719
0	0	0	0	0	0	0	0	0	0
22	21	23	21	21	22	22	21	21.625	0.695971
1	1	0	1	0	0	1	0	0.5	0.5
1	1	1	2	1	1	1	1	1.125	0.330719
9	9	9	10	9	10	11	10	9.625	0.695971
1	1	2	2	1	1	2	2	1.5	0.5
0	0	1	1	0	0	1	1	0.5	0.5
1	1	1	1	1	1	1	1	1	0
0	1	1	0	0	1	1	0	0.5	0.5
1	0	0	0	0	0	0	1	0.25	0.433013
1	1	1	1	1	1	1	1	1	0
2	2	1	3	2	1	1	2	1.75	0.661438
1	1	1	2	1	1	1	1	1.125	0.330719
1	1	0	0	1	0	0	0	0.375	0.484123
3	3	3	4	4	2	3	3	3.125	0.599479
1	0	1	1	0	0	0	0	0.375	0.484123
1	1	1	0	0	1	1	1	0.75	0.433013
12	11	12	12	12	12	12	10	11.625	0.695971
2	4	2	2	2	4	2	3	2.625	0.856957
1	1	1	2	1	1	1	1	1.125	0.330719
1	0	1	1	0	1	1	1	0.75	0.433013
3	3	3	3	3	3	3	3	3	0
3	2	2	3	2	2	2	2	2.25	0.433013
1	1	0	1	1	1	1	1	0.875	0.330719
12	13	12	11	11	12	11	11	11.625	0.695971
1	1	1	1	1	1	1	1	1	0
1	1	1	1	1	1	1	1	1	0
0	0	0	1	0	1	1	0	0.375	0.484123
1	1	0	1	0	1	1	1	0.75	0.433013
1	1	0	0	1	1	0	0	0.5	0.5
0	0	0	1	0	0	0	1	0.25	0.433013
2	3	3	3	3	2	3	2	2.625	0.484123
0	0	0	0	0	0	0	0	0	0
1	1	1	1	1	0	1	1	0.875	0.330719
1	0	1	1	1	1	1	1	0.875	0.330719
2	3	3	3	2	3	3	3	2.75	0.433013
1	1	1	1	1	1	1	1	1	0
1	0	1	0	0	0	0	0	0.25	0.433013
1	0	1	1	1	1	1	2	1	0.5
1	0	1	0	0	0	0	0	0.25	0.433013
0	0	0	0	0	0	0	0	0	0
2	4	4	4	3	2	4	3	3.25	0.829156
1	1	1	1	0	0	0	0	0.5	0.5
1	1	0	1	1	1	0	0	0.625	0.484123
1	1	2	2	1	1	2	1	1.375	0.484123
4	3	3	4	3	3	4	4	3.5	0.5
2	2	2	2	2	2	3	3	2.25	0.433013
0	0	1	1	1	0	0	0	0.375	0.484123
1	2	1	2	1	2	1	2	1.5	0.5
1	1	1	1	1	1	1	1	1	0
1	1	1	1	0	1	1	1	0.875	0.330719
15	15	16	15	15	15	17	15	15.375	0.695971
1	0	1	1	1	1	1	0	0.75	0.433013
3	3	3	3	2	3	2	3	2.75	0.433013
0	0	0	1	0	0	0	0	0.125	0.330719
1	1	1	1	1	1	1	1	1	0
1	1	1	1	1	1	1	1	1	0
2	2	2	2	2	1	1	3	1.875	0.599479
4	4	3	4	5	3	3	4	3.75	0.661438
1	1	1	1	1	1	0	0	0.75	0.433013
2	2	1	2	2	1	2	2	1.75	0.433013
3	4	4	4	3	3	4	4	3.625	0.484123
1	0	0	1	0	0	1	1	0.5	0.5
22	21	21	21	22	23	21	22	21.625	0.695971
3	2	2	3	3	3	3	2	2.625	0.484123
1	1	1	1	1	1	1	1	1	0
1	1	1	1	2	1	1	1	1.125	0.330719
1	1	1	2	1	1	1	1	1.125	0.330719
2	2	3	2	3	2	2	3	2.375	0.484123
1	1	1	1	1	0	1	1	0.875	0.330719
1	1	1	1	1	1	1	0	0.875	0.330719
2	3	2	3	1	2	3	4	2.5	0.866025
1	1	1	1	1	1	1	1	1	0
0	0	0	1	0	0	0	0	0.125	0.330719
3	4	4	4	3	3	4	4	3.625	0.484123
2	1	1	2	1	1	2	1	1.375	0.484123
0	1	0	1	0	1	0	1	0.5	0.5
1	0	1	0	1	1	1	1	0.75	0.433013
1	1	1	1	1	1	0	1	0.875	0.330719
0	0	0	1	0	1	1	0	0.375	0.484123
0	0	0	0	0	0	1	0	0.125	0.330719
0	0	0	1	1	0	1	1	0.5	0.5
0	0	1	1	1	0	1	1	0.625	0.484123
1	0	1	0	1	1	1	0	0.625	0.484123
1	1	2	3	3	1	2	3	2	0.866025
1	1	1	1	1	1	1	1	1	0
1	1	0	1	1	0	1	1	0.75	0.433013
2	1	1	1	2	2	1	2	1.5	0.5
1	1	1	2	1	1	1	1	1.125	0.330719
1	1	1	1	1	1	1	1	1	0
0	1	0	1	1	0	0	1	0.5	0.5
0	0	0	0	0	0	0	0	0	0
1	0	0	0	1	0	1	1	0.5	0.5
[truncated: 14,285 more rows]
